# Supplementary material for: Computational design, chemical synthesis, and biological evaluation of a novel ERK inhibitor (BL-EI001) with apoptosis-inducing mechanisms in breast cancer
Source: Oncotarget. 2015 Jan 27;6(9):6762–75. doi: 10.18632/oncotarget.3105 (PMC4466648; doi:10.18632/oncotarget.3105)
Supplement: Supplementary file 2 [file oncotarget-06-6762-s002.xls]

## Sheet: MCF-7 cells
N	Unused	Total	% Cov	Accession #	Name	Species	Peptides(95%)	EI001/Control
2413	5.8	6.35	26	tr|D6W5H1|D6W5H1_HUMAN	Zinc finger protein 638, isoform CRA_c OS=Homo sapiens GN=ZNF638 PE=4 SV=1	HUMAN	8	37.325
2951	4	4.19	26.7	sp|Q6NXT1|ANR54_HUMAN	Ankyrin repeat domain-containing protein 54 OS=Homo sapiens GN=ANKRD54 PE=1 SV=2	HUMAN	3	21.4783
2852	4.02	4.3	27.1	sp|Q96N66-2|MBOA7_HUMAN	Isoform 2 of Lysophospholipid acyltransferase 7 OS=Homo sapiens GN=MBOAT7	HUMAN	5	19.9526
3100	3.74	3.85	27.3	tr|G3V2I3|G3V2I3_HUMAN	RCC1 domain-containing protein 1 OS=Homo sapiens GN=RCCD1 PE=2 SV=1	HUMAN	3	18.0302
1614	9.73	10.18	27.3	sp|Q96SK2|TM209_HUMAN	Transmembrane protein 209 OS=Homo sapiens GN=TMEM209 PE=1 SV=2	HUMAN	6	10.4713
3234	3.09	3.2	26	sp|Q14691|PSF1_HUMAN	DNA replication complex GINS protein PSF1 OS=Homo sapiens GN=GINS1 PE=1 SV=1	HUMAN	3	10.1859
2099	6.78	6.96	31.6	tr|B1AHL2|B1AHL2_HUMAN	Fibulin-1 OS=Homo sapiens GN=FBLN1 PE=2 SV=1	HUMAN	6	9.3756
3099	3.74	3.92	17.9	sp|O00468-2|AGRIN_HUMAN	Isoform 2 of Agrin OS=Homo sapiens GN=AGRN	HUMAN	3	9.2045
2530	5.11	5.28	25.1	tr|Q6NXG4|Q6NXG4_HUMAN	WDR13 protein (Fragment) OS=Homo sapiens GN=WDR13 PE=2 SV=1	HUMAN	6	8.8716
2302	6.01	8.54	38.1	sp|O15460-2|P4HA2_HUMAN	Isoform IIa of Prolyl 4-hydroxylase subunit alpha-2 OS=Homo sapiens GN=P4HA2	HUMAN	5	8.3176
4420	0.71	0.8	26.9	sp|Q32P41|TRM5_HUMAN	tRNA (guanine(37)-N1)-methyltransferase OS=Homo sapiens GN=TRMT5 PE=1 SV=2	HUMAN	4	8.3176
1900	8	10.37	27.6	sp|Q9Y487|VPP2_HUMAN	V-type proton ATPase 116 kDa subunit a isoform 2 OS=Homo sapiens GN=ATP6V0A2 PE=1 SV=2	HUMAN	7	8.0168
2227	6.13	6.18	18.7	tr|Q5T9B9|Q5T9B9_HUMAN	Endoglin (Osler-Rendu-Weber syndrome 1) OS=Homo sapiens GN=ENG PE=2 SV=1	HUMAN	7	7.1779
2681	4.32	4.47	35.6	sp|Q8IVS2|FABD_HUMAN	Malonyl-CoA-acyl carrier protein transacylase, mitochondrial OS=Homo sapiens GN=MCAT PE=1 SV=2	HUMAN	3	6.7298
481	23.74	25.01	42.1	sp|P28331-2|NDUS1_HUMAN	Isoform 2 of NADH-ubiquinone oxidoreductase 75 kDa subunit, mitochondrial OS=Homo sapiens GN=NDUFS1	HUMAN	21	6.368
3404	2.41	2.48	29.5	sp|Q9NSU2|TREX1_HUMAN	Three prime repair exonuclease 1 OS=Homo sapiens GN=TREX1 PE=1 SV=1	HUMAN	4	6.368
2685	4.31	4.46	12.8	sp|Q9UPN7|PP6R1_HUMAN	Serine/threonine-protein phosphatase 6 regulatory subunit 1 OS=Homo sapiens GN=PPP6R1 PE=1 SV=5	HUMAN	3	5.7016
2615	4.67	4.71	22.7	sp|Q92890-1|UFD1_HUMAN	Isoform Long of Ubiquitin fusion degradation protein 1 homolog OS=Homo sapiens GN=UFD1L	HUMAN	4	5.445
2120	6.65	11.5	40.2	sp|Q06787-5|FMR1_HUMAN	Isoform 4 of Fragile X mental retardation protein 1 OS=Homo sapiens GN=FMR1	HUMAN	10	5.2966
2907	4.01	4.03	36.4	sp|Q9Y508|RN114_HUMAN	RING finger protein 114 OS=Homo sapiens GN=RNF114 PE=1 SV=1	HUMAN	4	5.2481
4840	0.07	28.43	54	tr|B2R6X5|B2R6X5_HUMAN	cDNA, FLJ93166, highly similar to Homo sapiens heat shock 70kDa protein 6 (HSP70B') (HSPA6), mRNA OS=Homo sapiens PE=2 SV=1	HUMAN	38	5.1051
2402	5.87	6.03	56.8	sp|P14927|QCR7_HUMAN	Cytochrome b-c1 complex subunit 7 OS=Homo sapiens GN=UQCRB PE=1 SV=2	HUMAN	8	4.7863
1351	11.49	17.75	27.2	sp|Q8N3D4|EH1L1_HUMAN	EH domain-binding protein 1-like protein 1 OS=Homo sapiens GN=EHBP1L1 PE=1 SV=2	HUMAN	12	4.529
1704	8.91	9.47	22.2	sp|P54289-5|CA2D1_HUMAN	Isoform 5 of Voltage-dependent calcium channel subunit alpha-2/delta-1 OS=Homo sapiens GN=CACNA2D1	HUMAN	7	4.4463
3441	2.29	4.55	19.5	sp|O15230|LAMA5_HUMAN	Laminin subunit alpha-5 OS=Homo sapiens GN=LAMA5 PE=1 SV=8	HUMAN	3	4.4055
1929	7.95	8.26	29.6	sp|Q6P1Q9|MET2B_HUMAN	Methyltransferase-like protein 2B OS=Homo sapiens GN=METTL2B PE=1 SV=3	HUMAN	4	4.3652
2468	5.49	5.9	30.8	sp|O60645|EXOC3_HUMAN	Exocyst complex component 3 OS=Homo sapiens GN=EXOC3 PE=1 SV=2	HUMAN	7	4.3251
3254	2.99	3.52	19.2	sp|Q9BPZ7|SIN1_HUMAN	Target of rapamycin complex 2 subunit MAPKAP1 OS=Homo sapiens GN=MAPKAP1 PE=1 SV=2	HUMAN	3	4.2462
1699	8.92	9.09	21.1	sp|P22681|CBL_HUMAN	E3 ubiquitin-protein ligase CBL OS=Homo sapiens GN=CBL PE=1 SV=2	HUMAN	7	4.2073
3745	2.01	2.06	15.7	sp|Q14114|LRP8_HUMAN	Low-density lipoprotein receptor-related protein 8 OS=Homo sapiens GN=LRP8 PE=1 SV=4	HUMAN	3	4.1687
1037	14.24	14.24	44.9	tr|J3KN00|J3KN00_HUMAN	NADH dehydrogenase (Ubiquinone) 1 alpha subcomplex, 13 OS=Homo sapiens GN=NDUFA13 PE=4 SV=1	HUMAN	10	4.1305
2178	6.3	6.48	42.9	tr|B2RA14|B2RA14_HUMAN	cDNA, FLJ94653, highly similar to Homo sapiens tumor necrosis factor (ligand) superfamily, member 9 (TNFSF9), mRNA OS=Homo sapiens PE=2 SV=1	HUMAN	3	4.0926
2864	4.02	4.08	33	tr|Q6LEU2|Q6LEU2_HUMAN	ATP1B1 protein (Fragment) OS=Homo sapiens GN=ATP1B1 PE=2 SV=1	HUMAN	4	4.0551
2322	6	7.06	30.8	sp|Q676U5|A16L1_HUMAN	Autophagy-related protein 16-1 OS=Homo sapiens GN=ATG16L1 PE=1 SV=2	HUMAN	3	3.9811
3770	2.01	2.02	27.7	tr|Q9H1R6|Q9H1R6_HUMAN	Bcl-2-like protein 1 (Fragment) OS=Homo sapiens GN=BCL2L1 PE=2 SV=1	HUMAN	3	3.9084
2088	6.85	7.3	32.3	sp|P49366|DHYS_HUMAN	Deoxyhypusine synthase OS=Homo sapiens GN=DHPS PE=1 SV=1	HUMAN	4	3.6983
2867	4.02	4.03	20.2	sp|Q9NPF0|CD320_HUMAN	CD320 antigen OS=Homo sapiens GN=CD320 PE=1 SV=1	HUMAN	3	3.6308
773	17.56	19.94	34	sp|Q96EY7|PTCD3_HUMAN	Pentatricopeptide repeat domain-containing protein 3, mitochondrial OS=Homo sapiens GN=PTCD3 PE=1 SV=3	HUMAN	15	3.5975
3075	3.82	6.1	20.9	sp|Q13772-4|NCOA4_HUMAN	Isoform 4 of Nuclear receptor coactivator 4 OS=Homo sapiens GN=NCOA4	HUMAN	3	3.5975
1308	12	12.05	32.6	tr|B3KTT0|B3KTT0_HUMAN	cDNA FLJ38675 fis, clone IMR322000243, highly similar to Nucleoporin Nup43 OS=Homo sapiens PE=2 SV=1	HUMAN	9	3.5318
2632	4.58	5.19	34.2	sp|P62308|RUXG_HUMAN	Small nuclear ribonucleoprotein G OS=Homo sapiens GN=SNRPG PE=1 SV=1	HUMAN	5	3.4995
641	19.88	21.29	68.2	tr|B2R6K4|B2R6K4_HUMAN	cDNA, FLJ92996, highly similar to Homo sapiens guanine nucleotide binding protein (G protein), beta polypeptide 1 (GNB1), mRNA OS=Homo sapiens PE=2 SV=1	HUMAN	23	3.4674
2339	6	6.19	32.3	tr|E7ESZ7|E7ESZ7_HUMAN	NADH dehydrogenase [ubiquinone] 1 alpha subcomplex subunit 10, mitochondrial OS=Homo sapiens GN=NDUFA10 PE=2 SV=1	HUMAN	9	3.4041
2152	6.43	6.59	26.9	sp|Q8IXI1|MIRO2_HUMAN	Mitochondrial Rho GTPase 2 OS=Homo sapiens GN=RHOT2 PE=1 SV=2	HUMAN	8	3.4041
3310	2.73	2.91	19.6	tr|A8K3E7|A8K3E7_HUMAN	cDNA FLJ76257, highly similar to Homo sapiens DIP13 beta (DIP13B), mRNA OS=Homo sapiens PE=2 SV=1	HUMAN	3	3.4041
2119	6.66	6.88	21	tr|A8K0P8|A8K0P8_HUMAN	cDNA FLJ78223 OS=Homo sapiens PE=2 SV=1	HUMAN	6	3.3729
2423	5.76	5.87	42.1	tr|J3QQ67|J3QQ67_HUMAN	60S ribosomal protein L18 (Fragment) OS=Homo sapiens GN=RPL18 PE=3 SV=1	HUMAN	4	3.3729
3451	2.27	2.47	27.1	tr|B7Z6M7|B7Z6M7_HUMAN	cDNA FLJ56248, highly similar to Vacuolar protein sorting 33B OS=Homo sapiens PE=2 SV=1	HUMAN	3	3.3729
1918	8	8.04	19.7	sp|Q15043|S39AE_HUMAN	Zinc transporter ZIP14 OS=Homo sapiens GN=SLC39A14 PE=1 SV=3	HUMAN	10	3.281
4471	0.52	0.56	20.6	tr|F8W6G1|F8W6G1_HUMAN	Nuclear receptor-binding protein OS=Homo sapiens GN=NRBP1 PE=2 SV=1	HUMAN	3	3.281
2527	5.13	7.62	22.4	sp|O15269|SPTC1_HUMAN	Serine palmitoyltransferase 1 OS=Homo sapiens GN=SPTLC1 PE=1 SV=1	HUMAN	7	3.2211
2485	5.37	5.4	35.5	tr|J3KN82|J3KN82_HUMAN	Methylthioribulose-1-phosphate dehydratase OS=Homo sapiens GN=APIP PE=2 SV=1	HUMAN	4	3.2211
1097	13.81	14.36	26.4	sp|P01130|LDLR_HUMAN	Low-density lipoprotein receptor OS=Homo sapiens GN=LDLR PE=1 SV=1	HUMAN	9	3.1046
3021	4	4.02	22.8	tr|Q3MI98|Q3MI98_HUMAN	PLA2G16 protein (Fragment) OS=Homo sapiens GN=PLA2G16 PE=2 SV=1	HUMAN	3	3.1046
2875	4.01	4.36	16.8	sp|Q14145|KEAP1_HUMAN	Kelch-like ECH-associated protein 1 OS=Homo sapiens GN=KEAP1 PE=1 SV=2	HUMAN	3	3.0761
3582	2.05	6.19	26.2	sp|Q9NRG1|PRDC1_HUMAN	Phosphoribosyltransferase domain-containing protein 1 OS=Homo sapiens GN=PRTFDC1 PE=1 SV=1	HUMAN	3	3.0479
2149	6.45	6.67	23.1	tr|D6RGD1|D6RGD1_HUMAN	Unconventional myosin-X (Fragment) OS=Homo sapiens GN=MYO10 PE=2 SV=1	HUMAN	5	3.02
1654	9.31	17.71	50.4	sp|P42167|LAP2B_HUMAN	Lamina-associated polypeptide 2, isoforms beta/gamma OS=Homo sapiens GN=TMPO PE=1 SV=2	HUMAN	19	2.9648
2936	4	4.34	27.2	sp|O15533-2|TPSN_HUMAN	Isoform 2 of Tapasin OS=Homo sapiens GN=TAPBP	HUMAN	5	2.9107
2783	4.07	4.58	24.7	tr|B4DZX1|B4DZX1_HUMAN	cDNA FLJ53892, highly similar to Pantothenate kinase 4 (EC 2.7.1.33) OS=Homo sapiens PE=2 SV=1	HUMAN	4	2.9107
2719	4.2	4.28	20.7	sp|P17028|ZNF24_HUMAN	Zinc finger protein 24 OS=Homo sapiens GN=ZNF24 PE=1 SV=4	HUMAN	4	2.884
2427	5.74	5.82	31.1	tr|B4DMR3|B4DMR3_HUMAN	cDNA FLJ51896, highly similar to Glia-derived nexin OS=Homo sapiens PE=2 SV=1	HUMAN	5	2.8576
2046	7.14	7.14	29.4	tr|Q53GI2|Q53GI2_HUMAN	Testis expressed sequence 264 variant (Fragment) OS=Homo sapiens PE=2 SV=1	HUMAN	5	2.8576
3331	2.65	3.48	13.1	tr|G5E9D4|G5E9D4_HUMAN	Elongation protein 4 homolog (S. cerevisiae), isoform CRA_b OS=Homo sapiens GN=ELP4 PE=2 SV=1	HUMAN	3	2.8576
667	19.31	20.57	46.4	tr|B4DKX4|B4DKX4_HUMAN	cDNA FLJ58014, highly similar to Homo sapiens programmed cell death 4, transcript variant 1, mRNA OS=Homo sapiens PE=2 SV=1	HUMAN	15	2.8314
2450	5.6	6.1	21.6	tr|J3KR54|J3KR54_HUMAN	Isovaleryl Coenzyme A dehydrogenase, isoform CRA_a OS=Homo sapiens GN=IVD PE=2 SV=1	HUMAN	5	2.8054
4695	0.13	12.42	23.1	sp|Q9BTC0|DIDO1_HUMAN	Death-inducer obliterator 1 OS=Homo sapiens GN=DIDO1 PE=1 SV=5	HUMAN	10	2.7542
2771	4.09	4.19	20.6	sp|Q9NUI1|DECR2_HUMAN	Peroxisomal 2,4-dienoyl-CoA reductase OS=Homo sapiens GN=DECR2 PE=1 SV=1	HUMAN	5	2.7542
1809	8.21	8.88	30.6	sp|Q15397|K0020_HUMAN	Pumilio domain-containing protein KIAA0020 OS=Homo sapiens GN=KIAA0020 PE=1 SV=3	HUMAN	9	2.729
427	25.36	27.25	40.5	sp|Q8NBP7|PCSK9_HUMAN	Proprotein convertase subtilisin/kexin type 9 OS=Homo sapiens GN=PCSK9 PE=1 SV=3	HUMAN	19	2.704
3104	3.72	3.91	54.4	tr|B3KT21|B3KT21_HUMAN	cDNA FLJ37476 fis, clone BRAWH2012827, highly similar to Homo sapiens BH3 interacting domain death agonist (BID), transcript variant 1, mRNA OS=Homo sapiens PE=2 SV=1	HUMAN	4	2.6792
363	27.89	29.47	32.9	tr|I3L4X2|I3L4X2_HUMAN	Multidrug resistance-associated protein 1 (Fragment) OS=Homo sapiens GN=ABCC1 PE=4 SV=1	HUMAN	29	2.6303
438	25.09	25.94	70.7	tr|Q1ELT0|Q1ELT0_HUMAN	MHC class I antigen OS=Homo sapiens GN=HLA-A PE=3 SV=1	HUMAN	26	2.6303
1044	14.18	14.38	52.8	tr|G5EA09|G5EA09_HUMAN	Syndecan binding protein (Syntenin), isoform CRA_a OS=Homo sapiens GN=SDCBP PE=2 SV=1	HUMAN	15	2.6303
2664	4.39	4.58	22.9	sp|P27144|KAD4_HUMAN	Adenylate kinase 4, mitochondrial OS=Homo sapiens GN=AK4 PE=1 SV=1	HUMAN	3	2.6062
2337	6	6.2	33.9	sp|Q07812|BAX_HUMAN	Apoptosis regulator BAX OS=Homo sapiens GN=BAX PE=1 SV=1	HUMAN	5	2.5823
2607	4.72	4.93	31.7	sp|O43823|AKAP8_HUMAN	A-kinase anchor protein 8 OS=Homo sapiens GN=AKAP8 PE=1 SV=1	HUMAN	4	2.5823
2513	5.19	6.07	26.1	sp|Q9BXL6|CAR14_HUMAN	Caspase recruitment domain-containing protein 14 OS=Homo sapiens GN=CARD14 PE=1 SV=2	HUMAN	4	2.5823
1829	8.13	8.31	32.9	tr|Q6I9U3|Q6I9U3_HUMAN	M6PR protein OS=Homo sapiens GN=M6PR PE=2 SV=1	HUMAN	6	2.5351
2049	7.11	7.3	29.6	sp|Q96IJ6-2|GMPPA_HUMAN	Isoform 2 of Mannose-1-phosphate guanyltransferase alpha OS=Homo sapiens GN=GMPPA	HUMAN	6	2.5351
3047	3.96	4.21	27.8	sp|P21953|ODBB_HUMAN	2-oxoisovalerate dehydrogenase subunit beta, mitochondrial OS=Homo sapiens GN=BCKDHB PE=1 SV=2	HUMAN	4	2.5351
1920	8	8.02	76.8	sp|Q9Y5L4|TIM13_HUMAN	Mitochondrial import inner membrane translocase subunit Tim13 OS=Homo sapiens GN=TIMM13 PE=1 SV=1	HUMAN	6	2.5119
2275	6.04	6.16	21.5	sp|Q96RN5|MED15_HUMAN	Mediator of RNA polymerase II transcription subunit 15 OS=Homo sapiens GN=MED15 PE=1 SV=2	HUMAN	3	2.5119
760	17.74	18.18	46.2	sp|O75306-2|NDUS2_HUMAN	Isoform 2 of NADH dehydrogenase [ubiquinone] iron-sulfur protein 2, mitochondrial OS=Homo sapiens GN=NDUFS2	HUMAN	14	2.4889
1300	12.01	13.02	25.1	tr|C9J5X1|C9J5X1_HUMAN	Tyrosine-protein kinase receptor OS=Homo sapiens GN=IGF1R PE=2 SV=1	HUMAN	11	2.4889
1628	9.58	10.01	38.2	sp|Q96CW1|AP2M1_HUMAN	AP-2 complex subunit mu OS=Homo sapiens GN=AP2M1 PE=1 SV=2	HUMAN	10	2.4889
2683	4.31	4.87	20.4	sp|P46199|IF2M_HUMAN	Translation initiation factor IF-2, mitochondrial OS=Homo sapiens GN=MTIF2 PE=1 SV=2	HUMAN	7	2.4889
2801	4.05	6.24	33	sp|Q99496|RING2_HUMAN	E3 ubiquitin-protein ligase RING2 OS=Homo sapiens GN=RNF2 PE=1 SV=1	HUMAN	5	2.4889
3207	3.23	3.85	25.6	sp|Q86UA1|PRP39_HUMAN	Pre-mRNA-processing factor 39 OS=Homo sapiens GN=PRPF39 PE=1 SV=3	HUMAN	3	2.4889
1573	10	10.13	21	sp|Q92643|GPI8_HUMAN	GPI-anchor transamidase OS=Homo sapiens GN=PIGK PE=1 SV=2	HUMAN	8	2.466
3112	3.67	6.04	28.7	tr|Q6NX55|Q6NX55_HUMAN	Chromosome 19 open reading frame 2 OS=Homo sapiens GN=C19orf2 PE=2 SV=1	HUMAN	3	2.466
3201	3.25	5.69	35.2	sp|P80303|NUCB2_HUMAN	Nucleobindin-2 OS=Homo sapiens GN=NUCB2 PE=1 SV=2	HUMAN	3	2.466
3485	2.19	2.31	16.1	sp|Q9H6X2|ANTR1_HUMAN	Anthrax toxin receptor 1 OS=Homo sapiens GN=ANTXR1 PE=1 SV=2	HUMAN	3	2.421
3544	2.09	4.32	12.4	sp|O95628|CNOT4_HUMAN	CCR4-NOT transcription complex subunit 4 OS=Homo sapiens GN=CNOT4 PE=1 SV=3	HUMAN	3	2.421
3123	3.62	3.68	12.5	sp|A6NHR9-3|SMHD1_HUMAN	Isoform 3 of Structural maintenance of chromosomes flexible hinge domain-containing protein 1 OS=Homo sapiens GN=SMCHD1	HUMAN	3	2.421
2644	4.51	8.17	28.7	tr|D6W646|D6W646_HUMAN	HCG22253, isoform CRA_a OS=Homo sapiens GN=hCG_22253 PE=4 SV=1	HUMAN	4	2.3988
3228	3.13	3.14	19.3	sp|Q9NVP2|ASF1B_HUMAN	Histone chaperone ASF1B OS=Homo sapiens GN=ASF1B PE=1 SV=1	HUMAN	4	2.3988
4169	1.76	1.77	30.2	sp|Q6P1K2|PMF1_HUMAN	Polyamine-modulated factor 1 OS=Homo sapiens GN=PMF1 PE=1 SV=2	HUMAN	3	2.3988
1801	8.24	8.78	66.7	tr|J3KNF8|J3KNF8_HUMAN	Cytochrome b5 type B OS=Homo sapiens GN=CYB5B PE=2 SV=1	HUMAN	10	2.3768
2183	6.28	6.44	35	tr|Q53GX4|Q53GX4_HUMAN	FK506 binding protein 5 variant (Fragment) OS=Homo sapiens PE=2 SV=1	HUMAN	8	2.3768
3036	4	4	14.9	sp|Q96S97|MYADM_HUMAN	Myeloid-associated differentiation marker OS=Homo sapiens GN=MYADM PE=1 SV=2	HUMAN	4	2.3768
46	70.92	74.37	65.2	sp|Q14697|GANAB_HUMAN	Neutral alpha-glucosidase AB OS=Homo sapiens GN=GANAB PE=1 SV=3	HUMAN	76	2.355
1055	14.07	15.28	41.2	tr|B2R774|B2R774_HUMAN	cDNA, FLJ93313, highly similar to Homo sapiens lectin, mannose-binding, 1 (LMAN1), mRNA OS=Homo sapiens PE=2 SV=1	HUMAN	19	2.355
2094	6.82	7.21	34.3	tr|Q6IBL8|Q6IBL8_HUMAN	ARIH2 protein OS=Homo sapiens GN=ARIH2 PE=2 SV=1	HUMAN	8	2.355
2831	4.03	4.27	26	tr|Q2NKQ6|Q2NKQ6_HUMAN	PPIG protein OS=Homo sapiens GN=PPIG PE=2 SV=1	HUMAN	3	2.355
3343	2.63	2.64	19.1	tr|Q96FT4|Q96FT4_HUMAN	Papillary renal cell carcinoma (Translocation-associated) OS=Homo sapiens GN=PRCC PE=2 SV=1	HUMAN	3	2.355
986	14.67	15.73	32.6	sp|Q96LD4|TRI47_HUMAN	Tripartite motif-containing protein 47 OS=Homo sapiens GN=TRIM47 PE=1 SV=2	HUMAN	11	2.3335
3810	2	7.22	26.1	sp|Q14651|PLSI_HUMAN	Plastin-1 OS=Homo sapiens GN=PLS1 PE=1 SV=2	HUMAN	9	2.3335
1622	9.64	9.92	36.8	sp|O95453|PARN_HUMAN	Poly(A)-specific ribonuclease PARN OS=Homo sapiens GN=PARN PE=1 SV=1	HUMAN	7	2.3335
2080	6.9	7	23.8	tr|A8K6Q5|A8K6Q5_HUMAN	cDNA FLJ77327, highly similar to Homo sapiens cyclin H (CCNH), mRNA OS=Homo sapiens PE=2 SV=1	HUMAN	5	2.3335
614	20.22	20.81	24.6	sp|Q9ULT8|HECD1_HUMAN	E3 ubiquitin-protein ligase HECTD1 OS=Homo sapiens GN=HECTD1 PE=1 SV=3	HUMAN	17	2.2909
1853	8.05	8.29	38.1	sp|P80217|IN35_HUMAN	Interferon-induced 35 kDa protein OS=Homo sapiens GN=IFI35 PE=1 SV=5	HUMAN	6	2.2909
2558	4.96	5.11	38	sp|O00165|HAX1_HUMAN	HCLS1-associated protein X-1 OS=Homo sapiens GN=HAX1 PE=1 SV=2	HUMAN	5	2.2909
2582	4.85	4.94	45.9	sp|Q8WVJ2|NUDC2_HUMAN	NudC domain-containing protein 2 OS=Homo sapiens GN=NUDCD2 PE=1 SV=1	HUMAN	3	2.2909
914	15.84	16.69	40.6	tr|F8W8S0|F8W8S0_HUMAN	Cytoplasmic dynein 1 intermediate chain 2 OS=Homo sapiens GN=DYNC1I2 PE=2 SV=1	HUMAN	14	2.2699
2180	6.29	9.21	32.9	tr|B7Z7X8|B7Z7X8_HUMAN	Atlastin-2 OS=Homo sapiens GN=ATL2 PE=2 SV=1	HUMAN	9	2.2699
1420	10.74	11.92	32.9	tr|G3XAP3|G3XAP3_HUMAN	ATP-binding cassette sub-family B member 8, mitochondrial OS=Homo sapiens GN=ABCB8 PE=2 SV=1	HUMAN	7	2.2699
2086	6.86	7.11	22.3	sp|Q9UPN9-2|TRI33_HUMAN	Isoform Beta of E3 ubiquitin-protein ligase TRIM33 OS=Homo sapiens GN=TRIM33	HUMAN	7	2.2491
1665	9.25	9.52	23.9	tr|Q6DKJ3|Q6DKJ3_HUMAN	ACSS2 protein (Fragment) OS=Homo sapiens GN=ACSS2 PE=2 SV=1	HUMAN	7	2.2491
3101	3.74	3.82	14.5	sp|Q9Y2D0|CAH5B_HUMAN	Carbonic anhydrase 5B, mitochondrial OS=Homo sapiens GN=CA5B PE=1 SV=1	HUMAN	4	2.2284
3369	2.52	2.54	17	tr|M0R2A0|M0R2A0_HUMAN	ER membrane protein complex subunit 10 OS=Homo sapiens GN=EMC10 PE=2 SV=1	HUMAN	3	2.2284
835	16.66	17.55	52.5	sp|P11310-2|ACADM_HUMAN	Isoform 2 of Medium-chain specific acyl-CoA dehydrogenase, mitochondrial OS=Homo sapiens GN=ACADM	HUMAN	18	2.208
2654	4.45	4.72	26.4	sp|Q9H1A3|METL9_HUMAN	Methyltransferase-like protein 9 OS=Homo sapiens GN=METTL9 PE=1 SV=1	HUMAN	6	2.208
2270	6.04	6.44	19.7	tr|B2R6X8|B2R6X8_HUMAN	cDNA, FLJ93169, highly similar to Homo sapiens GPAA1P anchor attachment protein 1 homolog (yeast) (GPAA1), mRNA OS=Homo sapiens PE=2 SV=1	HUMAN	5	2.208
2758	4.1	6.18	25.2	sp|O43310-2|CTIF_HUMAN	Isoform 2 of CBP80/20-dependent translation initiation factor OS=Homo sapiens GN=CTIF	HUMAN	3	2.208
2469	5.49	5.86	25	sp|P54802|ANAG_HUMAN	Alpha-N-acetylglucosaminidase OS=Homo sapiens GN=NAGLU PE=1 SV=2	HUMAN	3	2.208
3403	2.41	2.51	30.1	sp|Q9BPX5|ARP5L_HUMAN	Actin-related protein 2/3 complex subunit 5-like protein OS=Homo sapiens GN=ARPC5L PE=1 SV=1	HUMAN	3	2.208
1455	10.48	22.81	54.9	sp|Q5T9A4|ATD3B_HUMAN	ATPase family AAA domain-containing protein 3B OS=Homo sapiens GN=ATAD3B PE=1 SV=1	HUMAN	16	2.1878
3051	3.91	4.49	28.3	sp|Q9NSV4-6|DIAP3_HUMAN	Isoform 6 of Protein diaphanous homolog 3 OS=Homo sapiens GN=DIAPH3	HUMAN	3	2.1878
1073	14.01	14.26	42.2	sp|Q8NBX0|SCPDL_HUMAN	Saccharopine dehydrogenase-like oxidoreductase OS=Homo sapiens GN=SCCPDH PE=1 SV=1	HUMAN	11	2.1677
3086	3.79	9.54	20.6	sp|Q14571|ITPR2_HUMAN	Inositol 1,4,5-trisphosphate receptor type 2 OS=Homo sapiens GN=ITPR2 PE=1 SV=2	HUMAN	8	2.1677
2682	4.31	5.75	29.2	tr|F5H2B9|F5H2B9_HUMAN	Uveal autoantigen with coiled-coil domains and ankyrin repeats OS=Homo sapiens GN=UACA PE=2 SV=1	HUMAN	7	2.1677
2516	5.17	8.31	21.3	sp|P42356|PI4KA_HUMAN	Phosphatidylinositol 4-kinase alpha OS=Homo sapiens GN=PI4KA PE=1 SV=3	HUMAN	6	2.1677
1710	8.87	9.06	42.9	sp|Q9NPD3|EXOS4_HUMAN	Exosome complex component RRP41 OS=Homo sapiens GN=EXOSC4 PE=1 SV=3	HUMAN	11	2.1478
1575	10	10.09	28.7	sp|P56937|DHB7_HUMAN	3-keto-steroid reductase OS=Homo sapiens GN=HSD17B7 PE=1 SV=1	HUMAN	9	2.1478
1652	9.33	10.04	26	tr|L7RXH0|L7RXH0_HUMAN	Integrin, alpha V OS=Homo sapiens GN=ITGAV PE=2 SV=1	HUMAN	7	2.1478
1744	8.59	9.01	36.3	sp|O15270|SPTC2_HUMAN	Serine palmitoyltransferase 2 OS=Homo sapiens GN=SPTLC2 PE=1 SV=1	HUMAN	5	2.1478
2547	5.02	5.17	32.4	sp|P62310|LSM3_HUMAN	U6 snRNA-associated Sm-like protein LSm3 OS=Homo sapiens GN=LSM3 PE=1 SV=2	HUMAN	5	2.1478
3172	3.37	3.4	34.7	sp|Q9UJY1|HSPB8_HUMAN	Heat shock protein beta-8 OS=Homo sapiens GN=HSPB8 PE=1 SV=1	HUMAN	3	2.1478
4472	0.51	2.95	28.1	tr|B4DGY0|B4DGY0_HUMAN	cDNA FLJ55162, highly similar to Bullous pemphigoid antigen 1 isoforms 1/2/3/4/5/8 OS=Homo sapiens PE=2 SV=1	HUMAN	4	2.1281
2731	4.16	4.17	72.5	sp|P07919|QCR6_HUMAN	Cytochrome b-c1 complex subunit 6, mitochondrial OS=Homo sapiens GN=UQCRH PE=1 SV=2	HUMAN	4	2.1281
4567	0.29	26.63	39.1	tr|K7EKI8|K7EKI8_HUMAN	Periplakin OS=Homo sapiens GN=PPL PE=2 SV=1	HUMAN	18	2.1086
2479	5.43	8.35	25.2	sp|Q9H6T0|ESRP2_HUMAN	Epithelial splicing regulatory protein 2 OS=Homo sapiens GN=ESRP2 PE=1 SV=1	HUMAN	6	2.1086
412	25.81	26.38	42.5	tr|Q58F09|Q58F09_HUMAN	Glucosidase I OS=Homo sapiens GN=GCS1 PE=2 SV=1	HUMAN	18	2.0893
2079	6.91	7.03	62.9	sp|Q9BYD1|RM13_HUMAN	39S ribosomal protein L13, mitochondrial OS=Homo sapiens GN=MRPL13 PE=1 SV=1	HUMAN	9	2.0893
974	14.81	16.38	33.7	sp|Q70J99|UN13D_HUMAN	Protein unc-13 homolog D OS=Homo sapiens GN=UNC13D PE=1 SV=1	HUMAN	13	2.0701
917	15.73	16.83	38.2	sp|Q12929|EPS8_HUMAN	Epidermal growth factor receptor kinase substrate 8 OS=Homo sapiens GN=EPS8 PE=1 SV=1	HUMAN	12	2.0512
2704	4.24	6.83	24.9	tr|B7Z484|B7Z484_HUMAN	Kinesin-like protein KIFC3 OS=Homo sapiens GN=KIFC3 PE=2 SV=1	HUMAN	4	2.0512
788	17.35	17.76	50.7	sp|P28838|AMPL_HUMAN	Cytosol aminopeptidase OS=Homo sapiens GN=LAP3 PE=1 SV=3	HUMAN	23	2.0324
770	17.64	17.87	51	tr|Q6IBP2|Q6IBP2_HUMAN	HMOX2 protein OS=Homo sapiens GN=HMOX2 PE=2 SV=1	HUMAN	14	2.0324
2605	4.73	5.4	17.3	sp|P49815-6|TSC2_HUMAN	Isoform 6 of Tuberin OS=Homo sapiens GN=TSC2	HUMAN	3	2.0324
2171	6.33	6.58	27.6	sp|Q9NVM9|ASUN_HUMAN	Protein asunder homolog OS=Homo sapiens GN=ASUN PE=1 SV=2	HUMAN	5	2.0137
2943	4	4.23	15.2	sp|Q6EMK4|VASN_HUMAN	Vasorin OS=Homo sapiens GN=VASN PE=1 SV=1	HUMAN	4	2.0137
2706	4.24	4.29	68	tr|I3L2Q4|I3L2Q4_HUMAN	Ubiquitin-conjugating enzyme E2 G1 OS=Homo sapiens GN=UBE2G1 PE=2 SV=1	HUMAN	4	2.0137
2422	5.77	5.81	26.3	sp|Q86Y39-2|NDUAB_HUMAN	Isoform 2 of NADH dehydrogenase [ubiquinone] 1 alpha subcomplex subunit 11 OS=Homo sapiens GN=NDUFA11	HUMAN	3	2.0137
216	38.65	40.51	77	sp|P31040|DHSA_HUMAN	Succinate dehydrogenase [ubiquinone] flavoprotein subunit, mitochondrial OS=Homo sapiens GN=SDHA PE=1 SV=2	HUMAN	49	1.9953
1694	8.96	10.21	30.2	sp|Q8IZ83-3|A16A1_HUMAN	Isoform 3 of Aldehyde dehydrogenase family 16 member A1 OS=Homo sapiens GN=ALDH16A1	HUMAN	8	1.9953
1987	7.58	7.97	37.8	sp|Q9NXH8|TOR4A_HUMAN	Torsin-4A OS=Homo sapiens GN=TOR4A PE=1 SV=2	HUMAN	5	1.9953
2948	4	4.2	22	sp|Q9UN37|VPS4A_HUMAN	Vacuolar protein sorting-associated protein 4A OS=Homo sapiens GN=VPS4A PE=1 SV=1	HUMAN	3	1.9953
3408	2.4	2.44	20.8	sp|Q4G176|ACSF3_HUMAN	Acyl-CoA synthetase family member 3, mitochondrial OS=Homo sapiens GN=ACSF3 PE=1 SV=3	HUMAN	3	1.9953
3778	2	113.71	62.9	sp|Q01082-3|SPTB2_HUMAN	Isoform 2 of Spectrin beta chain, non-erythrocytic 1 OS=Homo sapiens GN=SPTBN1	HUMAN	125	1.977
49	69.98	71.57	43	tr|B2ZZ90|B2ZZ90_HUMAN	Acetyl-Coenzyme A carboxylase alpha OS=Homo sapiens GN=ACACA PE=2 SV=1	HUMAN	62	1.977
2169	6.34	7.3	26.2	tr|Q59EC7|Q59EC7_HUMAN	DEAD (Asp-Glu-Ala-Asp) box polypeptide 10 variant (Fragment) OS=Homo sapiens PE=2 SV=1	HUMAN	4	1.977
3775	2.01	2.01	38.6	sp|O00422|SAP18_HUMAN	Histone deacetylase complex subunit SAP18 OS=Homo sapiens GN=SAP18 PE=1 SV=1	HUMAN	3	1.977
3169	3.38	3.48	19.9	sp|P18850|ATF6A_HUMAN	Cyclic AMP-dependent transcription factor ATF-6 alpha OS=Homo sapiens GN=ATF6 PE=1 SV=3	HUMAN	3	1.977
423	25.45	26.25	49.2	sp|Q9UMX0|UBQL1_HUMAN	Ubiquilin-1 OS=Homo sapiens GN=UBQLN1 PE=1 SV=2	HUMAN	30	1.9588
425	25.38	26.93	33.3	sp|O60271-4|JIP4_HUMAN	Isoform 4 of C-Jun-amino-terminal kinase-interacting protein 4 OS=Homo sapiens GN=SPAG9	HUMAN	17	1.9588
962	14.95	15.21	41.8	sp|Q9NR50|EI2BG_HUMAN	Translation initiation factor eIF-2B subunit gamma OS=Homo sapiens GN=EIF2B3 PE=1 SV=1	HUMAN	11	1.9588
4872	0.06	4.32	19.9	tr|B2RA25|B2RA25_HUMAN	cDNA, FLJ94666, highly similar to Homo sapiens protein kinase, AMP-activated, alpha 2 catalyticsubunit (PRKAA2), mRNA OS=Homo sapiens PE=2 SV=1	HUMAN	4	1.9588
3057	3.89	4.03	66.3	sp|P51970|NDUA8_HUMAN	NADH dehydrogenase [ubiquinone] 1 alpha subcomplex subunit 8 OS=Homo sapiens GN=NDUFA8 PE=1 SV=3	HUMAN	4	1.9588
1855	8.05	8.13	31.1	tr|Q59GV0|Q59GV0_HUMAN	Propionyl Coenzyme A carboxylase, beta polypeptide variant (Fragment) OS=Homo sapiens PE=2 SV=1	HUMAN	4	1.9588
3616	2.03	2.77	18.8	sp|Q96IF1|AJUBA_HUMAN	LIM domain-containing protein ajuba OS=Homo sapiens GN=AJUBA PE=1 SV=1	HUMAN	3	1.9588
2972	4	4.11	27.3	tr|H9KVB8|H9KVB8_HUMAN	Calcium uptake protein 1, mitochondrial OS=Homo sapiens GN=MICU1 PE=2 SV=1	HUMAN	3	1.9588
719	18.26	18.58	52	sp|Q15738|NSDHL_HUMAN	Sterol-4-alpha-carboxylate 3-dehydrogenase, decarboxylating OS=Homo sapiens GN=NSDHL PE=1 SV=2	HUMAN	15	1.9409
832	16.69	16.91	55	sp|Q9BTV4|TMM43_HUMAN	Transmembrane protein 43 OS=Homo sapiens GN=TMEM43 PE=1 SV=1	HUMAN	11	1.9409
1336	11.64	12.58	39.9	sp|P38117-2|ETFB_HUMAN	Isoform 2 of Electron transfer flavoprotein subunit beta OS=Homo sapiens GN=ETFB	HUMAN	10	1.9409
4424	0.69	0.8	38.2	tr|E7E8T7|E7E8T7_HUMAN	BCR-ABL1 e8a2 variant (Fragment) OS=Homo sapiens GN=BCR-ABL1 PE=2 SV=1	HUMAN	4	1.9409
3617	2.03	2.44	32.6	sp|Q9NZW5|MPP6_HUMAN	MAGUK p55 subfamily member 6 OS=Homo sapiens GN=MPP6 PE=1 SV=2	HUMAN	3	1.9409
913	15.84	16.96	22.7	sp|Q6YHK3-4|CD109_HUMAN	Isoform 4 of CD109 antigen OS=Homo sapiens GN=CD109	HUMAN	12	1.9231
1118	13.5	14.73	30.1	sp|Q14160|SCRIB_HUMAN	Protein scribble homolog OS=Homo sapiens GN=SCRIB PE=1 SV=4	HUMAN	10	1.9231
3068	3.85	4.13	42	sp|Q96EL3|RM53_HUMAN	39S ribosomal protein L53, mitochondrial OS=Homo sapiens GN=MRPL53 PE=1 SV=1	HUMAN	3	1.9231
1081	13.98	14.36	38.8	sp|Q7Z5L9|I2BP2_HUMAN	Interferon regulatory factor 2-binding protein 2 OS=Homo sapiens GN=IRF2BP2 PE=1 SV=2	HUMAN	10	1.9055
4286	1.24	1.39	26.9	sp|Q8IWC1|MA7D3_HUMAN	MAP7 domain-containing protein 3 OS=Homo sapiens GN=MAP7D3 PE=1 SV=2	HUMAN	3	1.9055
619	20.17	21.45	28.6	tr|Q8WWS9|Q8WWS9_HUMAN	Signal transducer and activator of transcription OS=Homo sapiens GN=STAT5A PE=2 SV=1	HUMAN	15	1.888
1995	7.51	7.74	24	tr|Q9H4E3|Q9H4E3_HUMAN	DEAD box protein OS=Homo sapiens GN=E4-DBP PE=2 SV=1	HUMAN	7	1.888
2093	6.82	7.23	16.5	sp|Q12802-4|AKP13_HUMAN	Isoform 3 of A-kinase anchor protein 13 OS=Homo sapiens GN=AKAP13	HUMAN	5	1.888
2216	6.17	6.22	21	tr|B0AZP8|B0AZP8_HUMAN	cDNA, FLJ79488, highly similar to Homo sapiens solute carrier family 43, member 3 (SLC43A3), mRNA OS=Homo sapiens PE=2 SV=1	HUMAN	5	1.888
3352	2.59	2.86	21.3	tr|G5EA36|G5EA36_HUMAN	Cell division cycle 27, isoform CRA_c OS=Homo sapiens GN=CDC27 PE=2 SV=1	HUMAN	3	1.888
847	16.49	16.94	30.6	tr|J3QRV5|J3QRV5_HUMAN	Lethal(2) giant larvae protein homolog 2 OS=Homo sapiens GN=LLGL2 PE=2 SV=1	HUMAN	11	1.8707
1788	8.3	8.56	43.7	sp|Q96IR7|HPDL_HUMAN	4-hydroxyphenylpyruvate dioxygenase-like protein OS=Homo sapiens GN=HPDL PE=1 SV=1	HUMAN	10	1.8707
3425	2.34	6.43	28	sp|Q9NRF8|PYRG2_HUMAN	CTP synthase 2 OS=Homo sapiens GN=CTPS2 PE=1 SV=1	HUMAN	6	1.8707
2286	6.03	6.07	24.5	sp|O43294|TGFI1_HUMAN	Transforming growth factor beta-1-induced transcript 1 protein OS=Homo sapiens GN=TGFB1I1 PE=1 SV=2	HUMAN	3	1.8707
1942	7.84	8.42	21.7	sp|Q13488|VPP3_HUMAN	V-type proton ATPase 116 kDa subunit a isoform 3 OS=Homo sapiens GN=TCIRG1 PE=1 SV=3	HUMAN	4	1.8535
2350	6	6.13	24.5	sp|Q8NC42|RN149_HUMAN	E3 ubiquitin-protein ligase RNF149 OS=Homo sapiens GN=RNF149 PE=2 SV=2	HUMAN	3	1.8535
2504	5.26	5.29	50	tr|M0QYZ2|M0QYZ2_HUMAN	AP-2 complex subunit sigma OS=Homo sapiens GN=AP2S1 PE=2 SV=1	HUMAN	3	1.8535
3420	2.37	2.42	28.5	sp|Q8N2F6-4|ARM10_HUMAN	Isoform 4 of Armadillo repeat-containing protein 10 OS=Homo sapiens GN=ARMC10	HUMAN	3	1.8535
2687	4.3	4.48	14.7	sp|P10253|LYAG_HUMAN	Lysosomal alpha-glucosidase OS=Homo sapiens GN=GAA PE=1 SV=4	HUMAN	3	1.8535
3069	3.85	4.01	46.8	sp|Q9BYN8|RT26_HUMAN	28S ribosomal protein S26, mitochondrial OS=Homo sapiens GN=MRPS26 PE=1 SV=1	HUMAN	3	1.8535
723	18.22	18.53	54.3	tr|B3KQF5|B3KQF5_HUMAN	cDNA FLJ90381 fis, clone NT2RP2005035, highly similar to Calumenin OS=Homo sapiens PE=2 SV=1	HUMAN	18	1.8365
1404	10.91	11.21	33.3	sp|P48960|CD97_HUMAN	CD97 antigen OS=Homo sapiens GN=CD97 PE=1 SV=4	HUMAN	15	1.8365
4153	1.8	2.1	32.1	sp|Q9UKU7|ACAD8_HUMAN	Isobutyryl-CoA dehydrogenase, mitochondrial OS=Homo sapiens GN=ACAD8 PE=1 SV=1	HUMAN	3	1.8365
4296	1.2	1.32	13.8	sp|Q8NEB9|PK3C3_HUMAN	Phosphatidylinositol 3-kinase catalytic subunit type 3 OS=Homo sapiens GN=PIK3C3 PE=1 SV=1	HUMAN	3	1.8365
210	39.34	41.86	59.2	sp|P05186|PPBT_HUMAN	Alkaline phosphatase, tissue-nonspecific isozyme OS=Homo sapiens GN=ALPL PE=1 SV=4	HUMAN	48	1.8197
873	16.17	16.79	37.6	sp|O94776|MTA2_HUMAN	Metastasis-associated protein MTA2 OS=Homo sapiens GN=MTA2 PE=1 SV=1	HUMAN	20	1.8197
1553	10.01	13.31	34.6	tr|Q53ER0|Q53ER0_HUMAN	Glycogen synthase 1 (Muscle) variant (Fragment) OS=Homo sapiens PE=2 SV=1	HUMAN	7	1.8197
1708	8.87	11.01	68.8	sp|Q9UI30|TR112_HUMAN	tRNA methyltransferase 112 homolog OS=Homo sapiens GN=TRMT112 PE=1 SV=1	HUMAN	7	1.8197
2335	6	6.21	24.3	sp|Q04941|PLP2_HUMAN	Proteolipid protein 2 OS=Homo sapiens GN=PLP2 PE=1 SV=1	HUMAN	5	1.8197
2892	4.01	4.1	21.8	sp|Q12834|CDC20_HUMAN	Cell division cycle protein 20 homolog OS=Homo sapiens GN=CDC20 PE=1 SV=2	HUMAN	3	1.8197
290	32.04	32.9	47.3	tr|B4DR87|B4DR87_HUMAN	Procollagen-lysine,2-oxoglutarate 5-dioxygenase 1 OS=Homo sapiens GN=PLOD1 PE=2 SV=1	HUMAN	31	1.803
759	17.74	18.97	41.3	sp|Q86Y56|HEAT2_HUMAN	HEAT repeat-containing protein 2 OS=Homo sapiens GN=HEATR2 PE=1 SV=4	HUMAN	16	1.803
1939	7.85	8.8	40.7	tr|Q6LES8|Q6LES8_HUMAN	TFAM protein (Fragment) OS=Homo sapiens GN=TFAM PE=2 SV=1	HUMAN	7	1.803
1186	12.71	13.62	33	tr|B4DGM9|B4DGM9_HUMAN	Torsin family 1, member A (Torsin A), isoform CRA_a OS=Homo sapiens GN=TOR1A PE=2 SV=1	HUMAN	9	1.7865
2321	6	7.1	18.3	sp|Q9UPN6|SCAF8_HUMAN	Protein SCAF8 OS=Homo sapiens GN=SCAF8 PE=1 SV=1	HUMAN	6	1.7865
2278	6.03	6.43	30	tr|B2RCD8|B2RCD8_HUMAN	cDNA, FLJ96012, highly similar to Homo sapiens interferon regulatory factor 2 binding protein 1 (IRF2BP1), mRNA OS=Homo sapiens PE=2 SV=1	HUMAN	4	1.7865
2923	4	6.11	22.2	tr|B4DQM4|B4DQM4_HUMAN	GPN-loop GTPase 1 OS=Homo sapiens GN=GPN1 PE=2 SV=1	HUMAN	4	1.7865
3139	3.52	3.54	15	tr|D6RDP9|D6RDP9_HUMAN	Methylsterol monooxygenase 1 (Fragment) OS=Homo sapiens GN=MSMO1 PE=2 SV=1	HUMAN	3	1.7701
3312	2.73	2.84	15.9	sp|Q9NTX5-6|ECHD1_HUMAN	Isoform 6 of Ethylmalonyl-CoA decarboxylase OS=Homo sapiens GN=ECHDC1	HUMAN	3	1.7701
2531	5.11	5.17	40.3	tr|Q6IBU4|Q6IBU4_HUMAN	SDF2 protein OS=Homo sapiens GN=SDF2 PE=2 SV=1	HUMAN	3	1.7701
4430	0.66	0.84	25.8	sp|Q9BW92|SYTM_HUMAN	Threonine--tRNA ligase, mitochondrial OS=Homo sapiens GN=TARS2 PE=1 SV=1	HUMAN	3	1.7701
3466	2.24	2.34	16.1	sp|Q9HAU0-5|PKHA5_HUMAN	Isoform 5 of Pleckstrin homology domain-containing family A member 5 OS=Homo sapiens GN=PLEKHA5	HUMAN	3	1.7701
526	22.39	22.87	43.9	sp|Q06481|APLP2_HUMAN	Amyloid-like protein 2 OS=Homo sapiens GN=APLP2 PE=1 SV=2	HUMAN	17	1.7539
2870	4.01	11.84	33.9	tr|B3KMR8|B3KMR8_HUMAN	cDNA FLJ12445 fis, clone NT2RM1000256, highly similar to Glucosamine--fructose-6-phosphateaminotransferase (isomerizing) 2 (EC 2.6.1.16) OS=Homo sapiens PE=2 SV=1	HUMAN	11	1.7539
1350	11.52	11.75	36.9	sp|Q9Y2Z4|SYYM_HUMAN	Tyrosine--tRNA ligase, mitochondrial OS=Homo sapiens GN=YARS2 PE=1 SV=2	HUMAN	11	1.7539
2238	6.1	6.24	35.6	tr|A8K4G7|A8K4G7_HUMAN	cDNA FLJ78528, highly similar to Homo sapiens vacuolar protein sorting 4B (yeast) (VPS4B), mRNA OS=Homo sapiens PE=2 SV=1	HUMAN	8	1.7539
2521	5.15	5.52	30.3	sp|Q9H8H2|DDX31_HUMAN	Probable ATP-dependent RNA helicase DDX31 OS=Homo sapiens GN=DDX31 PE=1 SV=2	HUMAN	6	1.7539
2723	4.19	4.38	50.6	sp|Q5JS54-2|PSMG4_HUMAN	Isoform 2 of Proteasome assembly chaperone 4 OS=Homo sapiens GN=PSMG4	HUMAN	4	1.7539
2269	6.04	6.46	21.5	sp|Q8IY81|SPB1_HUMAN	pre-rRNA processing protein FTSJ3 OS=Homo sapiens GN=FTSJ3 PE=1 SV=2	HUMAN	3	1.7539
3094	3.76	3.8	43.6	sp|P61313|RL15_HUMAN	60S ribosomal protein L15 OS=Homo sapiens GN=RPL15 PE=1 SV=2	HUMAN	3	1.7539
1114	13.57	14.18	40.9	tr|A8K070|A8K070_HUMAN	cDNA FLJ75157, highly similar to Homo sapiens G protein pathway suppressor 1, transcript variant 1, mRNA OS=Homo sapiens PE=2 SV=1	HUMAN	11	1.7378
1831	8.12	8.22	19.6	tr|Q6FHH6|Q6FHH6_HUMAN	LANCL1 protein (Fragment) OS=Homo sapiens GN=LANCL1 PE=2 SV=1	HUMAN	7	1.7378
3419	2.37	2.44	18.2	sp|Q6P1K8|T2H2L_HUMAN	General transcription factor IIH subunit 2-like protein OS=Homo sapiens GN=GTF2H2C PE=1 SV=1	HUMAN	3	1.7378
1387	11.11	11.39	38.3	tr|Q2TAB3|Q2TAB3_HUMAN	Sulfotransferase family, cytosolic, 1A, phenol-preferring, member 4 OS=Homo sapiens GN=SULT1A4 PE=2 SV=1	HUMAN	10	1.7219
1330	11.69	12.79	23.9	sp|P32004-3|L1CAM_HUMAN	Isoform 3 of Neural cell adhesion molecule L1 OS=Homo sapiens GN=L1CAM	HUMAN	8	1.7219
2000	7.47	8.4	25.2	sp|Q9Y2H5|PKHA6_HUMAN	Pleckstrin homology domain-containing family A member 6 OS=Homo sapiens GN=PLEKHA6 PE=1 SV=4	HUMAN	7	1.7219
2699	4.26	4.42	9.7	tr|B2R728|B2R728_HUMAN	cDNA, FLJ93255, highly similar to Homo sapiens solute carrier family 7 (cationic amino acidtransporter, y+ system), member 1 (SLC7A1), mRNA OS=Homo sapiens PE=2 SV=1	HUMAN	6	1.7219
2569	4.9	4.97	24.9	sp|Q96KA5|CLP1L_HUMAN	Cleft lip and palate transmembrane protein 1-like protein OS=Homo sapiens GN=CLPTM1L PE=1 SV=1	HUMAN	5	1.7219
3044	4	4	26.6	tr|Q53G02|Q53G02_HUMAN	Defender against cell death 1 variant (Fragment) OS=Homo sapiens PE=2 SV=1	HUMAN	5	1.7219
2629	4.59	5	25.3	tr|D9ZGG2|D9ZGG2_HUMAN	Vitronectin OS=Homo sapiens GN=VTN PE=2 SV=1	HUMAN	4	1.7219
1933	7.9	8.37	23.2	sp|P10909-2|CLUS_HUMAN	Isoform 2 of Clusterin OS=Homo sapiens GN=CLU	HUMAN	5	1.7061
4406	0.77	0.77	80.6	tr|H0YM60|H0YM60_HUMAN	H/ACA ribonucleoprotein complex subunit 3 OS=Homo sapiens GN=NOP10 PE=2 SV=1	HUMAN	3	1.7061
472	23.97	28.09	44	sp|O60568|PLOD3_HUMAN	Procollagen-lysine,2-oxoglutarate 5-dioxygenase 3 OS=Homo sapiens GN=PLOD3 PE=1 SV=1	HUMAN	24	1.6904
488	23.56	24.92	30.9	sp|O95155-3|UBE4B_HUMAN	Isoform 3 of Ubiquitin conjugation factor E4 B OS=Homo sapiens GN=UBE4B	HUMAN	19	1.6904
1156	13.06	14.05	50.4	sp|P54727|RD23B_HUMAN	UV excision repair protein RAD23 homolog B OS=Homo sapiens GN=RAD23B PE=1 SV=1	HUMAN	18	1.6904
651	19.58	20.7	35.3	tr|C9JIF9|C9JIF9_HUMAN	Acylamino-acid-releasing enzyme OS=Homo sapiens GN=APEH PE=2 SV=1	HUMAN	18	1.6904
1322	11.8	14.55	32	sp|P05067|A4_HUMAN	Amyloid beta A4 protein OS=Homo sapiens GN=APP PE=1 SV=3	HUMAN	13	1.6904
2161	6.39	6.85	32.7	sp|Q15276|RABE1_HUMAN	Rab GTPase-binding effector protein 1 OS=Homo sapiens GN=RABEP1 PE=1 SV=2	HUMAN	11	1.6904
1989	7.57	8.67	30.1	sp|Q969N2|PIGT_HUMAN	GPI transamidase component PIG-T OS=Homo sapiens GN=PIGT PE=1 SV=1	HUMAN	8	1.6904
3577	2.06	2.22	33.5	sp|Q9GZQ3|COMD5_HUMAN	COMM domain-containing protein 5 OS=Homo sapiens GN=COMMD5 PE=1 SV=1	HUMAN	3	1.6904
1197	12.6	12.95	37.4	tr|Q2TSD2|Q2TSD2_HUMAN	Aging-associated gene 7 protein OS=Homo sapiens PE=2 SV=1	HUMAN	12	1.6749
1772	8.44	8.48	24.3	tr|D3DW56|D3DW56_HUMAN	Ubiquitin-like 7 (Bone marrow stromal cell-derived), isoform CRA_a OS=Homo sapiens GN=UBL7 PE=2 SV=1	HUMAN	6	1.6749
3819	2	4.84	30.6	tr|D4Q8H0|D4Q8H0_HUMAN	Protein kinase OS=Homo sapiens GN=pk PE=2 SV=1	HUMAN	4	1.6749
2926	4	6	43.1	tr|Q5HYL3|Q5HYL3_HUMAN	Putative uncharacterized protein DKFZp686H16220 OS=Homo sapiens GN=DKFZp686H16220 PE=1 SV=1	HUMAN	3	1.6749
1716	8.83	9	49.8	tr|Q0QEY7|Q0QEY7_HUMAN	Succinate dehydrogenase complex subunit B (Fragment) OS=Homo sapiens GN=SDHB PE=2 SV=1	HUMAN	10	1.6596
2017	7.35	7.42	21.2	sp|Q9Y6Y0|NS1BP_HUMAN	Influenza virus NS1A-binding protein OS=Homo sapiens GN=IVNS1ABP PE=1 SV=3	HUMAN	9	1.6596
1196	12.63	13.14	44	sp|Q8TC12|RDH11_HUMAN	Retinol dehydrogenase 11 OS=Homo sapiens GN=RDH11 PE=1 SV=2	HUMAN	7	1.6596
1722	8.77	9.54	31	sp|P36915|GNL1_HUMAN	Guanine nucleotide-binding protein-like 1 OS=Homo sapiens GN=GNL1 PE=1 SV=2	HUMAN	7	1.6596
4396	0.79	5.87	44.1	tr|Q86X94|Q86X94_HUMAN	TAF15 RNA polymerase II, TATA box binding protein (TBP)-associated factor, 68kDa OS=Homo sapiens GN=TAF15 PE=2 SV=2	HUMAN	6	1.6596
2066	6.98	7.3	32.5	tr|B0UXB6|B0UXB6_HUMAN	Abhydrolase domain-containing protein 16A OS=Homo sapiens GN=ABHD16A PE=4 SV=1	HUMAN	6	1.6596
3025	4	4.01	22.7	tr|Q53FK2|Q53FK2_HUMAN	Stress 70 protein chaperone, microsome-associated, 60kDa variant (Fragment) OS=Homo sapiens PE=2 SV=1	HUMAN	5	1.6596
912	15.85	16.14	56.7	sp|O00764|PDXK_HUMAN	Pyridoxal kinase OS=Homo sapiens GN=PDXK PE=1 SV=1	HUMAN	21	1.6444
1440	10.6	13.42	25.8	tr|Q59EB2|Q59EB2_HUMAN	Putative uncharacterized protein (Fragment) OS=Homo sapiens PE=2 SV=1	HUMAN	8	1.6444
2603	4.74	4.78	31.7	tr|E7EQB3|E7EQB3_HUMAN	tRNA-splicing endonuclease subunit Sen34 OS=Homo sapiens GN=TSEN34 PE=2 SV=1	HUMAN	6	1.6444
2551	4.99	5.15	32.9	tr|H0YG20|H0YG20_HUMAN	Endoplasmic reticulum mannosyl-oligosaccharide 1,2-alpha-mannosidase (Fragment) OS=Homo sapiens GN=MAN1B1 PE=4 SV=1	HUMAN	6	1.6444
1789	8.29	8.85	19.4	tr|E5KLB5|E5KLB5_HUMAN	DNA ligase OS=Homo sapiens PE=3 SV=1	HUMAN	5	1.6444
896	16.06	16.36	65	sp|Q9UNE7|CHIP_HUMAN	E3 ubiquitin-protein ligase CHIP OS=Homo sapiens GN=STUB1 PE=1 SV=2	HUMAN	11	1.6293
1583	9.98	10.61	27.6	sp|Q9UHL4|DPP2_HUMAN	Dipeptidyl peptidase 2 OS=Homo sapiens GN=DPP7 PE=1 SV=3	HUMAN	6	1.6293
1508	10.12	10.86	21.5	sp|P11047|LAMC1_HUMAN	Laminin subunit gamma-1 OS=Homo sapiens GN=LAMC1 PE=1 SV=3	HUMAN	5	1.6293
2072	6.94	7.12	25.6	sp|O43772|MCAT_HUMAN	Mitochondrial carnitine/acylcarnitine carrier protein OS=Homo sapiens GN=SLC25A20 PE=1 SV=1	HUMAN	5	1.6293
2483	5.38	5.46	28.7	tr|J3KQ34|J3KQ34_HUMAN	COP9 signalosome complex subunit 7b OS=Homo sapiens GN=COPS7B PE=2 SV=1	HUMAN	4	1.6293
2267	6.04	6.54	31.7	tr|U4PSC4|U4PSC4_HUMAN	Mediator complex subunit 4 (Fragment) OS=Homo sapiens GN=MED4 PE=2 SV=1	HUMAN	3	1.6293
2206	6.19	6.72	24.5	sp|Q9UIG0-2|BAZ1B_HUMAN	Isoform 2 of Tyrosine-protein kinase BAZ1B OS=Homo sapiens GN=BAZ1B	HUMAN	7	1.6144
2245	6.07	6.31	40.6	sp|Q8NEJ9|NGDN_HUMAN	Neuroguidin OS=Homo sapiens GN=NGDN PE=1 SV=1	HUMAN	5	1.6144
3561	2.07	4.53	15	sp|Q9ULK4-5|MED23_HUMAN	Isoform 5 of Mediator of RNA polymerase II transcription subunit 23 OS=Homo sapiens GN=MED23	HUMAN	4	1.6144
4230	1.46	1.52	34.4	sp|Q5VZM2-2|RRAGB_HUMAN	Isoform 2 of Ras-related GTP-binding protein B OS=Homo sapiens GN=RRAGB	HUMAN	4	1.6144
347	28.7	31.06	37.7	sp|Q8TEX9|IPO4_HUMAN	Importin-4 OS=Homo sapiens GN=IPO4 PE=1 SV=2	HUMAN	24	1.5996
889	16.09	16.49	44.3	sp|O76071|CIAO1_HUMAN	Probable cytosolic iron-sulfur protein assembly protein CIAO1 OS=Homo sapiens GN=CIAO1 PE=1 SV=1	HUMAN	11	1.5996
1481	10.27	10.56	41.6	tr|H0Y8X4|H0Y8X4_HUMAN	2'-deoxynucleoside 5'-phosphate N-hydrolase 1 (Fragment) OS=Homo sapiens GN=DNPH1 PE=2 SV=1	HUMAN	9	1.5996
1392	11.07	11.52	17.5	sp|Q92797|SYMPK_HUMAN	Symplekin OS=Homo sapiens GN=SYMPK PE=1 SV=2	HUMAN	8	1.5996
1773	8.43	8.55	41.7	sp|P09488|GSTM1_HUMAN	Glutathione S-transferase Mu 1 OS=Homo sapiens GN=GSTM1 PE=1 SV=3	HUMAN	7	1.5996
2016	7.35	7.48	28.5	sp|Q96L92|SNX27_HUMAN	Sorting nexin-27 OS=Homo sapiens GN=SNX27 PE=1 SV=2	HUMAN	5	1.5996
2550	4.99	7.64	20.8	tr|Q4VBZ9|Q4VBZ9_HUMAN	MORC family CW-type zinc finger 3 OS=Homo sapiens GN=MORC3 PE=2 SV=1	HUMAN	4	1.5996
2565	4.92	5.54	33.5	sp|Q9Y2P8|RCL1_HUMAN	RNA 3'-terminal phosphate cyclase-like protein OS=Homo sapiens GN=RCL1 PE=1 SV=3	HUMAN	4	1.5996
3922	2	2.1	38.5	sp|Q9P0M9|RM27_HUMAN	39S ribosomal protein L27, mitochondrial OS=Homo sapiens GN=MRPL27 PE=1 SV=1	HUMAN	3	1.5996
2987	4	4.08	41.2	tr|F8VW96|F8VW96_HUMAN	Cysteine and glycine-rich protein 2 OS=Homo sapiens GN=CSRP2 PE=2 SV=1	HUMAN	3	1.5996
306	31.52	34.58	44.1	sp|Q9P2E9-3|RRBP1_HUMAN	Isoform 2 of Ribosome-binding protein 1 OS=Homo sapiens GN=RRBP1	HUMAN	26	1.5849
1258	12.14	13.96	28.7	sp|Q12789-3|TF3C1_HUMAN	Isoform 2 of General transcription factor 3C polypeptide 1 OS=Homo sapiens GN=GTF3C1	HUMAN	10	1.5849
1680	9.14	13.7	51.3	tr|Q8NHX0|Q8NHX0_HUMAN	Extracellular signal-related kinase 1c OS=Homo sapiens PE=2 SV=1	HUMAN	9	1.5849
2519	5.17	5.18	42.5	tr|Q6IBA0|Q6IBA0_HUMAN	NADH dehydrogenase (Ubiquinone) Fe-S protein 5, 15kDa (NADH-coenzyme Q reductase) OS=Homo sapiens GN=NDUFS5 PE=4 SV=1	HUMAN	5	1.5849
3277	2.87	2.89	26.6	sp|Q04206-4|TF65_HUMAN	Isoform 4 of Transcription factor p65 OS=Homo sapiens GN=RELA	HUMAN	4	1.5849
3121	3.62	3.86	16.8	tr|Q59FX0|Q59FX0_HUMAN	Tankyrase, TRF1-interacting ankyrin-related ADP-ribose polymerase variant (Fragment) OS=Homo sapiens PE=2 SV=1	HUMAN	4	1.5849
490	23.47	25.73	61.4	sp|P61160|ARP2_HUMAN	Actin-related protein 2 OS=Homo sapiens GN=ACTR2 PE=1 SV=1	HUMAN	22	1.5704
787	17.38	18	24.1	sp|Q6KC79-2|NIPBL_HUMAN	Isoform 2 of Nipped-B-like protein OS=Homo sapiens GN=NIPBL	HUMAN	17	1.5704
684	18.95	19.69	39.7	sp|Q6P1M0|S27A4_HUMAN	Long-chain fatty acid transport protein 4 OS=Homo sapiens GN=SLC27A4 PE=1 SV=1	HUMAN	12	1.5704
3211	3.21	4.45	19.1	tr|B4DG73|B4DG73_HUMAN	cDNA FLJ56431, highly similar to Conserved oligomeric Golgi complex component 6 OS=Homo sapiens PE=2 SV=1	HUMAN	5	1.5704
2727	4.17	4.17	48.4	sp|O43504|LTOR5_HUMAN	Ragulator complex protein LAMTOR5 OS=Homo sapiens GN=LAMTOR5 PE=1 SV=1	HUMAN	4	1.5704
3595	2.04	2.3	30	tr|Q59HH7|Q59HH7_HUMAN	X-ray repair cross complementing protein 1 variant (Fragment) OS=Homo sapiens PE=2 SV=1	HUMAN	3	1.5704
2448	5.61	5.85	46.2	sp|Q8N183|MIMIT_HUMAN	Mimitin, mitochondrial OS=Homo sapiens GN=NDUFAF2 PE=1 SV=1	HUMAN	4	1.556
2745	4.12	4.49	17.4	tr|Q0VG75|Q0VG75_HUMAN	Exportin 4 OS=Homo sapiens GN=XPO4 PE=2 SV=1	HUMAN	3	1.556
3315	2.72	2.8	30.6	sp|P02649|APOE_HUMAN	Apolipoprotein E OS=Homo sapiens GN=APOE PE=1 SV=1	HUMAN	3	1.556
2897	4.01	4.07	51.5	tr|B4DW92|B4DW92_HUMAN	Nuclear receptor 2C2-associated protein OS=Homo sapiens GN=NR2C2AP PE=2 SV=1	HUMAN	3	1.556
2746	4.12	4.33	32.7	sp|Q3SXM5|HSDL1_HUMAN	Inactive hydroxysteroid dehydrogenase-like protein 1 OS=Homo sapiens GN=HSDL1 PE=1 SV=3	HUMAN	3	1.556
3777	2	276.56	68	sp|Q15149-4|PLEC_HUMAN	Isoform 4 of Plectin OS=Homo sapiens GN=PLEC	HUMAN	287	1.5417
125	48.82	52.16	39.5	tr|A8K6X3|A8K6X3_HUMAN	cDNA FLJ78679, highly similar to Homo sapiens DEAD (Asp-Glu-Ala-Asp) box polypeptide 46 (DDX46), mRNA OS=Homo sapiens PE=2 SV=1	HUMAN	43	1.5417
384	27.09	28.65	45.1	sp|P14324|FPPS_HUMAN	Farnesyl pyrophosphate synthase OS=Homo sapiens GN=FDPS PE=1 SV=4	HUMAN	27	1.5417
1323	11.78	12.3	35.9	sp|Q7Z4H8|KDEL2_HUMAN	KDEL motif-containing protein 2 OS=Homo sapiens GN=KDELC2 PE=1 SV=2	HUMAN	8	1.5417
3831	2	4	33	sp|O00194|RB27B_HUMAN	Ras-related protein Rab-27B OS=Homo sapiens GN=RAB27B PE=1 SV=4	HUMAN	6	1.5417
1896	8.01	8.04	26.6	sp|P48651|PTSS1_HUMAN	Phosphatidylserine synthase 1 OS=Homo sapiens GN=PTDSS1 PE=1 SV=1	HUMAN	5	1.5417
3018	4	4.02	37.1	tr|B5MC22|B5MC22_HUMAN	Mitochondrial fission process protein 1 OS=Homo sapiens GN=MTFP1 PE=2 SV=1	HUMAN	3	1.5417
3719	2.01	2.15	21.6	tr|B3KPV5|B3KPV5_HUMAN	cDNA FLJ32300 fis, clone PROST2002227, highly similar to U3 small nucleolar ribonucleoprotein protein MPP10 (Fragment) OS=Homo sapiens PE=2 SV=1	HUMAN	3	1.5417
3146	3.48	3.64	34.8	tr|J9JID1|J9JID1_HUMAN	Aurora kinase B OS=Homo sapiens GN=AURKB PE=2 SV=1	HUMAN	3	1.5417
173	42.08	51.92	93.5	sp|P22626|ROA2_HUMAN	Heterogeneous nuclear ribonucleoproteins A2/B1 OS=Homo sapiens GN=HNRNPA2B1 PE=1 SV=2	HUMAN	87	1.5276
3779	2	70.77	52.2	sp|Q14980|NUMA1_HUMAN	Nuclear mitotic apparatus protein 1 OS=Homo sapiens GN=NUMA1 PE=1 SV=2	HUMAN	59	1.5276
3049	3.93	8.19	24.4	sp|Q96SI9|STRBP_HUMAN	Spermatid perinuclear RNA-binding protein OS=Homo sapiens GN=STRBP PE=1 SV=1	HUMAN	12	1.5276
3806	2	8.25	37.8	sp|P42025|ACTY_HUMAN	Beta-centractin OS=Homo sapiens GN=ACTR1B PE=1 SV=1	HUMAN	9	1.5276
2298	6.02	6.02	65.1	sp|P14854|CX6B1_HUMAN	Cytochrome c oxidase subunit 6B1 OS=Homo sapiens GN=COX6B1 PE=1 SV=2	HUMAN	8	1.5276
1945	7.81	8.63	23.6	tr|A8K033|A8K033_HUMAN	Numb homolog (Drosophila)-like OS=Homo sapiens GN=NUMBL PE=2 SV=1	HUMAN	7	1.5276
2394	5.9	6.03	20.4	tr|Q96II5|Q96II5_HUMAN	ARAF protein OS=Homo sapiens GN=ARAF PE=2 SV=1	HUMAN	5	1.5276
2159	6.39	8.79	29.9	sp|Q9HD26|GOPC_HUMAN	Golgi-associated PDZ and coiled-coil motif-containing protein OS=Homo sapiens GN=GOPC PE=1 SV=1	HUMAN	5	1.5276
3836	2	2.81	17.1	sp|P42566|EPS15_HUMAN	Epidermal growth factor receptor substrate 15 OS=Homo sapiens GN=EPS15 PE=1 SV=2	HUMAN	3	1.5276
3583	2.05	4.17	36.5	sp|O14732|IMPA2_HUMAN	Inositol monophosphatase 2 OS=Homo sapiens GN=IMPA2 PE=1 SV=1	HUMAN	3	1.5276
379	27.3	29.29	39.5	sp|Q8N163|CCAR2_HUMAN	Cell cycle and apoptosis regulator protein 2 OS=Homo sapiens GN=CCAR2 PE=1 SV=2	HUMAN	26	1.5136
1439	10.61	10.72	53.6	tr|B2RD96|B2RD96_HUMAN	cDNA, FLJ96514 OS=Homo sapiens PE=2 SV=1	HUMAN	9	1.5136
2187	6.26	6.69	45.9	tr|Q53HG1|Q53HG1_HUMAN	13kDa differentiation-associated protein variant (Fragment) OS=Homo sapiens PE=2 SV=1	HUMAN	8	1.5136
1179	12.79	14.45	37	sp|O43719|HTSF1_HUMAN	HIV Tat-specific factor 1 OS=Homo sapiens GN=HTATSF1 PE=1 SV=1	HUMAN	7	1.5136
3220	3.16	6.02	26	sp|P11171|41_HUMAN	Protein 4.1 OS=Homo sapiens GN=EPB41 PE=1 SV=4	HUMAN	5	1.5136
2528	5.11	7.43	33.2	sp|Q08209|PP2BA_HUMAN	Serine/threonine-protein phosphatase 2B catalytic subunit alpha isoform OS=Homo sapiens GN=PPP3CA PE=1 SV=1	HUMAN	5	1.5136
2441	5.67	6.08	17.8	sp|O75175|CNOT3_HUMAN	CCR4-NOT transcription complex subunit 3 OS=Homo sapiens GN=CNOT3 PE=1 SV=1	HUMAN	5	1.5136
3512	2.13	2.76	15.1	tr|Q96RG5|Q96RG5_HUMAN	Insulin receptor substrate 2 insertion mutant (Fragment) OS=Homo sapiens GN=IRS2 PE=4 SV=1	HUMAN	4	1.5136
3156	3.44	3.57	28.2	sp|Q96T60|PNKP_HUMAN	Bifunctional polynucleotide phosphatase/kinase OS=Homo sapiens GN=PNKP PE=1 SV=1	HUMAN	4	1.5136
3187	3.3	3.68	18.3	tr|B4DHJ9|B4DHJ9_HUMAN	cDNA FLJ61262, highly similar to Ubiquitin-protein ligase E3C (EC 6.3.2.-) OS=Homo sapiens PE=2 SV=1	HUMAN	4	1.5136
4433	0.65	2.92	29.2	sp|Q8TED1|GPX8_HUMAN	Probable glutathione peroxidase 8 OS=Homo sapiens GN=GPX8 PE=1 SV=2	HUMAN	3	1.5136
2008	7.41	7.46	44.1	tr|Q53Y97|Q53Y97_HUMAN	Thymidylate synthase OS=Homo sapiens GN=TYMS PE=2 SV=1	HUMAN	8	1.4997
1919	8	8.02	45.7	tr|E9PKH6|E9PKH6_HUMAN	NADH dehydrogenase [ubiquinone] iron-sulfur protein 8, mitochondrial (Fragment) OS=Homo sapiens GN=NDUFS8 PE=2 SV=1	HUMAN	6	1.4997
4554	0.31	2.61	20.7	tr|F8WA39|F8WA39_HUMAN	Myotubularin-related protein 1 OS=Homo sapiens GN=MTMR1 PE=2 SV=1	HUMAN	4	1.4997
2125	6.62	6.8	34	sp|Q8TCF1|ZFAN1_HUMAN	AN1-type zinc finger protein 1 OS=Homo sapiens GN=ZFAND1 PE=1 SV=1	HUMAN	4	1.4997
1695	8.94	11.23	28.2	tr|B3KRJ9|B3KRJ9_HUMAN	cDNA FLJ34439 fis, clone HLUNG2001146, highly similar to Splicing factor, arginine/serine-rich 12 OS=Homo sapiens PE=2 SV=1	HUMAN	10	1.4859
2013	7.39	7.62	49.8	sp|P46109|CRKL_HUMAN	Crk-like protein OS=Homo sapiens GN=CRKL PE=1 SV=1	HUMAN	8	1.4859
2700	4.25	4.47	29.3	tr|B7ZLP7|B7ZLP7_HUMAN	RNA binding motif protein 47 OS=Homo sapiens GN=RBM47 PE=2 SV=1	HUMAN	3	1.4859
3881	2	2.15	16.9	tr|D7RF68|D7RF68_HUMAN	AGTRAP-BRAF fusion protein OS=Homo sapiens PE=2 SV=1	HUMAN	3	1.4859
375	27.45	37.57	62.8	tr|B2R7C7|B2R7C7_HUMAN	Alkaline phosphatase OS=Homo sapiens PE=2 SV=1	HUMAN	39	1.4723
1963	7.72	7.97	45	tr|D6W4Z6|D6W4Z6_HUMAN	HCG23833, isoform CRA_b OS=Homo sapiens GN=hCG_23833 PE=4 SV=1	HUMAN	11	1.4723
2635	4.57	5.52	19.5	tr|B7ZM62|B7ZM62_HUMAN	Protein kinase C-binding protein 1 OS=Homo sapiens GN=ZMYND8 PE=2 SV=1	HUMAN	4	1.4723
3279	2.85	2.94	20.2	sp|Q14331|FRG1_HUMAN	Protein FRG1 OS=Homo sapiens GN=FRG1 PE=1 SV=1	HUMAN	4	1.4723
1869	8.03	8.66	25.5	sp|Q6PL18|ATAD2_HUMAN	ATPase family AAA domain-containing protein 2 OS=Homo sapiens GN=ATAD2 PE=1 SV=1	HUMAN	4	1.4723
2861	4.02	4.11	29.2	sp|Q9H061|T126A_HUMAN	Transmembrane protein 126A OS=Homo sapiens GN=TMEM126A PE=1 SV=1	HUMAN	3	1.4723
2879	4.01	4.25	19.5	tr|I3VM54|I3VM54_HUMAN	N-terminus deleted lysine-specific demethylase 2A OS=Homo sapiens GN=KDM2A PE=2 SV=1	HUMAN	3	1.4723
3389	2.46	2.48	35.9	sp|Q9BUN8|DERL1_HUMAN	Derlin-1 OS=Homo sapiens GN=DERL1 PE=1 SV=1	HUMAN	3	1.4723
997	14.54	14.75	50.4	sp|Q9BPW8|NIPS1_HUMAN	Protein NipSnap homolog 1 OS=Homo sapiens GN=NIPSNAP1 PE=1 SV=1	HUMAN	15	1.4588
1974	7.64	7.7	39	sp|Q9UBM7|DHCR7_HUMAN	7-dehydrocholesterol reductase OS=Homo sapiens GN=DHCR7 PE=1 SV=1	HUMAN	5	1.4588
3079	3.81	5.42	14.8	sp|Q7Z333-3|SETX_HUMAN	Isoform 3 of Probable helicase senataxin OS=Homo sapiens GN=SETX	HUMAN	4	1.4588
1549	10.02	10.34	48.2	sp|Q9H9J2|RM44_HUMAN	39S ribosomal protein L44, mitochondrial OS=Homo sapiens GN=MRPL44 PE=1 SV=1	HUMAN	9	1.4454
2044	7.15	7.24	22	sp|Q02388-2|CO7A1_HUMAN	Isoform 2 of Collagen alpha-1(VII) chain OS=Homo sapiens GN=COL7A1	HUMAN	6	1.4454
2624	4.62	4.93	23.3	sp|Q9NW13|RBM28_HUMAN	RNA-binding protein 28 OS=Homo sapiens GN=RBM28 PE=1 SV=3	HUMAN	5	1.4454
3609	2.03	5.08	24.2	tr|G8JLI3|G8JLI3_HUMAN	Serine/threonine-protein phosphatase 6 regulatory subunit 3 OS=Homo sapiens GN=PPP6R3 PE=2 SV=1	HUMAN	5	1.4454
2537	5.08	6.45	18.6	sp|Q93034|CUL5_HUMAN	Cullin-5 OS=Homo sapiens GN=CUL5 PE=1 SV=4	HUMAN	5	1.4454
2559	4.96	5.07	34.4	tr|I3NI32|I3NI32_HUMAN	Dihydroorotate dehydrogenase (quinone), mitochondrial OS=Homo sapiens GN=DHODH PE=2 SV=1	HUMAN	4	1.4454
3116	3.65	4.16	22.8	tr|B4DYN7|B4DYN7_HUMAN	cDNA FLJ55398, highly similar to Brefeldin A-inhibited guaninenucleotide-exchange protein 2 OS=Homo sapiens PE=2 SV=1	HUMAN	4	1.4454
2749	4.11	4.4	21.4	sp|Q86W56|PARG_HUMAN	Poly(ADP-ribose) glycohydrolase OS=Homo sapiens GN=PARG PE=1 SV=1	HUMAN	4	1.4454
2924	4	6.05	50.8	sp|O60925|PFD1_HUMAN	Prefoldin subunit 1 OS=Homo sapiens GN=PFDN1 PE=1 SV=2	HUMAN	3	1.4454
3584	2.05	2.37	30	sp|Q9BVJ7|DUS23_HUMAN	Dual specificity protein phosphatase 23 OS=Homo sapiens GN=DUSP23 PE=1 SV=1	HUMAN	3	1.4454
572	21.14	22.28	30	sp|Q8N766-3|EMC1_HUMAN	Isoform 3 of ER membrane protein complex subunit 1 OS=Homo sapiens GN=EMC1	HUMAN	14	1.4322
1181	12.78	14.29	25.9	sp|Q9Y2A7|NCKP1_HUMAN	Nck-associated protein 1 OS=Homo sapiens GN=NCKAP1 PE=1 SV=1	HUMAN	13	1.4322
2411	5.8	8.69	35.7	sp|Q9H0B6|KLC2_HUMAN	Kinesin light chain 2 OS=Homo sapiens GN=KLC2 PE=1 SV=1	HUMAN	11	1.4322
3829	2	4.06	40.4	sp|P08579|RU2B_HUMAN	U2 small nuclear ribonucleoprotein B'' OS=Homo sapiens GN=SNRPB2 PE=1 SV=1	HUMAN	6	1.4322
1632	9.55	13.47	43	tr|B9EGI2|B9EGI2_HUMAN	Myosin phosphatase Rho interacting protein OS=Homo sapiens GN=MPRIP PE=2 SV=1	HUMAN	6	1.4322
1860	8.04	8.32	42.3	sp|O14908|GIPC1_HUMAN	PDZ domain-containing protein GIPC1 OS=Homo sapiens GN=GIPC1 PE=1 SV=2	HUMAN	6	1.4322
2432	5.73	5.83	13.3	sp|P35556|FBN2_HUMAN	Fibrillin-2 OS=Homo sapiens GN=FBN2 PE=1 SV=3	HUMAN	5	1.4322
2472	5.47	5.94	15.1	tr|F5H7K1|F5H7K1_HUMAN	UPF0505 protein C16orf62 OS=Homo sapiens GN=C16orf62 PE=2 SV=1	HUMAN	3	1.4322
4355	0.95	1.68	30.4	sp|Q9NXR1|NDE1_HUMAN	Nuclear distribution protein nudE homolog 1 OS=Homo sapiens GN=NDE1 PE=1 SV=2	HUMAN	3	1.4322
461	24.43	25.18	41.7	sp|Q9H845|ACAD9_HUMAN	Acyl-CoA dehydrogenase family member 9, mitochondrial OS=Homo sapiens GN=ACAD9 PE=1 SV=1	HUMAN	20	1.4191
674	19.16	20.29	36.3	sp|Q32P28-3|P3H1_HUMAN	Isoform 3 of Prolyl 3-hydroxylase 1 OS=Homo sapiens GN=LEPRE1	HUMAN	14	1.4191
1111	13.58	15.37	47.2	sp|Q9Y383|LC7L2_HUMAN	Putative RNA-binding protein Luc7-like 2 OS=Homo sapiens GN=LUC7L2 PE=1 SV=2	HUMAN	10	1.4191
1594	9.9	10.36	29.6	sp|P42892-2|ECE1_HUMAN	Isoform A of Endothelin-converting enzyme 1 OS=Homo sapiens GN=ECE1	HUMAN	9	1.4191
1299	12.01	16.93	38.4	tr|G8JLD3|G8JLD3_HUMAN	ELKS/Rab6-interacting/CAST family member 1 OS=Homo sapiens GN=ERC1 PE=2 SV=1	HUMAN	8	1.4191
2074	6.93	7.1	42.7	sp|Q9H936|GHC1_HUMAN	Mitochondrial glutamate carrier 1 OS=Homo sapiens GN=SLC25A22 PE=1 SV=1	HUMAN	7	1.4191
2750	4.11	4.39	22.2	sp|Q92542-2|NICA_HUMAN	Isoform 2 of Nicastrin OS=Homo sapiens GN=NCSTN	HUMAN	5	1.4191
2662	4.41	4.6	20.1	tr|F5H0F9|F5H0F9_HUMAN	Anaphase-promoting complex subunit 5 OS=Homo sapiens GN=ANAPC5 PE=2 SV=1	HUMAN	4	1.4191
3103	3.72	4.02	28	tr|M0R2P6|M0R2P6_HUMAN	SH3KBP1 binding protein 1, isoform CRA_c OS=Homo sapiens GN=SHKBP1 PE=2 SV=1	HUMAN	4	1.4191
2812	4.04	6.34	17.4	sp|Q9UHD2|TBK1_HUMAN	Serine/threonine-protein kinase TBK1 OS=Homo sapiens GN=TBK1 PE=1 SV=1	HUMAN	4	1.4191
2803	4.05	4.54	42.6	sp|Q5TDH0|DDI2_HUMAN	Protein DDI1 homolog 2 OS=Homo sapiens GN=DDI2 PE=1 SV=1	HUMAN	3	1.4191
478	23.8	24.64	58.4	sp|Q15654|TRIP6_HUMAN	Thyroid receptor-interacting protein 6 OS=Homo sapiens GN=TRIP6 PE=1 SV=3	HUMAN	19	1.406
757	17.8	21.09	25.9	tr|B4E0H8|B4E0H8_HUMAN	cDNA FLJ60385, highly similar to Integrin alpha-3 OS=Homo sapiens PE=2 SV=1	HUMAN	16	1.406
863	16.29	17.35	31.8	tr|Q53G40|Q53G40_HUMAN	Beta-galactosidase (Fragment) OS=Homo sapiens PE=2 SV=1	HUMAN	14	1.406
1237	12.28	12.4	48.6	tr|Q5JR94|Q5JR94_HUMAN	40S ribosomal protein S8 OS=Homo sapiens GN=RPS8 PE=2 SV=1	HUMAN	12	1.406
1678	9.15	9.47	18.7	sp|Q8WWQ0|PHIP_HUMAN	PH-interacting protein OS=Homo sapiens GN=PHIP PE=1 SV=2	HUMAN	7	1.406
2287	6.03	6.05	42.5	tr|J3QRU4|J3QRU4_HUMAN	Vesicle-associated membrane protein 2 OS=Homo sapiens GN=VAMP2 PE=2 SV=2	HUMAN	5	1.406
2884	4.01	4.2	16.4	sp|Q6PCE3|PGM2L_HUMAN	Glucose 1,6-bisphosphate synthase OS=Homo sapiens GN=PGM2L1 PE=1 SV=3	HUMAN	5	1.406
3141	3.51	3.71	15	sp|Q92544|TM9S4_HUMAN	Transmembrane 9 superfamily member 4 OS=Homo sapiens GN=TM9SF4 PE=1 SV=2	HUMAN	4	1.406
3199	3.26	3.5	26.2	tr|B8QGS9|B8QGS9_HUMAN	Truncated plakophilin-2 OS=Homo sapiens GN=PKP2 PE=2 SV=1	HUMAN	4	1.406
2617	4.66	4.89	17.8	sp|Q9HD45|TM9S3_HUMAN	Transmembrane 9 superfamily member 3 OS=Homo sapiens GN=TM9SF3 PE=1 SV=2	HUMAN	4	1.406
3392	2.44	2.56	28.4	tr|E9PC69|E9PC69_HUMAN	Serine/threonine-protein kinase MARK2 OS=Homo sapiens GN=MARK2 PE=4 SV=3	HUMAN	3	1.406
2611	4.71	4.77	27.6	tr|Q96HC0|Q96HC0_HUMAN	COL5A1 protein OS=Homo sapiens PE=2 SV=3	HUMAN	3	1.406
342	29.02	29.38	25.1	tr|J3KNL6|J3KNL6_HUMAN	Protein transport protein Sec16A OS=Homo sapiens GN=SEC16A PE=2 SV=1	HUMAN	25	1.3932
848	16.45	16.69	49.2	tr|Q6IAX1|Q6IAX1_HUMAN	FDFT1 protein OS=Homo sapiens GN=FDFT1 PE=2 SV=1	HUMAN	14	1.3932
1247	12.22	12.4	45.3	sp|Q14914|PTGR1_HUMAN	Prostaglandin reductase 1 OS=Homo sapiens GN=PTGR1 PE=1 SV=2	HUMAN	12	1.3932
1521	10.08	10.27	47.4	tr|Q68D50|Q68D50_HUMAN	Putative uncharacterized protein DKFZp779I1858 OS=Homo sapiens GN=DKFZp779I1858 PE=2 SV=1	HUMAN	11	1.3932
1361	11.38	12.35	34.9	tr|B4DIS6|B4DIS6_HUMAN	cDNA FLJ56443, highly similar to Putative ATP-dependent RNA helicase DHX33 (EC 3.6.1.-) OS=Homo sapiens PE=2 SV=1	HUMAN	9	1.3932
1292	12.03	12.14	56.8	sp|Q8TAE8|G45IP_HUMAN	Growth arrest and DNA damage-inducible proteins-interacting protein 1 OS=Homo sapiens GN=GADD45GIP1 PE=1 SV=1	HUMAN	9	1.3932
1977	7.63	7.68	35	sp|P50897|PPT1_HUMAN	Palmitoyl-protein thioesterase 1 OS=Homo sapiens GN=PPT1 PE=1 SV=1	HUMAN	8	1.3932
2645	4.51	4.84	29.6	sp|O96013|PAK4_HUMAN	Serine/threonine-protein kinase PAK 4 OS=Homo sapiens GN=PAK4 PE=1 SV=1	HUMAN	5	1.3932
2282	6.03	6.14	58.6	tr|Q0VDC6|Q0VDC6_HUMAN	Peptidyl-prolyl cis-trans isomerase OS=Homo sapiens GN=FKBP1A PE=2 SV=1	HUMAN	4	1.3932
2982	4	4.09	20.1	sp|Q9Y6W5|WASF2_HUMAN	Wiskott-Aldrich syndrome protein family member 2 OS=Homo sapiens GN=WASF2 PE=1 SV=3	HUMAN	4	1.3932
3268	2.89	5.45	41.5	sp|Q9NSK0|KLC4_HUMAN	Kinesin light chain 4 OS=Homo sapiens GN=KLC4 PE=1 SV=3	HUMAN	4	1.3932
3244	3.04	5.45	18.8	sp|P43353|AL3B1_HUMAN	Aldehyde dehydrogenase family 3 member B1 OS=Homo sapiens GN=ALDH3B1 PE=1 SV=1	HUMAN	4	1.3932
2526	5.14	5.16	33.3	tr|E9PH64|E9PH64_HUMAN	NADH dehydrogenase [ubiquinone] 1 beta subcomplex subunit 9 OS=Homo sapiens GN=NDUFB9 PE=2 SV=1	HUMAN	4	1.3932
3224	3.15	3.21	20.8	tr|E7EMP6|E7EMP6_HUMAN	Protein HMCES OS=Homo sapiens GN=HMCES PE=2 SV=1	HUMAN	3	1.3932
3459	2.25	2.44	20.5	sp|Q9NZ08|ERAP1_HUMAN	Endoplasmic reticulum aminopeptidase 1 OS=Homo sapiens GN=ERAP1 PE=1 SV=3	HUMAN	3	1.3932
4052	2	2.02	38.5	sp|Q9BUB7|TMM70_HUMAN	Transmembrane protein 70, mitochondrial OS=Homo sapiens GN=TMEM70 PE=1 SV=2	HUMAN	3	1.3932
251	35.11	36.62	39.5	sp|O75153|CLU_HUMAN	Clustered mitochondria protein homolog OS=Homo sapiens GN=CLUH PE=1 SV=2	HUMAN	26	1.3804
695	18.76	19.43	34.7	tr|Q96CV8|Q96CV8_HUMAN	Thimet oligopeptidase 1 OS=Homo sapiens GN=THOP1 PE=2 SV=1	HUMAN	13	1.3804
2401	5.87	6.09	41.9	tr|A8K670|A8K670_HUMAN	cDNA FLJ75703, highly similar to Homo sapiens nitric oxide synthase interacting protein (NOSIP), mRNA OS=Homo sapiens PE=2 SV=1	HUMAN	7	1.3804
3603	2.04	2.13	43.1	sp|Q9BYN0|SRXN1_HUMAN	Sulfiredoxin-1 OS=Homo sapiens GN=SRXN1 PE=1 SV=2	HUMAN	3	1.3804
3216	3.19	3.22	23.2	tr|A8K3N2|A8K3N2_HUMAN	Mediator of RNA polymerase II transcription subunit 6 OS=Homo sapiens PE=2 SV=1	HUMAN	3	1.3804
3432	2.32	2.4	16.2	sp|Q9BZ95-4|NSD3_HUMAN	Isoform 4 of Histone-lysine N-methyltransferase NSD3 OS=Homo sapiens GN=WHSC1L1	HUMAN	3	1.3804
3324	2.68	2.91	30.4	sp|O95140|MFN2_HUMAN	Mitofusin-2 OS=Homo sapiens GN=MFN2 PE=1 SV=3	HUMAN	3	1.3804
228	37.29	38	53.7	sp|Q15436|SC23A_HUMAN	Protein transport protein Sec23A OS=Homo sapiens GN=SEC23A PE=1 SV=2	HUMAN	32	1.3677
283	32.32	33.43	58.9	tr|Q59GB4|Q59GB4_HUMAN	Dihydropyrimidinase-like 2 variant (Fragment) OS=Homo sapiens PE=2 SV=1	HUMAN	31	1.3677
948	15.21	15.56	41.8	sp|P36507|MP2K2_HUMAN	Dual specificity mitogen-activated protein kinase kinase 2 OS=Homo sapiens GN=MAP2K2 PE=1 SV=1	HUMAN	15	1.3677
1008	14.44	14.95	27	sp|P26358|DNMT1_HUMAN	DNA (cytosine-5)-methyltransferase 1 OS=Homo sapiens GN=DNMT1 PE=1 SV=2	HUMAN	13	1.3677
1311	11.96	12.24	41.6	tr|D3DWK4|D3DWK4_HUMAN	Pyrroline-5-carboxylate reductase OS=Homo sapiens GN=PYCRL PE=3 SV=1	HUMAN	7	1.3677
2709	4.23	4.28	53.2	tr|H7C525|H7C525_HUMAN	Coiled-coil domain-containing protein 58 (Fragment) OS=Homo sapiens GN=CCDC58 PE=4 SV=1	HUMAN	6	1.3677
2634	4.58	4.6	46.8	tr|D3DSW3|D3DSW3_HUMAN	Proline synthetase co-transcribed homolog (Bacterial), isoform CRA_b OS=Homo sapiens GN=PROSC PE=2 SV=1	HUMAN	5	1.3677
2804	4.05	4.46	29	sp|P28799|GRN_HUMAN	Granulins OS=Homo sapiens GN=GRN PE=1 SV=2	HUMAN	5	1.3677
2841	4.03	4.07	33.6	sp|Q16718|NDUA5_HUMAN	NADH dehydrogenase [ubiquinone] 1 alpha subcomplex subunit 5 OS=Homo sapiens GN=NDUFA5 PE=1 SV=3	HUMAN	4	1.3677
2293	6.02	6.23	29	sp|Q13214|SEM3B_HUMAN	Semaphorin-3B OS=Homo sapiens GN=SEMA3B PE=2 SV=1	HUMAN	4	1.3677
3540	2.1	2.13	24.3	tr|B4DSM4|B4DSM4_HUMAN	cDNA FLJ57495, highly similar to MKI67 FHA domain-interacting nucleolar phosphoprotein OS=Homo sapiens PE=2 SV=1	HUMAN	4	1.3677
2055	7.07	7.19	23.5	sp|Q53GS7|GLE1_HUMAN	Nucleoporin GLE1 OS=Homo sapiens GN=GLE1 PE=1 SV=2	HUMAN	4	1.3677
3222	3.15	3.57	26.9	tr|Q5JVZ5|Q5JVZ5_HUMAN	Engulfment and cell motility protein 2 OS=Homo sapiens GN=ELMO2 PE=2 SV=1	HUMAN	4	1.3677
2953	4	4.19	26.1	sp|P29373|RABP2_HUMAN	Cellular retinoic acid-binding protein 2 OS=Homo sapiens GN=CRABP2 PE=1 SV=2	HUMAN	3	1.3677
901	16.02	16.63	72.5	sp|Q9BU89|DOHH_HUMAN	Deoxyhypusine hydroxylase OS=Homo sapiens GN=DOHH PE=1 SV=1	HUMAN	14	1.3552
2111	6.69	11.08	30.9	tr|G3V5T9|G3V5T9_HUMAN	Cyclin-dependent kinase 2 OS=Homo sapiens GN=CDK2 PE=2 SV=1	HUMAN	13	1.3552
1597	9.89	10.23	82.7	tr|K7PML8|K7PML8_HUMAN	Cyclin-dependent kinase inhibitor 2A OS=Homo sapiens GN=CDKN2A PE=2 SV=1	HUMAN	11	1.3552
1640	9.5	10	43.6	tr|B5ME97|B5ME97_HUMAN	Septin 10, isoform CRA_c OS=Homo sapiens GN=SEPT10 PE=2 SV=2	HUMAN	10	1.3552
1978	7.62	7.84	59.4	sp|O00170|AIP_HUMAN	AH receptor-interacting protein OS=Homo sapiens GN=AIP PE=1 SV=2	HUMAN	7	1.3552
2221	6.14	6.46	23.2	tr|E9PJ55|E9PJ55_HUMAN	T-complex protein 11-like protein 1 OS=Homo sapiens GN=TCP11L1 PE=2 SV=1	HUMAN	7	1.3552
2139	6.52	10.2	19.4	tr|E5KNX5|E5KNX5_HUMAN	DNA polymerase subunit gamma-1 OS=Homo sapiens PE=3 SV=1	HUMAN	6	1.3552
3226	3.13	4.65	23.2	tr|E7FJF4|E7FJF4_HUMAN	Ganglioside differentiation associated protein 1 OS=Homo sapiens GN=GDAP1 PE=2 SV=1	HUMAN	5	1.3552
3814	2	6	28.4	tr|Q7Z546|Q7Z546_HUMAN	Mucin short variant G OS=Homo sapiens GN=MUC1 PE=2 SV=1	HUMAN	4	1.3552
2716	4.21	4.45	37.5	tr|Q3ZTT3|Q3ZTT3_HUMAN	Putative uncharacterized protein MGC19606 OS=Homo sapiens GN=MGC19606 PE=2 SV=1	HUMAN	4	1.3552
3062	3.87	4.53	14.6	tr|F5GY20|F5GY20_HUMAN	Transmembrane glycoprotein NMB OS=Homo sapiens GN=GPNMB PE=2 SV=1	HUMAN	4	1.3552
3379	2.49	2.5	27.2	tr|Q53FP0|Q53FP0_HUMAN	Pyridoxine 5'-phosphate oxidase variant (Fragment) OS=Homo sapiens PE=2 SV=1	HUMAN	3	1.3552
4170	1.75	2.46	25	sp|Q9UP83-2|COG5_HUMAN	Isoform 2 of Conserved oligomeric Golgi complex subunit 5 OS=Homo sapiens GN=COG5	HUMAN	3	1.3552
3499	2.15	2.27	16.4	tr|B2RA30|B2RA30_HUMAN	cDNA, FLJ94673, highly similar to Homo sapiens potassium channel, subfamily K, member 1 (KCNK1), mRNA OS=Homo sapiens PE=2 SV=1	HUMAN	3	1.3552
3298	2.77	2.86	27	sp|Q9NZ63|CI078_HUMAN	Uncharacterized protein C9orf78 OS=Homo sapiens GN=C9orf78 PE=1 SV=1	HUMAN	3	1.3552
3645	2.02	3.92	23.1	sp|P22033|MUTA_HUMAN	Methylmalonyl-CoA mutase, mitochondrial OS=Homo sapiens GN=MUT PE=1 SV=4	HUMAN	3	1.3552
1642	9.47	10.39	22.4	sp|Q2M389|WASH7_HUMAN	WASH complex subunit 7 OS=Homo sapiens GN=KIAA1033 PE=1 SV=2	HUMAN	9	1.3428
2295	6.02	6.16	18.9	sp|Q86X55|CARM1_HUMAN	Histone-arginine methyltransferase CARM1 OS=Homo sapiens GN=CARM1 PE=1 SV=3	HUMAN	4	1.3428
2410	5.82	6.74	23.5	tr|Q59FM7|Q59FM7_HUMAN	HLA-B associated transcript 8 BAT8 isoform a variant (Fragment) OS=Homo sapiens PE=2 SV=1	HUMAN	4	1.3428
2688	4.29	4.55	56.1	tr|E9PS76|E9PS76_HUMAN	Probable RNA-binding protein EIF1AD (Fragment) OS=Homo sapiens GN=EIF1AD PE=2 SV=1	HUMAN	3	1.3428
3994	2	2.05	35.5	sp|O75506|HSBP1_HUMAN	Heat shock factor-binding protein 1 OS=Homo sapiens GN=HSBP1 PE=1 SV=1	HUMAN	3	1.3428
3052	3.91	4.11	20.2	sp|Q15172|2A5A_HUMAN	Serine/threonine-protein phosphatase 2A 56 kDa regulatory subunit alpha isoform OS=Homo sapiens GN=PPP2R5A PE=1 SV=1	HUMAN	3	1.3428
3020	4	4.02	40.5	sp|Q8N5N7|RM50_HUMAN	39S ribosomal protein L50, mitochondrial OS=Homo sapiens GN=MRPL50 PE=1 SV=2	HUMAN	3	1.3428
2829	4.03	4.53	22.9	tr|A0PJG0|A0PJG0_HUMAN	THBS1 protein (Fragment) OS=Homo sapiens GN=THBS1 PE=2 SV=1	HUMAN	3	1.3428
414	25.73	26.95	30	sp|P07942|LAMB1_HUMAN	Laminin subunit beta-1 OS=Homo sapiens GN=LAMB1 PE=1 SV=2	HUMAN	18	1.3305
814	16.98	17.97	37.2	sp|O15226-2|NKRF_HUMAN	Isoform 2 of NF-kappa-B-repressing factor OS=Homo sapiens GN=NKRF	HUMAN	14	1.3305
1690	9	9.2	20.6	tr|Q59FH1|Q59FH1_HUMAN	Transformation/transcription domain-associated protein variant (Fragment) OS=Homo sapiens PE=2 SV=1	HUMAN	10	1.3305
2250	6.06	7.33	25.3	sp|P19440|GGT1_HUMAN	Gamma-glutamyltranspeptidase 1 OS=Homo sapiens GN=GGT1 PE=1 SV=2	HUMAN	8	1.3305
3825	2	4.19	13.8	sp|O95104-3|SFR15_HUMAN	Isoform 3 of Splicing factor, arginine/serine-rich 15 OS=Homo sapiens GN=SCAF4	HUMAN	4	1.3305
3306	2.75	2.85	26.3	sp|Q8TB72-2|PUM2_HUMAN	Isoform 2 of Pumilio homolog 2 OS=Homo sapiens GN=PUM2	HUMAN	4	1.3305
4644	0.18	2.81	21.1	tr|B4DRU3|B4DRU3_HUMAN	cDNA FLJ58111, highly similar to Plexin-D1 OS=Homo sapiens PE=2 SV=1	HUMAN	3	1.3305
3240	3.07	3.07	32	tr|E2GIM7|E2GIM7_HUMAN	Interferon regulatory factor 3c OS=Homo sapiens GN=IRF3 PE=2 SV=1	HUMAN	3	1.3305
2284	6.03	6.11	22.2	tr|Q32Q25|Q32Q25_HUMAN	TDP1 protein OS=Homo sapiens GN=TDP1 PE=2 SV=1	HUMAN	3	1.3305
2348	6	6.14	23.3	tr|B3KQM6|B3KQM6_HUMAN	cDNA FLJ90740 fis, clone PLACE1011045, highly similar to Autophagy-related protein 7 OS=Homo sapiens PE=2 SV=1	HUMAN	3	1.3305
346	28.76	30.7	51.6	tr|C9JZR2|C9JZR2_HUMAN	Catenin delta-1 OS=Homo sapiens GN=CTNND1 PE=2 SV=2	HUMAN	27	1.3183
1736	8.65	13.74	23.7	sp|Q86YV9|HPS6_HUMAN	Hermansky-Pudlak syndrome 6 protein OS=Homo sapiens GN=HPS6 PE=1 SV=1	HUMAN	8	1.3183
2752	4.11	4.18	28.3	sp|Q6P2C8|MED27_HUMAN	Mediator of RNA polymerase II transcription subunit 27 OS=Homo sapiens GN=MED27 PE=1 SV=1	HUMAN	5	1.3183
2393	5.9	8.59	21.9	sp|A3KMH1-2|VWA8_HUMAN	Isoform 2 of von Willebrand factor A domain-containing protein 8 OS=Homo sapiens GN=VWA8	HUMAN	4	1.3183
2643	4.52	4.83	31.6	sp|Q9UPT5-1|EXOC7_HUMAN	Isoform 1 of Exocyst complex component 7 OS=Homo sapiens GN=EXOC7	HUMAN	4	1.3183
4463	0.55	2.76	26	tr|G3V2F7|G3V2F7_HUMAN	HCG2044781 OS=Homo sapiens GN=TMEM189 PE=2 SV=1	HUMAN	4	1.3183
3685	2.01	4.51	27.6	tr|Q9H6Y6|Q9H6Y6_HUMAN	Unconventional myosin-Vb OS=Homo sapiens GN=MYO5B PE=2 SV=1	HUMAN	3	1.3183
2999	4	4.06	29.7	tr|J3QRG5|J3QRG5_HUMAN	Uncharacterized protein C17orf62 OS=Homo sapiens GN=C17orf62 PE=2 SV=1	HUMAN	3	1.3183
3034	4	4	21.2	tr|F8W9U3|F8W9U3_HUMAN	Alpha/beta hydrolase domain-containing protein 14B OS=Homo sapiens GN=ABHD14B PE=2 SV=1	HUMAN	3	1.3183
4157	1.78	1.78	60	sp|Q7Z4G1|COMD6_HUMAN	COMM domain-containing protein 6 OS=Homo sapiens GN=COMMD6 PE=1 SV=1	HUMAN	3	1.3183
4673	0.15	2.37	16.1	sp|Q15545|TAF7_HUMAN	Transcription initiation factor TFIID subunit 7 OS=Homo sapiens GN=TAF7 PE=1 SV=1	HUMAN	3	1.3183
633	20.02	20.46	56.8	sp|O00487|PSDE_HUMAN	26S proteasome non-ATPase regulatory subunit 14 OS=Homo sapiens GN=PSMD14 PE=1 SV=1	HUMAN	17	1.3062
1421	10.73	13.96	20.7	sp|O75691|UTP20_HUMAN	Small subunit processome component 20 homolog OS=Homo sapiens GN=UTP20 PE=1 SV=3	HUMAN	14	1.3062
1267	12.1	12.64	60.7	sp|Q9NP72|RAB18_HUMAN	Ras-related protein Rab-18 OS=Homo sapiens GN=RAB18 PE=1 SV=1	HUMAN	11	1.3062
1767	8.46	10.83	39.1	sp|Q9Y6V7|DDX49_HUMAN	Probable ATP-dependent RNA helicase DDX49 OS=Homo sapiens GN=DDX49 PE=1 SV=1	HUMAN	9	1.3062
2155	6.41	6.47	40.5	sp|Q9Y399|RT02_HUMAN	28S ribosomal protein S2, mitochondrial OS=Homo sapiens GN=MRPS2 PE=1 SV=1	HUMAN	7	1.3062
1992	7.55	7.87	18.1	tr|Q4AEJ4|Q4AEJ4_HUMAN	Mitochondrial transmembrane GTPase FZO-2 OS=Homo sapiens GN=hfzo2 PE=2 SV=1	HUMAN	5	1.3062
2590	4.81	4.9	22	sp|Q14739|LBR_HUMAN	Lamin-B receptor OS=Homo sapiens GN=LBR PE=1 SV=2	HUMAN	5	1.3062
2138	6.53	7.1	42.5	tr|Q5M7Z5|Q5M7Z5_HUMAN	GRHPR protein (Fragment) OS=Homo sapiens GN=GRHPR PE=2 SV=1	HUMAN	5	1.3062
3569	2.07	2.12	23.3	sp|Q9NXS2|QPCTL_HUMAN	Glutaminyl-peptide cyclotransferase-like protein OS=Homo sapiens GN=QPCTL PE=1 SV=2	HUMAN	4	1.3062
333	29.96	31.94	28.2	tr|D3DWB6|D3DWB6_HUMAN	Ubiquitin carboxyl-terminal hydrolase OS=Homo sapiens GN=USP9X PE=2 SV=1	HUMAN	25	1.2942
1052	14.09	17.99	42.7	tr|A4D218|A4D218_HUMAN	MAD1 mitotic arrest deficient-like 1 (Yeast) OS=Homo sapiens GN=MAD1L1 PE=4 SV=1	HUMAN	13	1.2942
1013	14.41	14.5	52.3	tr|Q6IAT9|Q6IAT9_HUMAN	Proteasome subunit beta type OS=Homo sapiens GN=PSMB6 PE=2 SV=1	HUMAN	11	1.2942
2524	5.14	5.25	20.2	sp|Q5SY16|NOL9_HUMAN	Polynucleotide 5'-hydroxyl-kinase NOL9 OS=Homo sapiens GN=NOL9 PE=1 SV=1	HUMAN	5	1.2942
2437	5.7	9.4	29.3	sp|Q86VS8|HOOK3_HUMAN	Protein Hook homolog 3 OS=Homo sapiens GN=HOOK3 PE=1 SV=2	HUMAN	5	1.2942
3081	3.81	4.44	21.1	tr|B4DHG3|B4DHG3_HUMAN	cDNA FLJ55329, highly similar to Procollagen-lysine,2-oxoglutarate5-dioxygenase 2 (EC 1.14.11.4) OS=Homo sapiens PE=2 SV=1	HUMAN	4	1.2942
1841	8.08	8.35	37.1	tr|Q3B7K3|Q3B7K3_HUMAN	IKIP protein (Fragment) OS=Homo sapiens GN=IKIP PE=2 SV=1	HUMAN	4	1.2942
3462	2.25	2.32	43	tr|Q59EI3|Q59EI3_HUMAN	Branched chain keto acid dehydrogenase E1, alpha polypeptide variant (Fragment) OS=Homo sapiens PE=2 SV=1	HUMAN	3	1.2942
3054	3.89	4.21	19.6	sp|Q96RQ3|MCCA_HUMAN	Methylcrotonoyl-CoA carboxylase subunit alpha, mitochondrial OS=Homo sapiens GN=MCCC1 PE=1 SV=3	HUMAN	3	1.2942
3033	4	4	34.1	tr|H3BM91|H3BM91_HUMAN	COMM domain-containing protein 4 (Fragment) OS=Homo sapiens GN=COMMD4 PE=2 SV=1	HUMAN	3	1.2942
489	23.56	24.45	53.9	tr|Q6FHQ0|Q6FHQ0_HUMAN	RBBP7 protein (Fragment) OS=Homo sapiens GN=RBBP7 PE=2 SV=1	HUMAN	20	1.2823
1120	13.5	13.93	45.1	tr|B2R858|B2R858_HUMAN	cDNA, FLJ93750, Homo sapiens DEAD (Asp-Glu-Ala-Asp) box polypeptide 6 (DDX6), mRNA OS=Homo sapiens PE=2 SV=1	HUMAN	16	1.2823
1092	13.87	15.04	24.9	tr|B2R7C2|B2R7C2_HUMAN	cDNA, FLJ93375, highly similar to Homo sapiens ZW10, kinetochore associated, homolog (Drosophila) (ZW10), mRNA OS=Homo sapiens PE=2 SV=1	HUMAN	11	1.2823
1335	11.67	11.67	51.1	tr|Q6IBQ5|Q6IBQ5_HUMAN	FUS protein OS=Homo sapiens GN=FUS PE=2 SV=1	HUMAN	11	1.2823
1419	10.76	10.99	48.8	sp|Q9HBH0|RHOF_HUMAN	Rho-related GTP-binding protein RhoF OS=Homo sapiens GN=RHOF PE=1 SV=1	HUMAN	9	1.2823
1802	8.24	8.69	31.1	sp|O43159|RRP8_HUMAN	Ribosomal RNA-processing protein 8 OS=Homo sapiens GN=RRP8 PE=1 SV=2	HUMAN	8	1.2823
2454	5.58	5.67	29.9	tr|F8W8R3|F8W8R3_HUMAN	DNA polymerase delta subunit 2 OS=Homo sapiens GN=POLD2 PE=2 SV=1	HUMAN	7	1.2823
1876	8.02	8.25	46.8	sp|Q96I51|WBS16_HUMAN	Williams-Beuren syndrome chromosomal region 16 protein OS=Homo sapiens GN=WBSCR16 PE=1 SV=2	HUMAN	7	1.2823
1910	8	8.13	20.9	sp|P57081-2|WDR4_HUMAN	Isoform 2 of tRNA (guanine-N(7)-)-methyltransferase non-catalytic subunit WDR4 OS=Homo sapiens GN=WDR4	HUMAN	7	1.2823
2168	6.34	8.58	16.1	sp|Q6IA86-5|ELP2_HUMAN	Isoform 5 of Elongator complex protein 2 OS=Homo sapiens GN=ELP2	HUMAN	7	1.2823
1763	8.48	9.05	23.4	sp|Q7Z4H7|HAUS6_HUMAN	HAUS augmin-like complex subunit 6 OS=Homo sapiens GN=HAUS6 PE=1 SV=2	HUMAN	6	1.2823
2439	5.67	9.35	42.6	tr|F8W6V6|F8W6V6_HUMAN	TRIO and F-actin-binding protein OS=Homo sapiens GN=TRIOBP PE=2 SV=1	HUMAN	6	1.2823
1941	7.85	7.98	20.1	sp|Q96F86|EDC3_HUMAN	Enhancer of mRNA-decapping protein 3 OS=Homo sapiens GN=EDC3 PE=1 SV=1	HUMAN	5	1.2823
2355	6	6.1	31	sp|Q9UHW5-3|GPN3_HUMAN	Isoform 3 of GPN-loop GTPase 3 OS=Homo sapiens GN=GPN3	HUMAN	5	1.2823
2260	6.05	6.21	33.5	sp|Q9UIC8|LCMT1_HUMAN	Leucine carboxyl methyltransferase 1 OS=Homo sapiens GN=LCMT1 PE=1 SV=2	HUMAN	4	1.2823
4249	1.38	1.44	22.8	sp|P16333|NCK1_HUMAN	Cytoplasmic protein NCK1 OS=Homo sapiens GN=NCK1 PE=1 SV=1	HUMAN	4	1.2823
3947	2	2.08	14.9	tr|C9JA28|C9JA28_HUMAN	Translocon-associated protein subunit gamma OS=Homo sapiens GN=SSR3 PE=2 SV=1	HUMAN	4	1.2823
3305	2.75	2.97	19.9	tr|Q53FJ3|Q53FJ3_HUMAN	Ubiquitin carboxyl-terminal hydrolase (Fragment) OS=Homo sapiens PE=2 SV=1	HUMAN	3	1.2823
2622	4.63	4.92	42	sp|Q9UNK0|STX8_HUMAN	Syntaxin-8 OS=Homo sapiens GN=STX8 PE=1 SV=2	HUMAN	3	1.2823
3365	2.54	2.57	25.4	sp|Q93096|TP4A1_HUMAN	Protein tyrosine phosphatase type IVA 1 OS=Homo sapiens GN=PTP4A1 PE=1 SV=2	HUMAN	3	1.2823
1020	14.35	14.87	40.4	sp|Q6IBS0|TWF2_HUMAN	Twinfilin-2 OS=Homo sapiens GN=TWF2 PE=1 SV=2	HUMAN	10	1.2706
1560	10	12.69	29.1	sp|Q86TB9|PATL1_HUMAN	Protein PAT1 homolog 1 OS=Homo sapiens GN=PATL1 PE=1 SV=2	HUMAN	9	1.2706
1738	8.62	8.99	24.1	sp|Q13395|TARB1_HUMAN	Probable methyltransferase TARBP1 OS=Homo sapiens GN=TARBP1 PE=1 SV=1	HUMAN	8	1.2706
2588	4.81	5.71	20.7	sp|P12931-2|SRC_HUMAN	Isoform 2 of Proto-oncogene tyrosine-protein kinase Src OS=Homo sapiens GN=SRC	HUMAN	6	1.2706
3179	3.33	11.03	31.2	tr|D9ZGF8|D9ZGF8_HUMAN	Rho-associated protein kinase OS=Homo sapiens GN=ROCK1 PE=3 SV=1	HUMAN	6	1.2706
2563	4.94	4.96	18.7	tr|A8K6Q6|A8K6Q6_HUMAN	cDNA FLJ78639 OS=Homo sapiens PE=2 SV=1	HUMAN	6	1.2706
2146	6.47	6.7	31.3	sp|Q96C23|GALM_HUMAN	Aldose 1-epimerase OS=Homo sapiens GN=GALM PE=1 SV=1	HUMAN	5	1.2706
2201	6.21	6.31	38.3	sp|Q96LW7-2|BINCA_HUMAN	Isoform 2 of Bcl10-interacting CARD protein OS=Homo sapiens GN=C9orf89	HUMAN	4	1.2706
2482	5.39	8.63	29	sp|Q9NP58|ABCB6_HUMAN	ATP-binding cassette sub-family B member 6, mitochondrial OS=Homo sapiens GN=ABCB6 PE=1 SV=1	HUMAN	4	1.2706
2956	4	4.18	38.3	tr|H0YIA8|H0YIA8_HUMAN	Protein lin-7 homolog A (Fragment) OS=Homo sapiens GN=LIN7A PE=2 SV=1	HUMAN	3	1.2706
2564	4.93	5.08	17.3	tr|E9PCR4|E9PCR4_HUMAN	Anaphase-promoting complex subunit 4 OS=Homo sapiens GN=ANAPC4 PE=2 SV=1	HUMAN	3	1.2706
2711	4.22	4.47	24	sp|Q9Y5B6|PAXB1_HUMAN	PAX3- and PAX7-binding protein 1 OS=Homo sapiens GN=PAXBP1 PE=1 SV=2	HUMAN	3	1.2706
647	19.64	19.84	56	sp|P11908|PRPS2_HUMAN	Ribose-phosphate pyrophosphokinase 2 OS=Homo sapiens GN=PRPS2 PE=1 SV=2	HUMAN	19	1.2589
1608	9.8	10.53	32.1	sp|Q9H7D7-2|WDR26_HUMAN	Isoform 2 of WD repeat-containing protein 26 OS=Homo sapiens GN=WDR26	HUMAN	14	1.2589
774	17.56	17.93	59.3	sp|Q9Y316|MEMO1_HUMAN	Protein MEMO1 OS=Homo sapiens GN=MEMO1 PE=1 SV=1	HUMAN	14	1.2589
2160	6.39	8.32	62.5	sp|P68431|H31_HUMAN	Histone H3.1 OS=Homo sapiens GN=HIST1H3A PE=1 SV=2	HUMAN	14	1.2589
1018	14.36	14.9	32.6	sp|Q12996|CSTF3_HUMAN	Cleavage stimulation factor subunit 3 OS=Homo sapiens GN=CSTF3 PE=1 SV=1	HUMAN	12	1.2589
1513	10.1	10.88	46.1	sp|Q9BXW7|CECR5_HUMAN	Cat eye syndrome critical region protein 5 OS=Homo sapiens GN=CECR5 PE=1 SV=1	HUMAN	12	1.2589
1162	13	14.33	24	sp|Q6P158|DHX57_HUMAN	Putative ATP-dependent RNA helicase DHX57 OS=Homo sapiens GN=DHX57 PE=1 SV=2	HUMAN	9	1.2589
1649	9.36	9.67	25	sp|O14672|ADA10_HUMAN	Disintegrin and metalloproteinase domain-containing protein 10 OS=Homo sapiens GN=ADAM10 PE=1 SV=1	HUMAN	6	1.2589
3483	2.19	2.81	17.2	sp|Q7Z478|DHX29_HUMAN	ATP-dependent RNA helicase DHX29 OS=Homo sapiens GN=DHX29 PE=1 SV=2	HUMAN	5	1.2589
3097	3.75	4.11	23.7	sp|P23786|CPT2_HUMAN	Carnitine O-palmitoyltransferase 2, mitochondrial OS=Homo sapiens GN=CPT2 PE=1 SV=2	HUMAN	4	1.2589
2768	4.09	4.37	13.9	sp|Q9Y666|S12A7_HUMAN	Solute carrier family 12 member 7 OS=Homo sapiens GN=SLC12A7 PE=1 SV=3	HUMAN	4	1.2589
2418	5.77	6.02	15.6	tr|H7C3T2|H7C3T2_HUMAN	Autophagy-related protein 2 homolog A (Fragment) OS=Homo sapiens GN=ATG2A PE=4 SV=1	HUMAN	4	1.2589
2414	5.8	6.05	26.1	tr|B4DXI4|B4DXI4_HUMAN	cDNA FLJ52689, highly similar to Homo sapiens mitochondrial ribosomal protein L21 (MRPL21), transcript variant 4, mRNA OS=Homo sapiens PE=2 SV=1	HUMAN	4	1.2589
3452	2.27	2.46	31	tr|S4R347|S4R347_HUMAN	Formin-binding protein 1-like OS=Homo sapiens GN=FNBP1L PE=4 SV=1	HUMAN	4	1.2589
3380	2.48	5.61	20.7	sp|O00418|EF2K_HUMAN	Eukaryotic elongation factor 2 kinase OS=Homo sapiens GN=EEF2K PE=1 SV=2	HUMAN	3	1.2589
3558	2.08	2.19	14.8	sp|P53794|SC5A3_HUMAN	Sodium/myo-inositol cotransporter OS=Homo sapiens GN=SLC5A3 PE=3 SV=2	HUMAN	3	1.2589
2021	7.31	18.8	33	tr|B4DZF1|B4DZF1_HUMAN	cDNA FLJ56541, highly similar to Ubiquilin-2 OS=Homo sapiens PE=2 SV=1	HUMAN	23	1.2474
3794	2	16.24	76.6	tr|A8KAH9|A8KAH9_HUMAN	RAP1A, member of RAS oncogene family OS=Homo sapiens GN=RAP1A PE=2 SV=1	HUMAN	16	1.2474
911	15.88	17.24	28.8	tr|B2RTS4|B2RTS4_HUMAN	Centrosomal protein 170kDa OS=Homo sapiens GN=CEP170 PE=2 SV=1	HUMAN	14	1.2474
756	17.81	18.29	46.4	tr|B4DXZ6|B4DXZ6_HUMAN	Fragile X mental retardation syndrome-related protein 1 OS=Homo sapiens GN=FXR1 PE=2 SV=1	HUMAN	12	1.2474
1526	10.07	10.21	26.3	sp|Q4J6C6|PPCEL_HUMAN	Prolyl endopeptidase-like OS=Homo sapiens GN=PREPL PE=1 SV=1	HUMAN	10	1.2474
2078	6.91	7.73	18.7	tr|G3V325|G3V325_HUMAN	Pentatricopeptide repeat-containing protein 1, mitochondrial OS=Homo sapiens GN=ATP5J2-PTCD1 PE=4 SV=1	HUMAN	8	1.2474
1556	10.01	10.06	37.5	tr|A5PLM9|A5PLM9_HUMAN	Cathepsin L1 OS=Homo sapiens GN=CTSL1 PE=2 SV=1	HUMAN	7	1.2474
1677	9.15	9.56	17.1	tr|A4D1C5|A4D1C5_HUMAN	Protein tyrosine phosphatase, non-receptor type 12 OS=Homo sapiens GN=PTPN12 PE=2 SV=1	HUMAN	6	1.2474
2466	5.5	5.59	29.5	sp|P29218-3|IMPA1_HUMAN	Isoform 3 of Inositol monophosphatase 1 OS=Homo sapiens GN=IMPA1	HUMAN	5	1.2474
1904	8	8.38	28.8	tr|Q6FHF7|Q6FHF7_HUMAN	RABGGTA protein (Fragment) OS=Homo sapiens GN=RABGGTA PE=2 SV=1	HUMAN	5	1.2474
4145	1.85	4.1	30.3	tr|Q6IBN6|Q6IBN6_HUMAN	CBX1 protein OS=Homo sapiens GN=CBX1 PE=2 SV=1	HUMAN	4	1.2474
2089	6.85	7.19	20.3	tr|D3DUZ3|D3DUZ3_HUMAN	Interferon, gamma-inducible protein 16, isoform CRA_a OS=Homo sapiens GN=IFI16 PE=4 SV=1	HUMAN	4	1.2474
2927	4	4.72	17.8	sp|Q15058|KIF14_HUMAN	Kinesin-like protein KIF14 OS=Homo sapiens GN=KIF14 PE=1 SV=1	HUMAN	4	1.2474
2832	4.03	4.26	16.9	tr|Q2M2R5|Q2M2R5_HUMAN	ATXN2 protein (Fragment) OS=Homo sapiens GN=ATXN2 PE=2 SV=1	HUMAN	3	1.2474
4300	1.19	1.39	25.7	tr|B8ZZD4|B8ZZD4_HUMAN	Tax1-binding protein 1 OS=Homo sapiens GN=TAX1BP1 PE=2 SV=1	HUMAN	3	1.2474
2983	4	4.09	20.6	tr|Q6IAV0|Q6IAV0_HUMAN	LPL protein OS=Homo sapiens GN=LPL PE=2 SV=1	HUMAN	3	1.2474
3235	3.08	3.27	24.7	sp|Q8N2G8|GHDC_HUMAN	GH3 domain-containing protein OS=Homo sapiens GN=GHDC PE=1 SV=2	HUMAN	3	1.2474
267	33.89	35.86	23.7	sp|Q6UVK1|CSPG4_HUMAN	Chondroitin sulfate proteoglycan 4 OS=Homo sapiens GN=CSPG4 PE=1 SV=2	HUMAN	23	1.2359
1006	14.46	14.62	40	sp|O95817|BAG3_HUMAN	BAG family molecular chaperone regulator 3 OS=Homo sapiens GN=BAG3 PE=1 SV=3	HUMAN	12	1.2359
1070	14.02	14.18	46.9	sp|Q6DKJ4|NXN_HUMAN	Nucleoredoxin OS=Homo sapiens GN=NXN PE=1 SV=2	HUMAN	12	1.2359
1382	11.14	11.74	25.8	sp|Q9HCE1|MOV10_HUMAN	Putative helicase MOV-10 OS=Homo sapiens GN=MOV10 PE=1 SV=2	HUMAN	10	1.2359
3800	2	12.62	52.6	tr|Q8TEP9|Q8TEP9_HUMAN	FLJ00144 protein (Fragment) OS=Homo sapiens GN=FLJ00144 PE=2 SV=1	HUMAN	10	1.2359
2060	7.03	8.33	28.6	tr|J3KNI1|J3KNI1_HUMAN	Conserved oligomeric Golgi complex subunit 4 OS=Homo sapiens GN=COG4 PE=2 SV=1	HUMAN	6	1.2359
3170	3.38	3.45	25.1	tr|E7ETU7|E7ETU7_HUMAN	39S ribosomal protein L3, mitochondrial OS=Homo sapiens GN=MRPL3 PE=2 SV=1	HUMAN	5	1.2359
2779	4.08	4.15	26.3	sp|P25815|S100P_HUMAN	Protein S100-P OS=Homo sapiens GN=S100P PE=1 SV=2	HUMAN	5	1.2359
4232	1.44	4.08	18.2	tr|Q6PKA6|Q6PKA6_HUMAN	Aldehyde dehydrogenase (Fragment) OS=Homo sapiens GN=ALDH3A1 PE=2 SV=1	HUMAN	4	1.2359
2775	4.08	4.28	16.5	tr|E9PBL8|E9PBL8_HUMAN	Conserved oligomeric Golgi complex subunit 1 (Fragment) OS=Homo sapiens GN=COG1 PE=4 SV=2	HUMAN	3	1.2359
4336	1.05	4.95	16.3	tr|Q53GP4|Q53GP4_HUMAN	PET112-like variant (Fragment) OS=Homo sapiens PE=2 SV=1	HUMAN	3	1.2359
3457	2.26	2.41	26.4	sp|Q9H9F9|ARP5_HUMAN	Actin-related protein 5 OS=Homo sapiens GN=ACTR5 PE=1 SV=2	HUMAN	3	1.2359
4772	0.09	15.03	66.9	sp|Q8IUE6|H2A2B_HUMAN	Histone H2A type 2-B OS=Homo sapiens GN=HIST2H2AB PE=1 SV=3	HUMAN	23	1.2246
1085	13.95	13.95	46.8	tr|B2R9S4|B2R9S4_HUMAN	cDNA, FLJ94534, highly similar to Homo sapiens capping protein (actin filament), gelsolin-like(CAPG), mRNA OS=Homo sapiens PE=2 SV=1	HUMAN	17	1.2246
1409	10.84	19.77	37	tr|B4DZF6|B4DZF6_HUMAN	cDNA FLJ54206, highly similar to Ubiquilin-4 OS=Homo sapiens PE=2 SV=1	HUMAN	17	1.2246
1012	14.41	14.84	39	sp|Q9UBB4|ATX10_HUMAN	Ataxin-10 OS=Homo sapiens GN=ATXN10 PE=1 SV=1	HUMAN	16	1.2246
1672	9.18	11.75	43.2	sp|Q16795|NDUA9_HUMAN	NADH dehydrogenase [ubiquinone] 1 alpha subcomplex subunit 9, mitochondrial OS=Homo sapiens GN=NDUFA9 PE=1 SV=2	HUMAN	14	1.2246
1105	13.71	14.18	28.5	tr|B2RAJ6|B2RAJ6_HUMAN	cDNA, FLJ94957, highly similar to Homo sapiens phosphoinositide-3-kinase, regulatory subunit 4, p150 (PIK3R4), mRNA OS=Homo sapiens PE=2 SV=1	HUMAN	12	1.2246
2636	4.56	4.57	33.7	sp|P49903|SPS1_HUMAN	Selenide, water dikinase 1 OS=Homo sapiens GN=SEPHS1 PE=1 SV=2	HUMAN	11	1.2246
3679	2.01	13.01	33.6	sp|Q9H0L4|CSTFT_HUMAN	Cleavage stimulation factor subunit 2 tau variant OS=Homo sapiens GN=CSTF2T PE=1 SV=1	HUMAN	10	1.2246
1686	9.04	11.79	20.7	sp|Q9UIQ6|LCAP_HUMAN	Leucyl-cystinyl aminopeptidase OS=Homo sapiens GN=LNPEP PE=1 SV=3	HUMAN	8	1.2246
1260	12.12	12.9	30	tr|B7ZKL3|B7ZKL3_HUMAN	EPS8L2 protein OS=Homo sapiens GN=EPS8L2 PE=2 SV=1	HUMAN	8	1.2246
1777	8.4	8.83	26	sp|Q96JP2|MY15B_HUMAN	Unconventional myosin-XVB OS=Homo sapiens GN=MYO15B PE=1 SV=2	HUMAN	7	1.2246
1569	10	10.3	47.7	tr|Q53GD7|Q53GD7_HUMAN	FUS interacting protein (Serine-arginine rich) 1 isoform 2 variant (Fragment) OS=Homo sapiens PE=2 SV=1	HUMAN	7	1.2246
1988	7.58	7.79	26.2	sp|P14384|CBPM_HUMAN	Carboxypeptidase M OS=Homo sapiens GN=CPM PE=1 SV=2	HUMAN	6	1.2246
2710	4.23	4.24	65.6	sp|P98179|RBM3_HUMAN	Putative RNA-binding protein 3 OS=Homo sapiens GN=RBM3 PE=1 SV=1	HUMAN	6	1.2246
2591	4.8	5.37	33.5	sp|P40222|TXLNA_HUMAN	Alpha-taxilin OS=Homo sapiens GN=TXLNA PE=1 SV=3	HUMAN	5	1.2246
1990	7.57	7.74	28	tr|A8K410|A8K410_HUMAN	cDNA FLJ78210, highly similar to Homo sapiens nonsyndromic hearing impairment protein (DFNA5) mRNA OS=Homo sapiens PE=2 SV=1	HUMAN	5	1.2246
2113	6.69	6.75	22.5	tr|B4DX68|B4DX68_HUMAN	Lymphokine-activated killer T-cell-originated protein kinase OS=Homo sapiens GN=PBK PE=2 SV=1	HUMAN	5	1.2246
2157	6.4	6.77	20.1	sp|Q8N201|INT1_HUMAN	Integrator complex subunit 1 OS=Homo sapiens GN=INTS1 PE=1 SV=2	HUMAN	5	1.2246
2593	4.8	4.83	25.8	tr|A8KAJ3|A8KAJ3_HUMAN	cDNA FLJ77823, highly similar to Homo sapiens EGF-containing fibulin-like extracellular matrix protein 1, transcript variant 3, mRNA OS=Homo sapiens PE=2 SV=1	HUMAN	4	1.2246
3032	4	4	25	sp|Q9BXY0|MAK16_HUMAN	Protein MAK16 homolog OS=Homo sapiens GN=MAK16 PE=1 SV=2	HUMAN	4	1.2246
2855	4.02	4.24	44.6	sp|Q969G3-2|SMCE1_HUMAN	Isoform 2 of SWI/SNF-related matrix-associated actin-dependent regulator of chromatin subfamily E member 1 OS=Homo sapiens GN=SMARCE1	HUMAN	4	1.2246
2630	4.59	4.88	23.1	tr|B7Z4W5|B7Z4W5_HUMAN	Cysteine conjugate-beta lyase cytoplasmic (Glutamine transaminase K, kyneurenine aminotransferase), isoform CRA_b OS=Homo sapiens GN=CCBL1 PE=2 SV=1	HUMAN	3	1.2246
4213	1.54	1.57	7.6	tr|B4DDH6|B4DDH6_HUMAN	Ceroid-lipofuscinosis neuronal protein 6 OS=Homo sapiens GN=CLN6 PE=2 SV=1	HUMAN	3	1.2246
256	34.78	36.04	70	tr|Q53ET4|Q53ET4_HUMAN	Serine hydroxymethyltransferase (Fragment) OS=Homo sapiens PE=2 SV=1	HUMAN	44	1.2134
1626	9.59	14.51	24.2	sp|Q03001-8|DYST_HUMAN	Isoform 2 of Dystonin OS=Homo sapiens GN=DST	HUMAN	14	1.2134
1180	12.79	13.86	23.7	tr|B7ZLW7|B7ZLW7_HUMAN	MTR protein OS=Homo sapiens GN=MTR PE=2 SV=1	HUMAN	11	1.2134
2022	7.31	8.98	15.9	sp|O75592-2|MYCB2_HUMAN	Isoform 2 of Probable E3 ubiquitin-protein ligase MYCBP2 OS=Homo sapiens GN=MYCBP2	HUMAN	10	1.2134
1265	12.12	12.2	35.7	tr|A8K5D5|A8K5D5_HUMAN	cDNA FLJ76832, highly similar to Homo sapiens mitochondrial ribosomal protein L19 (MRPL19), mRNA OS=Homo sapiens PE=2 SV=1	HUMAN	10	1.2134
1408	10.85	11.35	22	sp|Q9UHI6|DDX20_HUMAN	Probable ATP-dependent RNA helicase DDX20 OS=Homo sapiens GN=DDX20 PE=1 SV=2	HUMAN	10	1.2134
1201	12.55	13.22	29.1	sp|P11532-6|DMD_HUMAN	Isoform 6 of Dystrophin OS=Homo sapiens GN=DMD	HUMAN	10	1.2134
1986	7.59	7.74	24.5	sp|Q8N543|OGFD1_HUMAN	2-oxoglutarate and iron-dependent oxygenase domain-containing protein 1 OS=Homo sapiens GN=OGFOD1 PE=1 SV=1	HUMAN	7	1.2134
2107	6.74	7.08	36.6	tr|E9PI68|E9PI68_HUMAN	Signal peptidase complex subunit 2 OS=Homo sapiens GN=SPCS2 PE=2 SV=1	HUMAN	7	1.2134
1820	8.16	8.35	54.2	sp|P23193|TCEA1_HUMAN	Transcription elongation factor A protein 1 OS=Homo sapiens GN=TCEA1 PE=1 SV=2	HUMAN	7	1.2134
1975	7.64	7.65	32.1	sp|Q9NYB0|TE2IP_HUMAN	Telomeric repeat-binding factor 2-interacting protein 1 OS=Homo sapiens GN=TERF2IP PE=1 SV=1	HUMAN	5	1.2134
2599	4.76	5.06	21.5	tr|G5EA48|G5EA48_HUMAN	SLIT-ROBO Rho GTPase activating protein 1, isoform CRA_a OS=Homo sapiens GN=SRGAP1 PE=2 SV=1	HUMAN	4	1.2134
2680	4.33	4.36	42.4	tr|B4DMQ7|B4DMQ7_HUMAN	Tumor protein p53 inducible protein 3, isoform CRA_c OS=Homo sapiens GN=TP53I3 PE=2 SV=1	HUMAN	4	1.2134
3345	2.61	4.98	32.1	sp|P55081|MFAP1_HUMAN	Microfibrillar-associated protein 1 OS=Homo sapiens GN=MFAP1 PE=1 SV=2	HUMAN	4	1.2134
2955	4	4.18	34.9	sp|O75663|TIPRL_HUMAN	TIP41-like protein OS=Homo sapiens GN=TIPRL PE=1 SV=2	HUMAN	4	1.2134
4414	0.73	1.36	17.6	sp|Q9UP95-3|S12A4_HUMAN	Isoform 3 of Solute carrier family 12 member 4 OS=Homo sapiens GN=SLC12A4	HUMAN	3	1.2134
2965	4	4.13	22.6	sp|Q8IUI8|CRLF3_HUMAN	Cytokine receptor-like factor 3 OS=Homo sapiens GN=CRLF3 PE=1 SV=2	HUMAN	3	1.2134
2301	6.01	10.13	64.4	sp|P51148|RAB5C_HUMAN	Ras-related protein Rab-5C OS=Homo sapiens GN=RAB5C PE=1 SV=2	HUMAN	22	1.2023
1145	13.23	15.22	22.1	sp|Q9BTW9|TBCD_HUMAN	Tubulin-specific chaperone D OS=Homo sapiens GN=TBCD PE=1 SV=2	HUMAN	14	1.2023
3458	2.25	9.92	70.2	tr|Q53F37|Q53F37_HUMAN	SAR1a gene homolog 2 variant (Fragment) OS=Homo sapiens PE=2 SV=1	HUMAN	13	1.2023
2276	6.04	6.1	64.5	tr|K7ELC2|K7ELC2_HUMAN	40S ribosomal protein S15 OS=Homo sapiens GN=RPS15 PE=2 SV=1	HUMAN	13	1.2023
1364	11.35	11.45	57.9	tr|Q53EW8|Q53EW8_HUMAN	Thiosulfate sulfurtransferase variant (Fragment) OS=Homo sapiens PE=2 SV=1	HUMAN	12	1.2023
2040	7.18	9.55	46.9	sp|P60510|PP4C_HUMAN	Serine/threonine-protein phosphatase 4 catalytic subunit OS=Homo sapiens GN=PPP4C PE=1 SV=1	HUMAN	10	1.2023
1874	8.02	8.35	32.2	sp|O43681|ASNA_HUMAN	ATPase ASNA1 OS=Homo sapiens GN=ASNA1 PE=1 SV=2	HUMAN	7	1.2023
3093	3.76	4.15	37.7	sp|Q9Y315|DEOC_HUMAN	Putative deoxyribose-phosphate aldolase OS=Homo sapiens GN=DERA PE=1 SV=2	HUMAN	7	1.2023
2039	7.19	7.32	23	tr|B2R6S9|B2R6S9_HUMAN	cDNA, FLJ93097, highly similar to Homo sapiens low density lipoprotein receptor-related protein associated protein 1 (LRPAP1), mRNA OS=Homo sapiens PE=2 SV=1	HUMAN	6	1.2023
1965	7.69	7.86	20.5	tr|B5MBZ0|B5MBZ0_HUMAN	Echinoderm microtubule-associated protein-like 4 OS=Homo sapiens GN=EML4 PE=2 SV=3	HUMAN	6	1.2023
2799	4.05	8.36	23.7	sp|Q9NRK6|ABCBA_HUMAN	ATP-binding cassette sub-family B member 10, mitochondrial OS=Homo sapiens GN=ABCB10 PE=1 SV=2	HUMAN	5	1.2023
2583	4.85	4.89	18.4	tr|B2RAA8|B2RAA8_HUMAN	cDNA, FLJ94802 OS=Homo sapiens PE=2 SV=1	HUMAN	5	1.2023
3354	2.59	2.59	45.4	sp|Q9H3K6|BOLA2_HUMAN	BolA-like protein 2 OS=Homo sapiens GN=BOLA2 PE=1 SV=1	HUMAN	4	1.2023
3423	2.35	2.52	28.2	sp|Q8N8A6|DDX51_HUMAN	ATP-dependent RNA helicase DDX51 OS=Homo sapiens GN=DDX51 PE=1 SV=3	HUMAN	4	1.2023
3490	2.17	2.3	24.8	tr|B3KPI5|B3KPI5_HUMAN	cDNA FLJ31840 fis, clone NT2RP7000109, highly similar to Tudor and KH domain-containing protein OS=Homo sapiens PE=2 SV=1	HUMAN	4	1.2023
3110	3.68	3.76	32.5	sp|Q9H5X1|FA96A_HUMAN	MIP18 family protein FAM96A OS=Homo sapiens GN=FAM96A PE=1 SV=1	HUMAN	3	1.2023
2785	4.07	4.53	23.5	sp|Q9UGJ1|GCP4_HUMAN	Gamma-tubulin complex component 4 OS=Homo sapiens GN=TUBGCP4 PE=1 SV=1	HUMAN	3	1.2023
3087	3.79	4.2	37.6	sp|Q15814|TBCC_HUMAN	Tubulin-specific chaperone C OS=Homo sapiens GN=TBCC PE=1 SV=2	HUMAN	3	1.2023
4063	2	2.02	10	sp|Q9H3R2|MUC13_HUMAN	Mucin-13 OS=Homo sapiens GN=MUC13 PE=1 SV=2	HUMAN	3	1.2023
10	117.38	119.17	83.2	sp|P08238|HS90B_HUMAN	Heat shock protein HSP 90-beta OS=Homo sapiens GN=HSP90AB1 PE=1 SV=4	HUMAN	204	0.7943
186	40.73	44.28	75	tr|A8K525|A8K525_HUMAN	cDNA FLJ76817, highly similar to Homo sapiens non-POU domain containing, octamer-binding (NONO), mRNA OS=Homo sapiens PE=2 SV=1	HUMAN	61	0.7943
163	43.97	46.58	54.7	tr|B2R5V9|B2R5V9_HUMAN	cDNA, FLJ92652, highly similar to Homo sapiens high density lipoprotein binding protein (vigilin)(HDLBP), mRNA OS=Homo sapiens PE=2 SV=1	HUMAN	49	0.7943
181	40.85	42.4	62	sp|Q07065|CKAP4_HUMAN	Cytoskeleton-associated protein 4 OS=Homo sapiens GN=CKAP4 PE=1 SV=2	HUMAN	39	0.7943
1325	11.75	12.16	63.6	sp|P62316|SMD2_HUMAN	Small nuclear ribonucleoprotein Sm D2 OS=Homo sapiens GN=SNRPD2 PE=1 SV=1	HUMAN	11	0.7943
1852	8.06	8.13	31.4	tr|Q53T99|Q53T99_HUMAN	CDW7/WDR12 OS=Homo sapiens GN=WDR12 PE=2 SV=1	HUMAN	9	0.7943
1243	12.25	13.06	24.7	sp|Q5JRA6-2|MIA3_HUMAN	Isoform 2 of Melanoma inhibitory activity protein 3 OS=Homo sapiens GN=MIA3	HUMAN	8	0.7943
1448	10.55	10.59	56.3	sp|P62280|RS11_HUMAN	40S ribosomal protein S11 OS=Homo sapiens GN=RPS11 PE=1 SV=3	HUMAN	7	0.7943
1825	8.15	8.59	33.5	sp|Q13555-6|KCC2G_HUMAN	Isoform 6 of Calcium/calmodulin-dependent protein kinase type II subunit gamma OS=Homo sapiens GN=CAMK2G	HUMAN	7	0.7943
1854	8.05	8.17	44.7	tr|Q5TDE9|Q5TDE9_HUMAN	Chromosome 1 open reading frame 57, isoform CRA_d OS=Homo sapiens GN=C1orf57 PE=2 SV=1	HUMAN	7	0.7943
3197	3.27	7.68	18.6	tr|J3QRU1|J3QRU1_HUMAN	Tyrosine-protein kinase Yes OS=Homo sapiens GN=YES1 PE=2 SV=1	HUMAN	7	0.7943
2091	6.83	7.64	29	sp|O75152|ZC11A_HUMAN	Zinc finger CCCH domain-containing protein 11A OS=Homo sapiens GN=ZC3H11A PE=1 SV=3	HUMAN	6	0.7943
2103	6.76	6.79	37.3	sp|Q9NQP4|PFD4_HUMAN	Prefoldin subunit 4 OS=Homo sapiens GN=PFDN4 PE=1 SV=1	HUMAN	5	0.7943
3615	2.03	3.48	24.5	tr|Q6NZ61|Q6NZ61_HUMAN	Ras homolog enriched in brain OS=Homo sapiens GN=RHEB PE=2 SV=1	HUMAN	5	0.7943
3171	3.37	6.24	30.9	sp|O15320|CTGE5_HUMAN	cTAGE family member 5 OS=Homo sapiens GN=CTAGE5 PE=1 SV=4	HUMAN	5	0.7943
2697	4.27	4.4	17	tr|A1L3A7|A1L3A7_HUMAN	Nuclear fragile X mental retardation protein interacting protein 2 OS=Homo sapiens GN=NUFIP2 PE=2 SV=1	HUMAN	5	0.7943
2964	4	4.13	27.2	tr|J3QR07|J3QR07_HUMAN	YTH domain-containing protein 1 OS=Homo sapiens GN=YTHDC1 PE=2 SV=1	HUMAN	3	0.7943
2859	4.02	4.15	29	tr|B2RDU9|B2RDU9_HUMAN	cDNA, FLJ96775 OS=Homo sapiens PE=2 SV=1	HUMAN	3	0.7943
71	60.68	61.57	76	tr|Q96IH1|Q96IH1_HUMAN	Fascin (Fragment) OS=Homo sapiens GN=FSCN1 PE=2 SV=1	HUMAN	76	0.787
336	29.64	31.01	41	tr|F5H5C2|F5H5C2_HUMAN	Nuclear pore complex protein Nup133 OS=Homo sapiens GN=NUP133 PE=2 SV=1	HUMAN	27	0.787
650	19.59	20.47	50.9	tr|B2RDD7|B2RDD7_HUMAN	cDNA, FLJ96564, highly similar to Homo sapiens SKB1 homolog (S. pombe) (SKB1), mRNA OS=Homo sapiens PE=2 SV=1	HUMAN	18	0.787
1057	14.06	16.91	34.8	tr|Q96HI4|Q96HI4_HUMAN	Glycylpeptide N-tetradecanoyltransferase (Fragment) OS=Homo sapiens GN=NMT1 PE=2 SV=2	HUMAN	15	0.787
1040	14.21	14.86	34	tr|B4E0Y9|B4E0Y9_HUMAN	Serine/threonine-protein kinase MST4 OS=Homo sapiens GN=MST4 PE=2 SV=1	HUMAN	15	0.787
1326	11.75	11.9	43.5	tr|G8JLB3|G8JLB3_HUMAN	tRNA pseudouridine synthase (Fragment) OS=Homo sapiens GN=PUS1 PE=2 SV=1	HUMAN	14	0.787
1132	13.36	13.74	50.9	tr|E5RHW4|E5RHW4_HUMAN	Erlin-2 (Fragment) OS=Homo sapiens GN=ERLIN2 PE=2 SV=1	HUMAN	12	0.787
1429	10.68	11.33	27.7	tr|Q4G0F4|Q4G0F4_HUMAN	DNA-directed RNA polymerase OS=Homo sapiens GN=POLRMT PE=2 SV=1	HUMAN	7	0.787
3519	2.12	2.37	19.1	tr|B7ZMF2|B7ZMF2_HUMAN	Fanconi anemia, complementation group I OS=Homo sapiens GN=FANCI PE=2 SV=1	HUMAN	7	0.787
2889	4.01	4.15	35.9	sp|Q9H773|DCTP1_HUMAN	dCTP pyrophosphatase 1 OS=Homo sapiens GN=DCTPP1 PE=1 SV=1	HUMAN	6	0.787
2637	4.55	4.59	34.1	tr|B2R9X3|B2R9X3_HUMAN	cDNA, FLJ94599, highly similar to Homo sapiens GDP-mannose 4,6-dehydratase (GMDS), mRNA OS=Homo sapiens PE=2 SV=1	HUMAN	6	0.787
2070	6.96	7.03	35.1	tr|Q6UQL6|Q6UQL6_HUMAN	Ribonuclease OS=Homo sapiens GN=RNASEH2A PE=2 SV=1	HUMAN	5	0.787
2387	5.93	6.13	24.7	tr|Q8N523|Q8N523_HUMAN	Tuftelin-interacting protein 11 OS=Homo sapiens GN=TFIP11 PE=2 SV=1	HUMAN	5	0.787
3003	4	4.05	76.4	tr|A8K7J6|A8K7J6_HUMAN	cDNA FLJ76418, highly similar to Homo sapiens mitochondrial ribosomal protein L52 (MRPL52), transcript variant 1, mRNA OS=Homo sapiens PE=2 SV=1	HUMAN	3	0.787
2560	4.96	5.03	26.8	tr|G1UCX3|G1UCX3_HUMAN	Synoviocyte proliferation-associated in collagen-induced arthritis 1 OS=Homo sapiens GN=SPACIA1 PE=2 SV=1	HUMAN	3	0.787
2883	4.01	4.22	12.1	tr|A8K4M5|A8K4M5_HUMAN	cDNA FLJ76043, highly similar to Homo sapiens cyclin T1 (CCNT1), mRNA OS=Homo sapiens PE=2 SV=1	HUMAN	3	0.787
3378	2.49	2.54	54.6	tr|Q658N3|Q658N3_HUMAN	Down-regulator of transcription 1, TBP-binding (Negative cofactor 2), isoform CRA_a OS=Homo sapiens GN=DKFZp666G145 PE=2 SV=1	HUMAN	3	0.787
3562	2.07	3.1	18.7	sp|Q96IV0-2|NGLY1_HUMAN	Isoform 2 of Peptide-N(4)-(N-acetyl-beta-glucosaminyl)asparagine amidase OS=Homo sapiens GN=NGLY1	HUMAN	3	0.787
153	45	46.52	57.2	tr|Q53HS0|Q53HS0_HUMAN	Glutaminyl-tRNA synthetase variant (Fragment) OS=Homo sapiens PE=2 SV=1	HUMAN	48	0.7798
215	38.69	40.43	28.6	sp|P52948-5|NUP98_HUMAN	Isoform 5 of Nuclear pore complex protein Nup98-Nup96 OS=Homo sapiens GN=NUP98	HUMAN	29	0.7798
677	19.02	21.73	30.9	sp|Q9H3S7|PTN23_HUMAN	Tyrosine-protein phosphatase non-receptor type 23 OS=Homo sapiens GN=PTPN23 PE=1 SV=1	HUMAN	15	0.7798
2235	6.1	18.93	29.7	tr|B4DLC6|B4DLC6_HUMAN	cDNA FLJ59330, highly similar to Chromodomain helicase-DNA-binding protein 3 (EC 3.6.1.-) OS=Homo sapiens PE=2 SV=1	HUMAN	14	0.7798
1468	10.35	12.49	69.1	tr|B2R6X6|B2R6X6_HUMAN	Peptidyl-prolyl cis-trans isomerase OS=Homo sapiens PE=2 SV=1	HUMAN	14	0.7798
1474	10.32	10.75	43.5	sp|Q9UJU6|DBNL_HUMAN	Drebrin-like protein OS=Homo sapiens GN=DBNL PE=1 SV=1	HUMAN	12	0.7798
1430	10.68	11.02	48.1	tr|Q59EK3|Q59EK3_HUMAN	Adaptor-related protein complex 1, mu 1 subunit variant (Fragment) OS=Homo sapiens PE=2 SV=1	HUMAN	11	0.7798
1482	10.25	10.67	16.9	sp|P02751-12|FINC_HUMAN	Isoform 12 of Fibronectin OS=Homo sapiens GN=FN1	HUMAN	11	0.7798
1590	9.91	10.2	58.1	tr|B2R6D4|B2R6D4_HUMAN	cDNA, FLJ92901, highly similar to Homo sapiens phosphomannomutase 2 (PMM2), mRNA OS=Homo sapiens PE=2 SV=1	HUMAN	8	0.7798
2188	6.26	6.55	26.6	sp|Q96AC1|FERM2_HUMAN	Fermitin family homolog 2 OS=Homo sapiens GN=FERMT2 PE=1 SV=1	HUMAN	8	0.7798
2807	4.05	4.26	39.2	sp|Q9NRN7|ADPPT_HUMAN	L-aminoadipate-semialdehyde dehydrogenase-phosphopantetheinyl transferase OS=Homo sapiens GN=AASDHPPT PE=1 SV=2	HUMAN	7	0.7798
2173	6.33	6.47	26.7	sp|Q9NQ88|TIGAR_HUMAN	Fructose-2,6-bisphosphatase TIGAR OS=Homo sapiens GN=TIGAR PE=1 SV=1	HUMAN	5	0.7798
2424	5.76	5.78	33.9	sp|Q9NX46|ARHL2_HUMAN	Poly(ADP-ribose) glycohydrolase ARH3 OS=Homo sapiens GN=ADPRHL2 PE=1 SV=1	HUMAN	5	0.7798
3399	2.42	2.44	32	tr|J3QQJ0|J3QQJ0_HUMAN	SAP30-binding protein (Fragment) OS=Homo sapiens GN=SAP30BP PE=4 SV=1	HUMAN	4	0.7798
3455	2.27	2.29	16.6	tr|C9J0I9|C9J0I9_HUMAN	Nuclear-interacting partner of ALK OS=Homo sapiens GN=ZC3HC1 PE=2 SV=1	HUMAN	3	0.7798
3571	2.07	2.08	31.9	tr|J3KQS6|J3KQS6_HUMAN	BRISC and BRCA1-A complex member 1 OS=Homo sapiens GN=BABAM1 PE=2 SV=1	HUMAN	3	0.7798
3643	2.02	4.17	14.7	sp|Q6PCB5|RSBNL_HUMAN	Round spermatid basic protein 1-like protein OS=Homo sapiens GN=RSBN1L PE=1 SV=2	HUMAN	3	0.7798
2952	4	4.19	25.9	tr|B4DT01|B4DT01_HUMAN	cDNA FLJ60347, highly similar to Homo sapiens hydroxyacylglutathione hydrolase (HAGH), transcript variant 1, mRNA OS=Homo sapiens PE=2 SV=1	HUMAN	3	0.7798
374	27.46	28.91	51.2	sp|Q12788|TBL3_HUMAN	Transducin beta-like protein 3 OS=Homo sapiens GN=TBL3 PE=1 SV=2	HUMAN	28	0.7727
1365	11.35	11.39	59.1	tr|Q6FGY1|Q6FGY1_HUMAN	HPCAL1 protein OS=Homo sapiens GN=HPCAL1 PE=2 SV=1	HUMAN	12	0.7727
1061	14.05	17.27	24	sp|O14617-4|AP3D1_HUMAN	Isoform 4 of AP-3 complex subunit delta-1 OS=Homo sapiens GN=AP3D1	HUMAN	10	0.7727
2412	5.8	8.35	34.2	tr|B4DKV6|B4DKV6_HUMAN	cDNA FLJ60084, highly similar to Pericentrin (Fragment) OS=Homo sapiens PE=2 SV=1	HUMAN	8	0.7727
2374	6	6	65.2	sp|P62304|RUXE_HUMAN	Small nuclear ribonucleoprotein E OS=Homo sapiens GN=SNRPE PE=1 SV=1	HUMAN	6	0.7727
2004	7.45	7.72	22.8	tr|Q4V9L5|Q4V9L5_HUMAN	DDX24 protein OS=Homo sapiens GN=DDX24 PE=2 SV=1	HUMAN	6	0.7727
2790	4.07	4.08	31	tr|Q6LET6|Q6LET6_HUMAN	MGST1 protein (Fragment) OS=Homo sapiens GN=MGST1 PE=2 SV=1	HUMAN	5	0.7727
2204	6.2	6.65	32.5	tr|Q59FM5|Q59FM5_HUMAN	Guanine nucleotide-binding protein G, alpha subunit variant (Fragment) OS=Homo sapiens PE=2 SV=1	HUMAN	5	0.7727
3039	4	4	38.2	tr|Q15204|Q15204_HUMAN	Prothymosin alpha OS=Homo sapiens PE=4 SV=2	HUMAN	4	0.7727
3105	3.72	3.76	40	sp|Q9Y3U8|RL36_HUMAN	60S ribosomal protein L36 OS=Homo sapiens GN=RPL36 PE=1 SV=3	HUMAN	3	0.7727
3280	2.85	2.88	32.9	sp|Q9GZR2|REXO4_HUMAN	RNA exonuclease 4 OS=Homo sapiens GN=REXO4 PE=1 SV=2	HUMAN	3	0.7727
3974	2	2.06	23.8	tr|B3KW72|B3KW72_HUMAN	cDNA FLJ42396 fis, clone ASTRO2001107 OS=Homo sapiens PE=2 SV=1	HUMAN	3	0.7727
3270	2.89	2.98	21.6	sp|Q92541|RTF1_HUMAN	RNA polymerase-associated protein RTF1 homolog OS=Homo sapiens GN=RTF1 PE=1 SV=4	HUMAN	3	0.7727
3553	2.09	2.12	60.7	sp|P30047|GFRP_HUMAN	GTP cyclohydrolase 1 feedback regulatory protein OS=Homo sapiens GN=GCHFR PE=1 SV=3	HUMAN	3	0.7727
8	127.03	128.78	66.7	sp|Q13813|SPTN1_HUMAN	Spectrin alpha chain, non-erythrocytic 1 OS=Homo sapiens GN=SPTAN1 PE=1 SV=3	HUMAN	138	0.7656
327	30.46	32.26	41.4	sp|O95831|AIFM1_HUMAN	Apoptosis-inducing factor 1, mitochondrial OS=Homo sapiens GN=AIFM1 PE=1 SV=1	HUMAN	19	0.7656
941	15.35	15.64	55.3	sp|Q9BV20|MTNA_HUMAN	Methylthioribose-1-phosphate isomerase OS=Homo sapiens GN=MRI1 PE=1 SV=1	HUMAN	13	0.7656
883	16.12	17.43	20.8	sp|P51532-5|SMCA4_HUMAN	Isoform 5 of Transcription activator BRG1 OS=Homo sapiens GN=SMARCA4	HUMAN	11	0.7656
930	15.49	15.86	37.8	sp|Q9Y312|AAR2_HUMAN	Protein AAR2 homolog OS=Homo sapiens GN=AAR2 PE=1 SV=2	HUMAN	11	0.7656
2400	5.87	11.23	31.1	sp|P46934-4|NEDD4_HUMAN	Isoform 4 of E3 ubiquitin-protein ligase NEDD4 OS=Homo sapiens GN=NEDD4	HUMAN	9	0.7656
2274	6.04	6.17	31.9	sp|Q9NWT1|PK1IP_HUMAN	p21-activated protein kinase-interacting protein 1 OS=Homo sapiens GN=PAK1IP1 PE=1 SV=2	HUMAN	8	0.7656
1754	8.54	8.65	28.4	sp|Q13630|FCL_HUMAN	GDP-L-fucose synthase OS=Homo sapiens GN=TSTA3 PE=1 SV=1	HUMAN	6	0.7656
1880	8.02	8.2	20.3	sp|Q9Y2H6-2|FND3A_HUMAN	Isoform 2 of Fibronectin type-III domain-containing protein 3A OS=Homo sapiens GN=FNDC3A	HUMAN	6	0.7656
2228	6.12	8.51	49	sp|O75323|NIPS2_HUMAN	Protein NipSnap homolog 2 OS=Homo sapiens GN=GBAS PE=1 SV=1	HUMAN	6	0.7656
2641	4.53	4.55	32.9	sp|O95372|LYPA2_HUMAN	Acyl-protein thioesterase 2 OS=Homo sapiens GN=LYPLA2 PE=1 SV=1	HUMAN	6	0.7656
2383	5.95	7.02	38.7	sp|Q96ER9|CCD51_HUMAN	Coiled-coil domain-containing protein 51 OS=Homo sapiens GN=CCDC51 PE=1 SV=2	HUMAN	6	0.7656
3058	3.89	3.9	28.8	tr|F8W727|F8W727_HUMAN	60S ribosomal protein L32 OS=Homo sapiens GN=RPL32 PE=2 SV=1	HUMAN	4	0.7656
2557	4.97	5.1	15.5	sp|Q9NV88|INT9_HUMAN	Integrator complex subunit 9 OS=Homo sapiens GN=INTS9 PE=1 SV=2	HUMAN	4	0.7656
2572	4.88	5.11	31.5	sp|Q9Y2C4|EXOG_HUMAN	Nuclease EXOG, mitochondrial OS=Homo sapiens GN=EXOG PE=1 SV=2	HUMAN	4	0.7656
2486	5.36	5.57	22.1	sp|Q9Y5P4-3|C43BP_HUMAN	Isoform 3 of Collagen type IV alpha-3-binding protein OS=Homo sapiens GN=COL4A3BP	HUMAN	4	0.7656
2833	4.03	4.22	37.1	tr|I3L1R7|I3L1R7_HUMAN	Ethanolamine-phosphate cytidylyltransferase OS=Homo sapiens GN=PCYT2 PE=2 SV=1	HUMAN	3	0.7656
3592	2.04	4.31	26.4	tr|G8JLI6|G8JLI6_HUMAN	Prolyl 3-hydroxylase 3 OS=Homo sapiens GN=LEPREL2 PE=2 SV=1	HUMAN	3	0.7656
43	71.47	73.98	50.5	sp|P15924|DESP_HUMAN	Desmoplakin OS=Homo sapiens GN=DSP PE=1 SV=3	HUMAN	81	0.7586
31	86.12	92.8	44.7	tr|F8VPD4|F8VPD4_HUMAN	CAD protein OS=Homo sapiens GN=CAD PE=2 SV=1	HUMAN	78	0.7586
2163	6.38	6.53	15.5	sp|P01023|A2MG_HUMAN	Alpha-2-macroglobulin OS=Homo sapiens GN=A2M PE=1 SV=3	HUMAN	10	0.7586
3811	2	7.09	51	sp|P62745|RHOB_HUMAN	Rho-related GTP-binding protein RhoB OS=Homo sapiens GN=RHOB PE=1 SV=1	HUMAN	9	0.7586
1730	8.72	8.92	46.7	tr|Q68DQ4|Q68DQ4_HUMAN	Putative uncharacterized protein DKFZp779L0468 OS=Homo sapiens GN=DKFZp779L0468 PE=2 SV=1	HUMAN	7	0.7586
1936	7.88	8.3	28.6	tr|Q53FR8|Q53FR8_HUMAN	Vacuolar protein sorting 45A variant (Fragment) OS=Homo sapiens PE=2 SV=1	HUMAN	7	0.7586
1667	9.22	9.51	48.1	sp|P41227|NAA10_HUMAN	N-alpha-acetyltransferase 10 OS=Homo sapiens GN=NAA10 PE=1 SV=1	HUMAN	7	0.7586
2011	7.39	10.16	19.9	sp|P06213-2|INSR_HUMAN	Isoform Short of Insulin receptor OS=Homo sapiens GN=INSR	HUMAN	7	0.7586
3650	2.02	2.33	44.1	sp|P61088|UBE2N_HUMAN	Ubiquitin-conjugating enzyme E2 N OS=Homo sapiens GN=UBE2N PE=1 SV=1	HUMAN	5	0.7586
2354	6	6.11	23.3	tr|B4DH43|B4DH43_HUMAN	cDNA FLJ56433, highly similar to Collagen alpha-2(IV) chain OS=Homo sapiens PE=2 SV=1	HUMAN	5	0.7586
2628	4.61	4.78	19.3	sp|Q96T58|MINT_HUMAN	Msx2-interacting protein OS=Homo sapiens GN=SPEN PE=1 SV=1	HUMAN	5	0.7586
3374	2.5	4.82	14.3	tr|H0YE88|H0YE88_HUMAN	Transcriptional enhancer factor TEF-1 OS=Homo sapiens GN=TEAD1 PE=2 SV=1	HUMAN	4	0.7586
2846	4.03	4.03	64	tr|Q6FH17|Q6FH17_HUMAN	ARF6 protein OS=Homo sapiens GN=ARF6 PE=2 SV=1	HUMAN	3	0.7586
3630	2.03	2.07	17.8	tr|B3KN49|B3KN49_HUMAN	cDNA FLJ13562 fis, clone PLACE1008080, highly similar to Homo sapiens hexamethylene bis-acetamide inducible 1 (HEXIM1), mRNA OS=Homo sapiens PE=2 SV=1	HUMAN	3	0.7586
2392	5.91	6.63	29.7	tr|Q5W9G0|Q5W9G0_HUMAN	KIAA0638 splice variant 2 (Fragment) OS=Homo sapiens GN=KIAA0638 PE=2 SV=1	HUMAN	3	0.7586
1157	13.03	37.67	38	sp|Q10567-3|AP1B1_HUMAN	Isoform C of AP-1 complex subunit beta-1 OS=Homo sapiens GN=AP1B1	HUMAN	32	0.7516
724	18.2	20.34	60.9	tr|Q5RKT7|Q5RKT7_HUMAN	Ribosomal protein S27a OS=Homo sapiens GN=RPS27A PE=2 SV=1	HUMAN	25	0.7516
762	17.72	20.7	34.6	tr|B4DZ08|B4DZ08_HUMAN	cDNA FLJ51705, highly similar to Aconitate hydratase, mitochondrial (EC 4.2.1.3) OS=Homo sapiens PE=2 SV=1	HUMAN	16	0.7516
944	15.25	17.58	51.5	sp|Q14344|GNA13_HUMAN	Guanine nucleotide-binding protein subunit alpha-13 OS=Homo sapiens GN=GNA13 PE=1 SV=2	HUMAN	14	0.7516
2035	7.24	7.28	42.7	tr|B2R4D5|B2R4D5_HUMAN	cDNA, FLJ92050, highly similar to Homo sapiens actin related protein 2/3 complex, subunit 3, 21kDa (ARPC3), mRNA OS=Homo sapiens PE=2 SV=1	HUMAN	8	0.7516
2408	5.83	8.3	23.8	tr|B4DIQ0|B4DIQ0_HUMAN	cDNA FLJ51692, highly similar to mRNA capping enzyme OS=Homo sapiens PE=2 SV=1	HUMAN	5	0.7516
1927	7.96	8.7	30.1	tr|B4DVS2|B4DVS2_HUMAN	cDNA FLJ57617 OS=Homo sapiens PE=2 SV=1	HUMAN	5	0.7516
4330	1.08	1.08	25	tr|C9JJV1|C9JJV1_HUMAN	Protein TSSC4 (Fragment) OS=Homo sapiens GN=TSSC4 PE=2 SV=1	HUMAN	3	0.7516
701	18.65	20.97	47.2	sp|P34896|GLYC_HUMAN	Serine hydroxymethyltransferase, cytosolic OS=Homo sapiens GN=SHMT1 PE=1 SV=1	HUMAN	19	0.7447
464	24.27	25.12	25.5	sp|Q14690|RRP5_HUMAN	Protein RRP5 homolog OS=Homo sapiens GN=PDCD11 PE=1 SV=3	HUMAN	15	0.7447
886	16.09	17.69	25.9	tr|H0Y6I0|H0Y6I0_HUMAN	Golgin subfamily A member 4 (Fragment) OS=Homo sapiens GN=GOLGA4 PE=2 SV=1	HUMAN	11	0.7447
1830	8.12	9.31	26.7	sp|O00291|HIP1_HUMAN	Huntingtin-interacting protein 1 OS=Homo sapiens GN=HIP1 PE=1 SV=5	HUMAN	7	0.7447
2032	7.27	7.58	22.6	tr|H7BYG8|H7BYG8_HUMAN	E3 ubiquitin-protein ligase listerin OS=Homo sapiens GN=LTN1 PE=2 SV=1	HUMAN	7	0.7447
2009	7.4	8.17	40.1	tr|K7EIU8|K7EIU8_HUMAN	Mothers against decapentaplegic homolog 4 OS=Homo sapiens GN=SMAD4 PE=2 SV=1	HUMAN	6	0.7447
2548	5	7.46	20.3	tr|Q59HC1|Q59HC1_HUMAN	Beige-like protein variant (Fragment) OS=Homo sapiens PE=2 SV=1	HUMAN	5	0.7447
2573	4.88	5.06	30.4	tr|K7EPJ1|K7EPJ1_HUMAN	Ubiquitin-conjugating enzyme E2 S (Fragment) OS=Homo sapiens GN=UBE2S PE=2 SV=1	HUMAN	4	0.7447
2820	4.04	4.12	16.4	sp|P25490|TYY1_HUMAN	Transcriptional repressor protein YY1 OS=Homo sapiens GN=YY1 PE=1 SV=2	HUMAN	3	0.7447
110	51.4	52.45	54.2	sp|P55884-2|EIF3B_HUMAN	Isoform 2 of Eukaryotic translation initiation factor 3 subunit B OS=Homo sapiens GN=EIF3B	HUMAN	45	0.7379
978	14.74	16.03	76.4	sp|P30050|RL12_HUMAN	60S ribosomal protein L12 OS=Homo sapiens GN=RPL12 PE=1 SV=1	HUMAN	18	0.7379
1700	8.92	8.99	39.8	sp|Q9Y295|DRG1_HUMAN	Developmentally-regulated GTP-binding protein 1 OS=Homo sapiens GN=DRG1 PE=1 SV=1	HUMAN	11	0.7379
2081	6.89	7.19	60.8	tr|B7Z6S0|B7Z6S0_HUMAN	cDNA FLJ51322, highly similar to Phosducin-like protein 3 OS=Homo sapiens PE=2 SV=1	HUMAN	9	0.7379
2104	6.75	7.13	26.7	tr|Q53GS5|Q53GS5_HUMAN	SYAP1 protein variant (Fragment) OS=Homo sapiens PE=2 SV=1	HUMAN	8	0.7379
1895	8.01	8.09	41.8	sp|Q9NP77|SSU72_HUMAN	RNA polymerase II subunit A C-terminal domain phosphatase SSU72 OS=Homo sapiens GN=SSU72 PE=1 SV=1	HUMAN	7	0.7379
2215	6.17	6.23	43.8	sp|Q6P587-2|FAHD1_HUMAN	Isoform 2 of Acylpyruvase FAHD1, mitochondrial OS=Homo sapiens GN=FAHD1	HUMAN	6	0.7379
2288	6.02	8.58	17	tr|B4DZ55|B4DZ55_HUMAN	cDNA FLJ52097, weakly similar to Homo sapiens transmembrane and tetratricopeptide repeat containing 1 (TMTC1), mRNA OS=Homo sapiens PE=2 SV=1	HUMAN	5	0.7379
2854	4.02	4.24	33.6	sp|Q9Y3Z3|SAMH1_HUMAN	Deoxynucleoside triphosphate triphosphohydrolase SAMHD1 OS=Homo sapiens GN=SAMHD1 PE=1 SV=2	HUMAN	4	0.7379
2920	4	6.21	31.2	sp|Q9NW81-4|AT5SL_HUMAN	Isoform 4 of ATP synthase subunit s-like protein OS=Homo sapiens GN=ATP5SL	HUMAN	4	0.7379
3245	3.04	3.17	22	sp|Q8WVY7|UBCP1_HUMAN	Ubiquitin-like domain-containing CTD phosphatase 1 OS=Homo sapiens GN=UBLCP1 PE=1 SV=2	HUMAN	3	0.7379
1624	9.63	9.88	30.2	tr|Q6IAU5|Q6IAU5_HUMAN	PPM1G protein OS=Homo sapiens GN=PPM1G PE=2 SV=1	HUMAN	12	0.7311
1262	12.12	12.35	26	sp|P22307-7|NLTP_HUMAN	Isoform 7 of Non-specific lipid-transfer protein OS=Homo sapiens GN=SCP2	HUMAN	11	0.7311
2012	7.39	7.75	35.8	tr|B4DSD7|B4DSD7_HUMAN	cDNA FLJ55863, highly similar to Serine/threonine-protein phosphatase 2A 56 kDa regulatory subunit delta isoform OS=Homo sapiens PE=2 SV=1	HUMAN	8	0.7311
2067	6.98	7.26	26.2	tr|Q6MZT3|Q6MZT3_HUMAN	Putative uncharacterized protein DKFZp686C1054 OS=Homo sapiens GN=THUMPD1 PE=2 SV=1	HUMAN	7	0.7311
3046	4	4	27.2	sp|O00483|NDUA4_HUMAN	NADH dehydrogenase [ubiquinone] 1 alpha subcomplex subunit 4 OS=Homo sapiens GN=NDUFA4 PE=1 SV=1	HUMAN	5	0.7311
2237	6.1	6.28	28.5	sp|P31751|AKT2_HUMAN	RAC-beta serine/threonine-protein kinase OS=Homo sapiens GN=AKT2 PE=1 SV=2	HUMAN	4	0.7311
2501	5.28	5.58	47.6	tr|Q86WV7|Q86WV7_HUMAN	CCDC43 protein OS=Homo sapiens GN=CCDC43 PE=2 SV=1	HUMAN	4	0.7311
4325	1.1	1.13	23.9	tr|B2RBR7|B2RBR7_HUMAN	cDNA, FLJ95648, highly similar to Homo sapiens ring finger protein 113A (RNF113A), mRNA OS=Homo sapiens PE=2 SV=1	HUMAN	3	0.7311
608	20.38	20.93	26	tr|B3KNC3|B3KNC3_HUMAN	cDNA FLJ14222 fis, clone NT2RP3003992, highly similar to Nucleolar complex protein 2 homolog OS=Homo sapiens PE=2 SV=1	HUMAN	19	0.7244
853	16.36	20.61	54	sp|Q96D15|RCN3_HUMAN	Reticulocalbin-3 OS=Homo sapiens GN=RCN3 PE=1 SV=1	HUMAN	18	0.7244
776	17.5	20.82	40.3	tr|Q6IB91|Q6IB91_HUMAN	PCK2 protein OS=Homo sapiens GN=PCK2 PE=2 SV=1	HUMAN	14	0.7244
1502	10.15	10.7	41	tr|Q53HL9|Q53HL9_HUMAN	Sorting nexin 1 isoform a variant (Fragment) OS=Homo sapiens PE=2 SV=1	HUMAN	12	0.7244
1205	12.53	12.91	32.8	tr|B2RAR2|B2RAR2_HUMAN	cDNA, FLJ95064, highly similar to Homo sapiens nin one binding protein (NOB1P), mRNA OS=Homo sapiens PE=2 SV=1	HUMAN	12	0.7244
1214	12.44	13.45	27.4	sp|Q9H9A6|LRC40_HUMAN	Leucine-rich repeat-containing protein 40 OS=Homo sapiens GN=LRRC40 PE=1 SV=1	HUMAN	10	0.7244
2205	6.2	6.39	21	sp|Q5K4L6|S27A3_HUMAN	Long-chain fatty acid transport protein 3 OS=Homo sapiens GN=SLC27A3 PE=2 SV=3	HUMAN	6	0.7244
2922	4	6.13	68.4	sp|Q9Y2S0|RPAC2_HUMAN	DNA-directed RNA polymerases I and III subunit RPAC2 OS=Homo sapiens GN=POLR1D PE=1 SV=1	HUMAN	6	0.7244
2971	4	4.11	31.8	tr|Q6N0B1|Q6N0B1_HUMAN	Putative uncharacterized protein DKFZp686D0880 (Fragment) OS=Homo sapiens GN=DKFZp686D0880 PE=2 SV=1	HUMAN	5	0.7244
3060	3.88	3.93	20.2	tr|Q2TSD3|Q2TSD3_HUMAN	Protein kinase C OS=Homo sapiens PE=2 SV=1	HUMAN	4	0.7244
3106	3.7	3.8	15.5	sp|Q15345|LRC41_HUMAN	Leucine-rich repeat-containing protein 41 OS=Homo sapiens GN=LRRC41 PE=1 SV=3	HUMAN	4	0.7244
2493	5.32	5.42	33.5	sp|Q13505|MTX1_HUMAN	Metaxin-1 OS=Homo sapiens GN=MTX1 PE=1 SV=2	HUMAN	4	0.7244
2310	6.01	6.34	18	tr|J3KNH7|J3KNH7_HUMAN	Sentrin-specific protease 3 OS=Homo sapiens GN=SENP3 PE=2 SV=1	HUMAN	3	0.7244
2334	6	6.22	29.8	sp|Q9H0P0|5NT3A_HUMAN	Cytosolic 5'-nucleotidase 3A OS=Homo sapiens GN=NT5C3A PE=1 SV=3	HUMAN	3	0.7244
2382	5.96	6.01	39.3	tr|A8K287|A8K287_HUMAN	Synaptosomal-associated protein OS=Homo sapiens GN=SNAP23 PE=2 SV=1	HUMAN	3	0.7244
3671	2.02	2.07	32.3	sp|Q9HAS0|NJMU_HUMAN	Protein Njmu-R1 OS=Homo sapiens GN=C17orf75 PE=1 SV=2	HUMAN	3	0.7244
982	14.72	15.32	25.5	sp|Q8IWA0|WDR75_HUMAN	WD repeat-containing protein 75 OS=Homo sapiens GN=WDR75 PE=1 SV=1	HUMAN	11	0.7178
2384	5.95	6.9	31.3	sp|Q6NZY4|ZCHC8_HUMAN	Zinc finger CCHC domain-containing protein 8 OS=Homo sapiens GN=ZCCHC8 PE=1 SV=2	HUMAN	11	0.7178
858	16.34	17.14	32.9	sp|Q14978-2|NOLC1_HUMAN	Isoform Beta of Nucleolar and coiled-body phosphoprotein 1 OS=Homo sapiens GN=NOLC1	HUMAN	11	0.7178
1602	9.84	10.69	30.6	tr|D3DX70|D3DX70_HUMAN	GRIP and coiled-coil domain containing 2, isoform CRA_a OS=Homo sapiens GN=GCC2 PE=4 SV=1	HUMAN	10	0.7178
3167	3.39	6.15	19.2	sp|O60287|NPA1P_HUMAN	Nucleolar pre-ribosomal-associated protein 1 OS=Homo sapiens GN=URB1 PE=1 SV=4	HUMAN	8	0.7178
1770	8.44	9.66	20.2	tr|A6NMQ1|A6NMQ1_HUMAN	DNA polymerase OS=Homo sapiens GN=POLA1 PE=2 SV=1	HUMAN	7	0.7178
2378	5.97	6.53	27.2	sp|O94888|UBXN7_HUMAN	UBX domain-containing protein 7 OS=Homo sapiens GN=UBXN7 PE=1 SV=2	HUMAN	7	0.7178
2399	5.88	6.06	26.6	tr|Q53HF3|Q53HF3_HUMAN	Galactosidase, alpha variant (Fragment) OS=Homo sapiens PE=2 SV=1	HUMAN	5	0.7178
4107	2	2	29.4	sp|P20962|PTMS_HUMAN	Parathymosin OS=Homo sapiens GN=PTMS PE=1 SV=2	HUMAN	4	0.7178
2793	4.06	4.29	33.1	sp|Q86X02|CDR2L_HUMAN	Cerebellar degeneration-related protein 2-like OS=Homo sapiens GN=CDR2L PE=2 SV=2	HUMAN	3	0.7178
3090	3.77	3.94	25.2	sp|Q96BP3|PPWD1_HUMAN	Peptidylprolyl isomerase domain and WD repeat-containing protein 1 OS=Homo sapiens GN=PPWD1 PE=1 SV=1	HUMAN	3	0.7178
455	24.68	24.91	45.4	sp|P05556|ITB1_HUMAN	Integrin beta-1 OS=Homo sapiens GN=ITGB1 PE=1 SV=2	HUMAN	27	0.7112
483	23.69	25.02	36.4	sp|Q8TCS8|PNPT1_HUMAN	Polyribonucleotide nucleotidyltransferase 1, mitochondrial OS=Homo sapiens GN=PNPT1 PE=1 SV=2	HUMAN	18	0.7112
952	15.12	17.25	85.3	tr|Q6FH57|Q6FH57_HUMAN	Peptidyl-prolyl cis-trans isomerase OS=Homo sapiens GN=PPIH PE=2 SV=1	HUMAN	17	0.7112
2614	4.68	4.86	26.5	sp|Q14155-5|ARHG7_HUMAN	Isoform 5 of Rho guanine nucleotide exchange factor 7 OS=Homo sapiens GN=ARHGEF7	HUMAN	7	0.7112
2705	4.24	4.68	26	sp|Q96ST2|IWS1_HUMAN	Protein IWS1 homolog OS=Homo sapiens GN=IWS1 PE=1 SV=2	HUMAN	6	0.7112
2744	4.12	6.35	25.1	tr|B3KM78|B3KM78_HUMAN	cDNA FLJ10442 fis, clone NT2RP1000738, highly similar to Negative elongation factor A OS=Homo sapiens PE=2 SV=1	HUMAN	5	0.7112
2809	4.05	4.18	22.5	tr|A8K6T5|A8K6T5_HUMAN	cDNA FLJ75144, highly similar to Homo sapiens ash2 (absent, small, or homeotic)-like (ASH2L), mRNA OS=Homo sapiens PE=2 SV=1	HUMAN	4	0.7112
284	32.24	39.27	71.3	sp|P52597|HNRPF_HUMAN	Heterogeneous nuclear ribonucleoprotein F OS=Homo sapiens GN=HNRNPF PE=1 SV=3	HUMAN	50	0.7047
4395	0.79	30.3	81.9	tr|Q5VU58|Q5VU58_HUMAN	Tropomyosin 3, isoform CRA_b OS=Homo sapiens GN=TPM3 PE=2 SV=1	HUMAN	31	0.7047
852	16.38	17.07	56	tr|Q5TZP7|Q5TZP7_HUMAN	APEX nuclease (Multifunctional DNA repair enzyme) 1 OS=Homo sapiens GN=APEX1 PE=2 SV=1	HUMAN	21	0.7047
605	20.48	20.84	59.3	sp|P61158|ARP3_HUMAN	Actin-related protein 3 OS=Homo sapiens GN=ACTR3 PE=1 SV=3	HUMAN	20	0.7047
1537	10.04	10.27	40.2	sp|P48507|GSH0_HUMAN	Glutamate--cysteine ligase regulatory subunit OS=Homo sapiens GN=GCLM PE=1 SV=1	HUMAN	13	0.7047
2162	6.39	6.48	37.1	sp|Q6UXN9|WDR82_HUMAN	WD repeat-containing protein 82 OS=Homo sapiens GN=WDR82 PE=1 SV=1	HUMAN	9	0.7047
2076	6.92	7.93	35.2	tr|A8K964|A8K964_HUMAN	cDNA FLJ75071, highly similar to Homo sapiens pinin, desmosome associated protein (PNN), mRNA OS=Homo sapiens PE=2 SV=1	HUMAN	7	0.7047
2352	6	6.13	35.2	tr|E5KT65|E5KT65_HUMAN	DNA-directed RNA polymerase subunit RPABC1 OS=Homo sapiens PE=3 SV=1	HUMAN	4	0.7047
2881	4.01	4.24	26.8	sp|Q9UBB5|MBD2_HUMAN	Methyl-CpG-binding domain protein 2 OS=Homo sapiens GN=MBD2 PE=1 SV=1	HUMAN	3	0.7047
107	51.77	54.32	57	sp|P49588|SYAC_HUMAN	Alanine--tRNA ligase, cytoplasmic OS=Homo sapiens GN=AARS PE=1 SV=2	HUMAN	56	0.6982
407	25.97	26.16	95.6	sp|P04792|HSPB1_HUMAN	Heat shock protein beta-1 OS=Homo sapiens GN=HSPB1 PE=1 SV=2	HUMAN	34	0.6982
1850	8.06	8.78	86.6	sp|P61970|NTF2_HUMAN	Nuclear transport factor 2 OS=Homo sapiens GN=NUTF2 PE=1 SV=1	HUMAN	13	0.6982
1158	13.03	14.43	38.9	sp|Q0VDF9|HSP7E_HUMAN	Heat shock 70 kDa protein 14 OS=Homo sapiens GN=HSPA14 PE=1 SV=1	HUMAN	12	0.6982
2538	5.08	5.13	31	tr|B2RD36|B2RD36_HUMAN	cDNA, FLJ96437 OS=Homo sapiens PE=2 SV=1	HUMAN	8	0.6982
2194	6.24	6.28	69.5	tr|Q69YG1|Q69YG1_HUMAN	Myotrophin OS=Homo sapiens GN=DKFZp761E1322 PE=4 SV=1	HUMAN	6	0.6982
1950	7.79	8.08	43.8	sp|P46781|RS9_HUMAN	40S ribosomal protein S9 OS=Homo sapiens GN=RPS9 PE=1 SV=3	HUMAN	5	0.6982
2484	5.37	5.51	31.2	tr|B2R533|B2R533_HUMAN	cDNA, FLJ92320, highly similar to Homo sapiens glutathione S-transferase theta 2 (GSTT2), mRNA OS=Homo sapiens PE=2 SV=1	HUMAN	5	0.6982
3328	2.66	4.89	35.9	tr|B0AZM0|B0AZM0_HUMAN	cDNA, FLJ79460, highly similar to Voltage-gated potassium channel subunitbeta-2 OS=Homo sapiens PE=2 SV=1	HUMAN	4	0.6982
3071	3.85	3.86	16.2	sp|Q8NHP6|MSPD2_HUMAN	Motile sperm domain-containing protein 2 OS=Homo sapiens GN=MOSPD2 PE=1 SV=1	HUMAN	3	0.6982
196	39.93	43.88	63.2	tr|B7Z1R5|B7Z1R5_HUMAN	V-type proton ATPase catalytic subunit A OS=Homo sapiens GN=ATP6V1A PE=2 SV=1	HUMAN	32	0.6918
1249	12.19	21.02	79.4	sp|P67936|TPM4_HUMAN	Tropomyosin alpha-4 chain OS=Homo sapiens GN=TPM4 PE=1 SV=3	HUMAN	22	0.6918
542	21.97	25.77	42.8	tr|Q5T0G8|Q5T0G8_HUMAN	Annexin OS=Homo sapiens GN=ANXA11 PE=2 SV=1	HUMAN	21	0.6918
1138	13.31	13.73	61.6	sp|O43399-7|TPD54_HUMAN	Isoform 7 of Tumor protein D54 OS=Homo sapiens GN=TPD52L2	HUMAN	16	0.6918
834	16.67	17.44	43.1	sp|P13674|P4HA1_HUMAN	Prolyl 4-hydroxylase subunit alpha-1 OS=Homo sapiens GN=P4HA1 PE=1 SV=2	HUMAN	16	0.6918
494	23.26	24.03	45.4	sp|Q9UKN8|TF3C4_HUMAN	General transcription factor 3C polypeptide 4 OS=Homo sapiens GN=GTF3C4 PE=1 SV=2	HUMAN	13	0.6918
1166	12.93	13.21	53.7	sp|P09661|RU2A_HUMAN	U2 small nuclear ribonucleoprotein A' OS=Homo sapiens GN=SNRPA1 PE=1 SV=2	HUMAN	11	0.6918
1522	10.08	10.13	38.7	sp|Q13867|BLMH_HUMAN	Bleomycin hydrolase OS=Homo sapiens GN=BLMH PE=1 SV=1	HUMAN	11	0.6918
4572	0.29	0.35	17.9	sp|Q9H694|BICC1_HUMAN	Protein bicaudal C homolog 1 OS=Homo sapiens GN=BICC1 PE=1 SV=2	HUMAN	3	0.6918
96	53.72	56.3	62.5	sp|P33993|MCM7_HUMAN	DNA replication licensing factor MCM7 OS=Homo sapiens GN=MCM7 PE=1 SV=4	HUMAN	56	0.6855
93	54.01	58.3	46	sp|P26640|SYVC_HUMAN	Valine--tRNA ligase OS=Homo sapiens GN=VARS PE=1 SV=4	HUMAN	45	0.6855
221	38.28	44	51	sp|Q8N1F7|NUP93_HUMAN	Nuclear pore complex protein Nup93 OS=Homo sapiens GN=NUP93 PE=1 SV=2	HUMAN	32	0.6855
1136	13.32	15.46	31.9	tr|E9PPJ0|E9PPJ0_HUMAN	Splicing factor 3B subunit 2 OS=Homo sapiens GN=SF3B2 PE=2 SV=1	HUMAN	17	0.6855
1472	10.32	11.91	48.3	sp|P46734-3|MP2K3_HUMAN	Isoform 2 of Dual specificity mitogen-activated protein kinase kinase 3 OS=Homo sapiens GN=MAP2K3	HUMAN	14	0.6855
1653	9.32	9.88	67	sp|Q9GZY8|MFF_HUMAN	Mitochondrial fission factor OS=Homo sapiens GN=MFF PE=1 SV=1	HUMAN	13	0.6855
1848	8.07	8.36	33.5	sp|P49023|PAXI_HUMAN	Paxillin OS=Homo sapiens GN=PXN PE=1 SV=3	HUMAN	10	0.6855
2261	6.05	6.18	34.8	sp|Q96Q11|TRNT1_HUMAN	CCA tRNA nucleotidyltransferase 1, mitochondrial OS=Homo sapiens GN=TRNT1 PE=1 SV=2	HUMAN	9	0.6855
1758	8.5	9.06	22.7	sp|Q96R06|SPAG5_HUMAN	Sperm-associated antigen 5 OS=Homo sapiens GN=SPAG5 PE=1 SV=2	HUMAN	5	0.6855
2200	6.22	6.6	19.7	sp|Q9Y4B6|VPRBP_HUMAN	Protein VPRBP OS=Homo sapiens GN=VPRBP PE=1 SV=3	HUMAN	5	0.6855
3098	3.74	4.18	16.2	sp|Q9NUY8|TBC23_HUMAN	TBC1 domain family member 23 OS=Homo sapiens GN=TBC1D23 PE=1 SV=3	HUMAN	4	0.6855
23	100.74	101.87	51.2	sp|Q9NZM1-6|MYOF_HUMAN	Isoform 6 of Myoferlin OS=Homo sapiens GN=MYOF	HUMAN	97	0.6792
95	53.86	55.21	50.5	tr|A8K8N7|A8K8N7_HUMAN	Phosphoribosylformylglycinamidine synthase (FGAR amidotransferase), isoform CRA_b OS=Homo sapiens GN=PFAS PE=2 SV=1	HUMAN	44	0.6792
364	27.88	28.14	59.1	sp|P08559-4|ODPA_HUMAN	Isoform 4 of Pyruvate dehydrogenase E1 component subunit alpha, somatic form, mitochondrial OS=Homo sapiens GN=PDHA1	HUMAN	25	0.6792
1584	9.96	12.48	42.3	sp|Q15417|CNN3_HUMAN	Calponin-3 OS=Homo sapiens GN=CNN3 PE=1 SV=1	HUMAN	14	0.6792
1078	14	14.24	38.6	sp|Q9H2P9|DPH5_HUMAN	Diphthine synthase OS=Homo sapiens GN=DPH5 PE=1 SV=2	HUMAN	9	0.6792
1355	11.43	11.58	40.9	sp|P53582|MAP11_HUMAN	Methionine aminopeptidase 1 OS=Homo sapiens GN=METAP1 PE=1 SV=2	HUMAN	8	0.6792
1671	9.19	9.28	51.9	tr|B4E0N6|B4E0N6_HUMAN	cDNA FLJ56280, highly similar to Endoplasmic reticulum-Golgi intermediate compartment protein 1 OS=Homo sapiens PE=2 SV=1	HUMAN	8	0.6792
1390	11.1	11.6	24.9	sp|Q6ZRP7|QSOX2_HUMAN	Sulfhydryl oxidase 2 OS=Homo sapiens GN=QSOX2 PE=1 SV=3	HUMAN	7	0.6792
2470	5.49	5.71	29.2	sp|Q9BV44|THUM3_HUMAN	THUMP domain-containing protein 3 OS=Homo sapiens GN=THUMPD3 PE=1 SV=1	HUMAN	5	0.6792
2823	4.04	4.09	54.6	sp|P62877|RBX1_HUMAN	E3 ubiquitin-protein ligase RBX1 OS=Homo sapiens GN=RBX1 PE=1 SV=1	HUMAN	3	0.6792
3193	3.29	3.36	15.7	sp|Q6I9Y2|THOC7_HUMAN	THO complex subunit 7 homolog OS=Homo sapiens GN=THOC7 PE=1 SV=3	HUMAN	3	0.6792
79	57.91	59.83	75.6	sp|P11940|PABP1_HUMAN	Polyadenylate-binding protein 1 OS=Homo sapiens GN=PABPC1 PE=1 SV=2	HUMAN	55	0.673
715	18.33	18.73	45.2	sp|Q8IVT2|MISP_HUMAN	Mitotic interactor and substrate of PLK1 OS=Homo sapiens GN=MISP PE=1 SV=1	HUMAN	16	0.673
595	20.71	22.44	44	sp|Q96KR1|ZFR_HUMAN	Zinc finger RNA-binding protein OS=Homo sapiens GN=ZFR PE=1 SV=2	HUMAN	16	0.673
623	20.08	21.12	50	tr|D9HTE9|D9HTE9_HUMAN	Plasma membrane citrate carrier OS=Homo sapiens GN=SLC25A1 PE=2 SV=1	HUMAN	15	0.673
1378	11.18	11.52	53.3	tr|G5E9W7|G5E9W7_HUMAN	28S ribosomal protein S22, mitochondrial OS=Homo sapiens GN=MRPS22 PE=2 SV=1	HUMAN	13	0.673
2226	6.13	6.37	36.7	sp|Q9H0U6|RM18_HUMAN	39S ribosomal protein L18, mitochondrial OS=Homo sapiens GN=MRPL18 PE=1 SV=1	HUMAN	7	0.673
2143	6.5	6.6	34.5	sp|Q9HCU5|PREB_HUMAN	Prolactin regulatory element-binding protein OS=Homo sapiens GN=PREB PE=1 SV=2	HUMAN	5	0.673
3303	2.76	2.9	21.4	tr|Q5HYI4|Q5HYI4_HUMAN	Putative uncharacterized protein DKFZp686B0215 OS=Homo sapiens GN=DKFZp686B0215 PE=2 SV=1	HUMAN	5	0.673
3022	4	4.02	30.3	tr|Q2TNI1|Q2TNI1_HUMAN	Caveolin OS=Homo sapiens GN=CAV1 PE=2 SV=1	HUMAN	5	0.673
291	32.03	32.52	53.6	sp|Q9UHX1-6|PUF60_HUMAN	Isoform 6 of Poly(U)-binding-splicing factor PUF60 OS=Homo sapiens GN=PUF60	HUMAN	31	0.6668
450	24.78	25.99	50.2	tr|Q5T5C7|Q5T5C7_HUMAN	Serine--tRNA ligase, cytoplasmic OS=Homo sapiens GN=SARS PE=2 SV=1	HUMAN	27	0.6668
535	22.14	22.75	46.3	sp|Q9Y2X3|NOP58_HUMAN	Nucleolar protein 58 OS=Homo sapiens GN=NOP58 PE=1 SV=1	HUMAN	20	0.6668
687	18.91	19.43	19	tr|A6NNK5|A6NNK5_HUMAN	Tumor suppressor p53-binding protein 1 OS=Homo sapiens GN=TP53BP1 PE=2 SV=2	HUMAN	14	0.6668
2561	4.95	5.39	24.1	tr|H7C2Q8|H7C2Q8_HUMAN	EBNA1 binding protein 2, isoform CRA_d OS=Homo sapiens GN=EBNA1BP2 PE=2 SV=1	HUMAN	4	0.6668
4439	0.62	3.01	17.6	sp|Q9NP61|ARFG3_HUMAN	ADP-ribosylation factor GTPase-activating protein 3 OS=Homo sapiens GN=ARFGAP3 PE=1 SV=1	HUMAN	3	0.6668
3782	2	42.44	51	tr|B4DFD5|B4DFD5_HUMAN	cDNA FLJ58528, highly similar to N-acetyltransferase 10 (EC 2.3.1.-) OS=Homo sapiens PE=2 SV=1	HUMAN	36	0.6607
721	18.24	19.47	43.4	sp|P61221|ABCE1_HUMAN	ATP-binding cassette sub-family E member 1 OS=Homo sapiens GN=ABCE1 PE=1 SV=1	HUMAN	22	0.6607
1718	8.8	13.54	94.4	tr|B4E241|B4E241_HUMAN	Serine/arginine-rich-splicing factor 3 OS=Homo sapiens GN=SFRS3 PE=2 SV=1	HUMAN	11	0.6607
1253	12.17	12.94	44.2	sp|O14929|HAT1_HUMAN	Histone acetyltransferase type B catalytic subunit OS=Homo sapiens GN=HAT1 PE=1 SV=1	HUMAN	11	0.6607
1518	10.09	10.52	38.9	tr|Q6IB98|Q6IB98_HUMAN	Eukaryotic translation initiation factor 3 subunit H OS=Homo sapiens GN=EIF3S3 PE=2 SV=1	HUMAN	10	0.6607
1726	8.76	8.88	32.5	sp|Q9BTD8|RBM42_HUMAN	RNA-binding protein 42 OS=Homo sapiens GN=RBM42 PE=1 SV=1	HUMAN	7	0.6607
1644	9.4	9.56	27.8	tr|E9PB14|E9PB14_HUMAN	Pyruvate dehydrogenase protein X component, mitochondrial OS=Homo sapiens GN=PDHX PE=2 SV=1	HUMAN	7	0.6607
2905	4.01	4.04	39.1	tr|H7C1N3|H7C1N3_HUMAN	BET1 homolog (Fragment) OS=Homo sapiens GN=BET1 PE=4 SV=1	HUMAN	4	0.6607
3302	2.76	2.99	15.1	tr|A8K2F9|A8K2F9_HUMAN	cDNA FLJ77037, highly similar to Homo sapiens RNA polymerase II associated protein 1, mRNA (Fragment) OS=Homo sapiens PE=2 SV=1	HUMAN	3	0.6607
2998	4	4.06	38.7	sp|Q9HBH1|DEFM_HUMAN	Peptide deformylase, mitochondrial OS=Homo sapiens GN=PDF PE=1 SV=1	HUMAN	3	0.6607
553	21.65	24.05	44.7	sp|O94925-3|GLSK_HUMAN	Isoform 3 of Glutaminase kidney isoform, mitochondrial OS=Homo sapiens GN=GLS	HUMAN	21	0.6546
1175	12.81	13.3	18.7	sp|P46087|NOP2_HUMAN	Putative ribosomal RNA methyltransferase NOP2 OS=Homo sapiens GN=NOP2 PE=1 SV=2	HUMAN	10	0.6546
1432	10.67	11.01	37.9	tr|Q96HT3|Q96HT3_HUMAN	POLR1C protein (Fragment) OS=Homo sapiens GN=POLR1C PE=2 SV=1	HUMAN	8	0.6546
2229	6.12	6.54	54.2	sp|Q9Y3D9|RT23_HUMAN	28S ribosomal protein S23, mitochondrial OS=Homo sapiens GN=MRPS23 PE=1 SV=2	HUMAN	8	0.6546
2140	6.52	6.57	32.1	tr|Q53GD8|Q53GD8_HUMAN	Peptidyl-prolyl cis-trans isomerase (Fragment) OS=Homo sapiens PE=2 SV=1	HUMAN	5	0.6546
2735	4.14	4.23	56.2	tr|Q6FGH9|Q6FGH9_HUMAN	DNCL1 protein OS=Homo sapiens GN=DNCL1 PE=4 SV=1	HUMAN	4	0.6546
2353	6	6.12	59.2	sp|Q9NRX4|PHP14_HUMAN	14 kDa phosphohistidine phosphatase OS=Homo sapiens GN=PHPT1 PE=1 SV=1	HUMAN	4	0.6546
4291	1.22	1.34	20.1	sp|P57737-3|CORO7_HUMAN	Isoform 3 of Coronin-7 OS=Homo sapiens GN=CORO7	HUMAN	3	0.6546
1523	10.08	10.12	40.7	tr|B4DP80|B4DP80_HUMAN	cDNA FLJ56357, highly similar to Homo sapiens apolipoprotein A-I binding protein (APOA1BP), mRNA OS=Homo sapiens PE=2 SV=1	HUMAN	13	0.6486
1453	10.5	11.07	31.5	sp|Q9P035|HACD3_HUMAN	Very-long-chain (3R)-3-hydroxyacyl-[acyl-carrier protein] dehydratase 3 OS=Homo sapiens GN=PTPLAD1 PE=1 SV=2	HUMAN	10	0.6486
2307	6.01	6.44	43.1	sp|Q9NUJ1|ABHDA_HUMAN	Mycophenolic acid acyl-glucuronide esterase, mitochondrial OS=Homo sapiens GN=ABHD10 PE=1 SV=1	HUMAN	5	0.6486
27	91.34	93.16	60.3	sp|P07814|SYEP_HUMAN	Bifunctional glutamate/proline--tRNA ligase OS=Homo sapiens GN=EPRS PE=1 SV=5	HUMAN	96	0.6427
100	52.55	54.54	57.4	sp|Q08J23|NSUN2_HUMAN	tRNA (cytosine(34)-C(5))-methyltransferase OS=Homo sapiens GN=NSUN2 PE=1 SV=2	HUMAN	55	0.6427
117	49.72	51	46.4	tr|F5H698|F5H698_HUMAN	Leucine--tRNA ligase, cytoplasmic OS=Homo sapiens GN=LARS PE=2 SV=1	HUMAN	45	0.6427
248	35.23	36.56	54.4	sp|P35606|COPB2_HUMAN	Coatomer subunit beta' OS=Homo sapiens GN=COPB2 PE=1 SV=2	HUMAN	42	0.6427
449	24.79	25.22	38.5	tr|Q9GZV0|Q9GZV0_HUMAN	cDNA FLJ12454 fis, clone NT2RM1000555, highly similar to UNR PROTEIN OS=Homo sapiens PE=2 SV=1	HUMAN	25	0.6427
820	16.91	17.38	35.3	tr|D3DQU2|D3DQU2_HUMAN	Tripeptidyl peptidase I, isoform CRA_a OS=Homo sapiens GN=TPP1 PE=2 SV=1	HUMAN	12	0.6427
1347	11.54	11.6	62.7	tr|Q59G24|Q59G24_HUMAN	Activated RNA polymerase II transcription cofactor 4 variant (Fragment) OS=Homo sapiens PE=2 SV=1	HUMAN	11	0.6427
1428	10.69	11.06	25.8	sp|P35251|RFC1_HUMAN	Replication factor C subunit 1 OS=Homo sapiens GN=RFC1 PE=1 SV=4	HUMAN	9	0.6427
2291	6.02	6.36	27.7	tr|B4DYU2|B4DYU2_HUMAN	cDNA FLJ55996, highly similar to Conserved oligomeric Golgi complex component 8 OS=Homo sapiens PE=2 SV=1	HUMAN	4	0.6427
3463	2.25	2.26	27	sp|Q8WW12|PCNP_HUMAN	PEST proteolytic signal-containing nuclear protein OS=Homo sapiens GN=PCNP PE=1 SV=2	HUMAN	3	0.6427
609	20.36	21.44	47.1	tr|A8K9K6|A8K9K6_HUMAN	cDNA FLJ76962, highly similar to Homo sapiens nucleolar protein 5A (56kDa with KKE/D repeat) (NOL5A), mRNA OS=Homo sapiens PE=2 SV=1	HUMAN	19	0.6368
1329	11.72	12.3	37.5	sp|Q9Y5P6-2|GMPPB_HUMAN	Isoform 2 of Mannose-1-phosphate guanyltransferase beta OS=Homo sapiens GN=GMPPB	HUMAN	9	0.6368
2242	6.08	6.15	53.5	tr|Q53XJ5|Q53XJ5_HUMAN	Peptidyl-prolyl cis-trans isomerase OS=Homo sapiens GN=FKBP2 PE=2 SV=1	HUMAN	3	0.6368
2285	6.03	6.08	27.9	sp|Q5J8M3|EMC4_HUMAN	ER membrane protein complex subunit 4 OS=Homo sapiens GN=EMC4 PE=1 SV=2	HUMAN	3	0.6368
3360	2.56	2.57	66	sp|P35754|GLRX1_HUMAN	Glutaredoxin-1 OS=Homo sapiens GN=GLRX PE=1 SV=2	HUMAN	3	0.6368
396	26.29	27.42	32.7	tr|E7EMW7|E7EMW7_HUMAN	E3 ubiquitin-protein ligase UBR5 OS=Homo sapiens GN=UBR5 PE=2 SV=1	HUMAN	27	0.631
515	22.61	23.18	57.6	sp|Q10471|GALT2_HUMAN	Polypeptide N-acetylgalactosaminyltransferase 2 OS=Homo sapiens GN=GALNT2 PE=1 SV=1	HUMAN	21	0.631
1049	14.13	14.29	46.5	sp|P26368|U2AF2_HUMAN	Splicing factor U2AF 65 kDa subunit OS=Homo sapiens GN=U2AF2 PE=1 SV=4	HUMAN	20	0.631
711	18.36	18.89	65.4	sp|P25786|PSA1_HUMAN	Proteasome subunit alpha type-1 OS=Homo sapiens GN=PSMA1 PE=1 SV=1	HUMAN	19	0.631
1067	14.02	14.98	50.9	sp|P19784|CSK22_HUMAN	Casein kinase II subunit alpha' OS=Homo sapiens GN=CSNK2A2 PE=1 SV=1	HUMAN	15	0.631
1586	9.96	10.61	33.1	sp|Q15061|WDR43_HUMAN	WD repeat-containing protein 43 OS=Homo sapiens GN=WDR43 PE=1 SV=3	HUMAN	11	0.631
1054	14.08	15.39	38.2	tr|F5H7K4|F5H7K4_HUMAN	Neutral cholesterol ester hydrolase 1 OS=Homo sapiens GN=NCEH1 PE=2 SV=1	HUMAN	11	0.631
3037	4	4	35.9	sp|P83876|TXN4A_HUMAN	Thioredoxin-like protein 4A OS=Homo sapiens GN=TXNL4A PE=1 SV=1	HUMAN	4	0.631
4273	1.28	5.82	28.7	tr|Q59GG0|Q59GG0_HUMAN	Phenol-sulfating phenol sulfotransferase 1 variant (Fragment) OS=Homo sapiens PE=2 SV=1	HUMAN	3	0.631
278	32.81	33.01	96	sp|P37802|TAGL2_HUMAN	Transgelin-2 OS=Homo sapiens GN=TAGLN2 PE=1 SV=3	HUMAN	53	0.6252
271	33.52	34.31	57.5	tr|Q53GR7|Q53GR7_HUMAN	Solute carrier family 25, member 13 (Citrin) variant (Fragment) OS=Homo sapiens PE=2 SV=1	HUMAN	32	0.6252
401	26.06	31.09	37.2	sp|Q9BUQ8|DDX23_HUMAN	Probable ATP-dependent RNA helicase DDX23 OS=Homo sapiens GN=DDX23 PE=1 SV=3	HUMAN	27	0.6252
606	20.45	20.77	50.5	sp|Q6YN16|HSDL2_HUMAN	Hydroxysteroid dehydrogenase-like protein 2 OS=Homo sapiens GN=HSDL2 PE=1 SV=1	HUMAN	24	0.6252
730	18.14	18.43	62.1	sp|P30084|ECHM_HUMAN	Enoyl-CoA hydratase, mitochondrial OS=Homo sapiens GN=ECHS1 PE=1 SV=4	HUMAN	23	0.6252
2616	4.66	4.9	28.1	sp|Q9HBL8|NMRL1_HUMAN	NmrA-like family domain-containing protein 1 OS=Homo sapiens GN=NMRAL1 PE=1 SV=1	HUMAN	6	0.6252
2101	6.76	7.01	38.1	tr|B7Z476|B7Z476_HUMAN	cDNA FLJ55170, highly similar to Sorting nexin-5 OS=Homo sapiens PE=2 SV=1	HUMAN	5	0.6252
2730	4.16	4.36	25.1	sp|Q6NVY1|HIBCH_HUMAN	3-hydroxyisobutyryl-CoA hydrolase, mitochondrial OS=Homo sapiens GN=HIBCH PE=1 SV=2	HUMAN	3	0.6252
2575	4.87	5.56	39.2	sp|Q9BQ95|ECSIT_HUMAN	Evolutionarily conserved signaling intermediate in Toll pathway, mitochondrial OS=Homo sapiens GN=ECSIT PE=1 SV=1	HUMAN	3	0.6252
3780	2	52.16	39.5	sp|Q7L014|DDX46_HUMAN	Probable ATP-dependent RNA helicase DDX46 OS=Homo sapiens GN=DDX46 PE=1 SV=2	HUMAN	44	0.6194
386	27.01	32.88	58.8	sp|P23246|SFPQ_HUMAN	Splicing factor, proline- and glutamine-rich OS=Homo sapiens GN=SFPQ PE=1 SV=2	HUMAN	39	0.6194
227	37.38	41.2	40.4	sp|P05023-4|AT1A1_HUMAN	Isoform 4 of Sodium/potassium-transporting ATPase subunit alpha-1 OS=Homo sapiens GN=ATP1A1	HUMAN	38	0.6194
3787	2	23.54	84.5	sp|P61204|ARF3_HUMAN	ADP-ribosylation factor 3 OS=Homo sapiens GN=ARF3 PE=1 SV=2	HUMAN	24	0.6194
671	19.19	19.3	41.4	tr|B3KME2|B3KME2_HUMAN	cDNA FLJ10772 fis, clone NT2RP4000243, highly similar to Cartilage-associated protein OS=Homo sapiens PE=2 SV=1	HUMAN	18	0.6194
1838	8.1	8.24	30	sp|Q5JSH3|WDR44_HUMAN	WD repeat-containing protein 44 OS=Homo sapiens GN=WDR44 PE=1 SV=1	HUMAN	11	0.6194
1116	13.54	14.42	34.6	tr|Q53GV6|Q53GV6_HUMAN	PRP3 pre-mRNA processing factor 3 homolog (Fragment) OS=Homo sapiens PE=2 SV=1	HUMAN	10	0.6194
1828	8.13	8.53	31.5	sp|Q15637-6|SF01_HUMAN	Isoform 6 of Splicing factor 1 OS=Homo sapiens GN=SF1	HUMAN	6	0.6194
230	37.12	38.61	59.4	tr|Q2Q9H2|Q2Q9H2_HUMAN	Glucose-6-phosphate 1-dehydrogenase (Fragment) OS=Homo sapiens GN=G6PD PE=3 SV=1	HUMAN	35	0.6138
878	16.15	16.34	52.4	sp|O96008|TOM40_HUMAN	Mitochondrial import receptor subunit TOM40 homolog OS=Homo sapiens GN=TOMM40 PE=1 SV=1	HUMAN	22	0.6138
1122	13.47	14.02	60.9	sp|Q9UL25|RAB21_HUMAN	Ras-related protein Rab-21 OS=Homo sapiens GN=RAB21 PE=1 SV=3	HUMAN	15	0.6138
1239	12.27	13.12	33.9	tr|B2RDI5|B2RDI5_HUMAN	cDNA, FLJ96627, highly similar to Homo sapiens calpain 1, (mu/I) large subunit (CAPN1), mRNA OS=Homo sapiens PE=2 SV=1	HUMAN	11	0.6138
1797	8.26	8.72	25.8	sp|Q9P2N5|RBM27_HUMAN	RNA-binding protein 27 OS=Homo sapiens GN=RBM27 PE=1 SV=2	HUMAN	10	0.6138
3076	3.82	6.09	15	tr|A8KAN5|A8KAN5_HUMAN	cDNA FLJ75097, highly similar to Homo sapiens upstream binding protein 1 (LBP-1a) (UBP1), mRNA OS=Homo sapiens PE=2 SV=1	HUMAN	6	0.6138
4509	0.42	0.97	19	tr|Q86TH5|Q86TH5_HUMAN	ARFGEF2 protein (Fragment) OS=Homo sapiens GN=ARFGEF2 PE=2 SV=1	HUMAN	4	0.6138
3115	3.65	4.18	20.6	tr|J3QL71|J3QL71_HUMAN	Secernin-2 OS=Homo sapiens GN=SCRN2 PE=2 SV=1	HUMAN	3	0.6138
3035	4	4	20	tr|D3DP46|D3DP46_HUMAN	Signal peptidase complex subunit 3 homolog (S. cerevisiae), isoform CRA_a OS=Homo sapiens GN=SPCS3 PE=4 SV=1	HUMAN	3	0.6138
200	39.78	40.27	52.2	tr|B2R8R5|B2R8R5_HUMAN	cDNA, FLJ94025, highly similar to Homo sapiens tripartite motif-containing 28 (TRIM28), mRNA OS=Homo sapiens PE=2 SV=1	HUMAN	38	0.6081
763	17.71	18.62	49	sp|O76003|GLRX3_HUMAN	Glutaredoxin-3 OS=Homo sapiens GN=GLRX3 PE=1 SV=2	HUMAN	13	0.6081
846	16.5	16.9	36.6	tr|Q96E41|Q96E41_HUMAN	TBL2 protein OS=Homo sapiens GN=TBL2 PE=2 SV=1	HUMAN	12	0.6081
1190	12.68	13.41	20.1	tr|A8K4P8|A8K4P8_HUMAN	cDNA FLJ75337 OS=Homo sapiens PE=2 SV=1	HUMAN	7	0.6081
1851	8.06	8.33	55.4	sp|Q9BQ69|MACD1_HUMAN	O-acetyl-ADP-ribose deacetylase MACROD1 OS=Homo sapiens GN=MACROD1 PE=1 SV=2	HUMAN	6	0.6081
2492	5.32	5.57	32.3	sp|O95983|MBD3_HUMAN	Methyl-CpG-binding domain protein 3 OS=Homo sapiens GN=MBD3 PE=1 SV=1	HUMAN	4	0.6081
2724	4.19	4.23	21.3	tr|F5GZD0|F5GZD0_HUMAN	Neuroplastin OS=Homo sapiens GN=NPTN PE=2 SV=1	HUMAN	3	0.6081
371	27.55	28.43	44.6	tr|B4E0Q4|B4E0Q4_HUMAN	Suppressor of Ty 5 homolog (S. cerevisiae), isoform CRA_a OS=Homo sapiens GN=SUPT5H PE=2 SV=1	HUMAN	26	0.6026
548	21.87	22.11	81.7	sp|P04632|CPNS1_HUMAN	Calpain small subunit 1 OS=Homo sapiens GN=CAPNS1 PE=1 SV=1	HUMAN	25	0.6026
447	24.83	25.35	56.6	sp|O75083|WDR1_HUMAN	WD repeat-containing protein 1 OS=Homo sapiens GN=WDR1 PE=1 SV=4	HUMAN	23	0.6026
1032	14.26	14.3	72.5	sp|Q92979|NEP1_HUMAN	Ribosomal RNA small subunit methyltransferase NEP1 OS=Homo sapiens GN=EMG1 PE=1 SV=4	HUMAN	13	0.6026
1959	7.73	14.47	38.2	tr|B2R7R5|B2R7R5_HUMAN	cDNA, FLJ93570, highly similar to Homo sapiens phosphoribosyl pyrophosphate synthetase-associated protein 2 (PRPSAP2), mRNA OS=Homo sapiens PE=2 SV=1	HUMAN	13	0.6026
2300	6.01	11.15	64.8	sp|Q71UI9|H2AV_HUMAN	Histone H2A.V OS=Homo sapiens GN=H2AFV PE=1 SV=3	HUMAN	12	0.6026
710	18.36	19.52	34.2	tr|B5MCF9|B5MCF9_HUMAN	Pescadillo homolog OS=Homo sapiens GN=PES1 PE=2 SV=1	HUMAN	12	0.6026
1625	9.61	9.69	64.2	tr|Q549U1|Q549U1_HUMAN	Putative MAPK activating protein OS=Homo sapiens GN=HSU53209 PE=2 SV=1	HUMAN	8	0.6026
3612	2.03	4.31	29.8	tr|A4D1T0|A4D1T0_HUMAN	Poly (ADP-ribose) polymerase family, member 12, isoform CRA_b OS=Homo sapiens GN=ZC3HDC1 PE=4 SV=1	HUMAN	4	0.6026
3050	3.92	4.01	30.9	tr|A8K865|A8K865_HUMAN	cDNA FLJ75789, highly similar to Homo sapiens synaptophysin-like 1 (SYPL1), transcript variant 1, mRNA OS=Homo sapiens PE=2 SV=1	HUMAN	4	0.6026
273	33.4	34.29	65.8	sp|P50454|SERPH_HUMAN	Serpin H1 OS=Homo sapiens GN=SERPINH1 PE=1 SV=2	HUMAN	35	0.597
851	16.4	16.61	64.1	sp|O00151|PDLI1_HUMAN	PDZ and LIM domain protein 1 OS=Homo sapiens GN=PDLIM1 PE=1 SV=4	HUMAN	20	0.597
975	14.8	15.2	48.6	sp|O43837|IDH3B_HUMAN	Isocitrate dehydrogenase [NAD] subunit beta, mitochondrial OS=Homo sapiens GN=IDH3B PE=1 SV=2	HUMAN	14	0.597
1712	8.86	9.06	40.4	sp|P62277|RS13_HUMAN	40S ribosomal protein S13 OS=Homo sapiens GN=RPS13 PE=1 SV=2	HUMAN	9	0.597
1438	10.61	11.04	37.6	sp|Q9UHR4|BI2L1_HUMAN	Brain-specific angiogenesis inhibitor 1-associated protein 2-like protein 1 OS=Homo sapiens GN=BAIAP2L1 PE=1 SV=2	HUMAN	8	0.597
3381	2.48	4.23	42.7	tr|B4DZW0|B4DZW0_HUMAN	cDNA FLJ58821, highly similar to Septin-6 OS=Homo sapiens PE=2 SV=1	HUMAN	5	0.597
2740	4.13	4.34	33.1	sp|Q96DH6-2|MSI2H_HUMAN	Isoform 2 of RNA-binding protein Musashi homolog 2 OS=Homo sapiens GN=MSI2	HUMAN	5	0.597
76	59.58	61.33	67.2	tr|B3KMX0|B3KMX0_HUMAN	cDNA FLJ12837 fis, clone NT2RP2003228, highly similar to DNA replication licensing factor MCM4 OS=Homo sapiens PE=2 SV=1	HUMAN	64	0.5916
1159	13.03	13.53	51.3	sp|P30040|ERP29_HUMAN	Endoplasmic reticulum resident protein 29 OS=Homo sapiens GN=ERP29 PE=1 SV=4	HUMAN	15	0.5916
2031	7.27	7.68	30.9	sp|Q96CU9|FXRD1_HUMAN	FAD-dependent oxidoreductase domain-containing protein 1 OS=Homo sapiens GN=FOXRED1 PE=1 SV=2	HUMAN	7	0.5916
3326	2.67	3.27	42.3	tr|Q6FIC5|Q6FIC5_HUMAN	CLIC4 protein OS=Homo sapiens GN=CLIC4 PE=2 SV=1	HUMAN	6	0.5916
2845	4.03	4.04	33.5	tr|K7ELG9|K7ELG9_HUMAN	Protein LSM12 homolog OS=Homo sapiens GN=LSM12 PE=2 SV=1	HUMAN	4	0.5916
2379	5.97	6.47	33.4	sp|Q03518|TAP1_HUMAN	Antigen peptide transporter 1 OS=Homo sapiens GN=TAP1 PE=1 SV=2	HUMAN	3	0.5916
3321	2.69	3.84	14.8	tr|D3DRR6|D3DRR6_HUMAN	Inter-alpha (Globulin) inhibitor H2, isoform CRA_a OS=Homo sapiens GN=ITIH2 PE=4 SV=1	HUMAN	3	0.5916
268	33.59	34.44	55.3	sp|Q9Y230|RUVB2_HUMAN	RuvB-like 2 OS=Homo sapiens GN=RUVBL2 PE=1 SV=3	HUMAN	35	0.5861
1305	12	12.56	72.2	sp|P62081|RS7_HUMAN	40S ribosomal protein S7 OS=Homo sapiens GN=RPS7 PE=1 SV=1	HUMAN	15	0.5861
2051	7.1	7.15	46	tr|B3KUK2|B3KUK2_HUMAN	Superoxide dismutase OS=Homo sapiens GN=SOD2 PE=2 SV=1	HUMAN	10	0.5861
4559	0.3	2.42	9.7	sp|Q9UGQ3|GTR6_HUMAN	Solute carrier family 2, facilitated glucose transporter member 6 OS=Homo sapiens GN=SLC2A6 PE=1 SV=2	HUMAN	3	0.5861
37	77.89	80.63	60.4	sp|P53621|COPA_HUMAN	Coatomer subunit alpha OS=Homo sapiens GN=COPA PE=1 SV=2	HUMAN	81	0.5808
113	50.67	51.03	75.6	tr|A8K7F6|A8K7F6_HUMAN	cDNA FLJ78244, highly similar to Homo sapiens eukaryotic translation initiation factor 4A, isoform 1 (EIF4A1), mRNA OS=Homo sapiens PE=2 SV=1	HUMAN	77	0.5808
1294	12.02	30.9	57.9	sp|O00148|DX39A_HUMAN	ATP-dependent RNA helicase DDX39A OS=Homo sapiens GN=DDX39A PE=1 SV=2	HUMAN	36	0.5808
3788	2	23.19	74.1	tr|B3KUN1|B3KUN1_HUMAN	Serine/threonine-protein phosphatase OS=Homo sapiens GN=PPP2CA PE=2 SV=1	HUMAN	28	0.5808
270	33.54	34.81	43.4	sp|Q9NSE4|SYIM_HUMAN	Isoleucine--tRNA ligase, mitochondrial OS=Homo sapiens GN=IARS2 PE=1 SV=2	HUMAN	26	0.5808
467	24.09	24.59	54	sp|P39656|OST48_HUMAN	Dolichyl-diphosphooligosaccharide--protein glycosyltransferase 48 kDa subunit OS=Homo sapiens GN=DDOST PE=1 SV=4	HUMAN	25	0.5808
536	22.11	22.32	58.1	tr|Q5H9N4|Q5H9N4_HUMAN	Putative uncharacterized protein DKFZp686L20222 OS=Homo sapiens GN=DKFZp686L20222 PE=2 SV=1	HUMAN	24	0.5808
686	18.92	19.52	50.6	tr|Q53HM8|Q53HM8_HUMAN	Annexin (Fragment) OS=Homo sapiens PE=2 SV=1	HUMAN	24	0.5808
1442	10.59	18.11	72.1	tr|Q6FHM2|Q6FHM2_HUMAN	GNB2 protein OS=Homo sapiens GN=GNB2 PE=2 SV=1	HUMAN	24	0.5808
1152	13.13	13.13	32.6	sp|P32929|CGL_HUMAN	Cystathionine gamma-lyase OS=Homo sapiens GN=CTH PE=1 SV=3	HUMAN	9	0.5808
2919	4	9.36	44.9	tr|Q1W6G4|Q1W6G4_HUMAN	LUC7-like (S. cerevisiae) OS=Homo sapiens GN=LUC7L PE=4 SV=1	HUMAN	9	0.5808
3366	2.53	2.63	15.7	tr|D3DVR8|D3DVR8_HUMAN	Huntingtin (Huntington disease), isoform CRA_a OS=Homo sapiens GN=HD PE=2 SV=1	HUMAN	3	0.5808
103	52.29	55.15	50	sp|Q15393|SF3B3_HUMAN	Splicing factor 3B subunit 3 OS=Homo sapiens GN=SF3B3 PE=1 SV=4	HUMAN	55	0.5754
4158	1.77	35.35	32.6	tr|J3KR87|J3KR87_HUMAN	Clathrin heavy chain 2 OS=Homo sapiens GN=CLTCL1 PE=2 SV=1	HUMAN	40	0.5754
121	49.23	54.36	48.1	sp|Q9UQE7|SMC3_HUMAN	Structural maintenance of chromosomes protein 3 OS=Homo sapiens GN=SMC3 PE=1 SV=2	HUMAN	39	0.5754
1010	14.42	15.18	47.2	tr|A4D0U1|A4D0U1_HUMAN	Interferon-related developmental regulator 1 OS=Homo sapiens GN=IFRD1 PE=4 SV=1	HUMAN	12	0.5754
4653	0.17	5.52	34.6	tr|Q5U071|Q5U071_HUMAN	High-mobility group box 2 OS=Homo sapiens PE=2 SV=1	HUMAN	6	0.5754
2097	6.79	6.83	31.8	sp|Q9UHY7|ENOPH_HUMAN	Enolase-phosphatase E1 OS=Homo sapiens GN=ENOPH1 PE=1 SV=1	HUMAN	5	0.5754
250	35.15	41.72	74.5	sp|P38919|IF4A3_HUMAN	Eukaryotic initiation factor 4A-III OS=Homo sapiens GN=EIF4A3 PE=1 SV=4	HUMAN	39	0.5702
319	30.75	31.35	60.5	tr|B5MCQ5|B5MCQ5_HUMAN	Protein disulfide-isomerase A6 OS=Homo sapiens GN=PDIA6 PE=2 SV=1	HUMAN	37	0.5702
783	17.43	22.05	32.5	sp|Q86UP2-2|KTN1_HUMAN	Isoform 2 of Kinectin OS=Homo sapiens GN=KTN1	HUMAN	22	0.5702
1388	11.11	11.36	64.9	sp|P30049|ATPD_HUMAN	ATP synthase subunit delta, mitochondrial OS=Homo sapiens GN=ATP5D PE=1 SV=2	HUMAN	11	0.5702
1476	10.3	13.65	41.4	sp|Q12792|TWF1_HUMAN	Twinfilin-1 OS=Homo sapiens GN=TWF1 PE=1 SV=3	HUMAN	8	0.5702
2156	6.4	7.01	40.5	tr|F6KPG5|F6KPG5_HUMAN	Albumin (Fragment) OS=Homo sapiens PE=2 SV=1	HUMAN	7	0.5702
1115	13.56	13.66	57.8	sp|P30043|BLVRB_HUMAN	Flavin reductase (NADPH) OS=Homo sapiens GN=BLVRB PE=1 SV=3	HUMAN	15	0.5649
1334	11.68	12.1	39.9	sp|P30837|AL1B1_HUMAN	Aldehyde dehydrogenase X, mitochondrial OS=Homo sapiens GN=ALDH1B1 PE=1 SV=3	HUMAN	13	0.5649
1245	12.22	13.28	26.3	tr|A8K6X9|A8K6X9_HUMAN	cDNA FLJ76427, highly similar to Homo sapiens SH2 domain binding protein 1 (tetratricopeptide repeat containing) (SH2BP1), mRNA OS=Homo sapiens PE=2 SV=1	HUMAN	12	0.5649
2264	6.04	12.11	71.8	tr|H7BYY1|H7BYY1_HUMAN	Tropomyosin 1 (Alpha), isoform CRA_m OS=Homo sapiens GN=TPM1 PE=2 SV=1	HUMAN	11	0.5649
1570	10	10.27	26.8	sp|P48739-2|PIPNB_HUMAN	Isoform 2 of Phosphatidylinositol transfer protein beta isoform OS=Homo sapiens GN=PITPNB	HUMAN	7	0.5649
123	49.05	50.78	66.9	sp|P41250|SYG_HUMAN	Glycine--tRNA ligase OS=Homo sapiens GN=GARS PE=1 SV=3	HUMAN	54	0.5598
898	16.05	16.49	57.1	tr|Q5T9B7|Q5T9B7_HUMAN	Adenylate kinase isoenzyme 1 OS=Homo sapiens GN=AK1 PE=2 SV=1	HUMAN	16	0.5598
768	17.66	17.8	40.8	tr|Q59E88|Q59E88_HUMAN	DnaJ (Hsp40) homolog, subfamily A, member 3 variant (Fragment) OS=Homo sapiens PE=2 SV=1	HUMAN	14	0.5598
1046	14.16	15.54	46.9	sp|Q8WXF1|PSPC1_HUMAN	Paraspeckle component 1 OS=Homo sapiens GN=PSPC1 PE=1 SV=1	HUMAN	13	0.5598
956	15.09	16.65	29.4	tr|B2RAH5|B2RAH5_HUMAN	cDNA, FLJ94919, highly similar to Homo sapiens protein phosphatase 1, regulatory (inhibitor) subunit 12A (PPP1R12A), mRNA OS=Homo sapiens PE=2 SV=1	HUMAN	12	0.5598
1464	10.42	10.47	48.2	tr|Q6IB11|Q6IB11_HUMAN	PGRMC1 protein OS=Homo sapiens GN=PGRMC1 PE=2 SV=1	HUMAN	9	0.5598
2444	5.65	5.69	34.9	tr|Q6FGR6|Q6FGR6_HUMAN	HCG2025883, isoform CRA_b OS=Homo sapiens GN=POLR2C PE=2 SV=1	HUMAN	7	0.5598
2403	5.86	6.16	26.7	tr|B4DUZ3|B4DUZ3_HUMAN	cDNA FLJ51105, highly similar to Arfaptin-2 OS=Homo sapiens PE=2 SV=1	HUMAN	6	0.5598
2296	6.02	6.13	26.7	tr|Q5U045|Q5U045_HUMAN	Casein kinase 1 epsilon OS=Homo sapiens GN=CSNK1E PE=2 SV=1	HUMAN	6	0.5598
2367	6	6.04	49.2	tr|E4W6B6|E4W6B6_HUMAN	RPL27/NME2 fusion protein (Fragment) OS=Homo sapiens GN=RPL27 PE=2 SV=1	HUMAN	5	0.5598
3019	4	4.02	70.2	tr|J3KT51|J3KT51_HUMAN	Hematological and neurological-expressed 1 protein OS=Homo sapiens GN=HN1 PE=2 SV=1	HUMAN	4	0.5598
3221	3.16	3.57	23.4	sp|Q969S9|RRF2M_HUMAN	Ribosome-releasing factor 2, mitochondrial OS=Homo sapiens GN=GFM2 PE=1 SV=1	HUMAN	4	0.5598
150	45.41	47.76	74.5	sp|P31939|PUR9_HUMAN	Bifunctional purine biosynthesis protein PURH OS=Homo sapiens GN=ATIC PE=1 SV=3	HUMAN	48	0.5546
707	18.5	18.83	58	sp|P18754-2|RCC1_HUMAN	Isoform 2 of Regulator of chromosome condensation OS=Homo sapiens GN=RCC1	HUMAN	28	0.5546
998	14.53	14.9	49.3	tr|A4D1U5|A4D1U5_HUMAN	Multiple substrate lipid kinase, isoform CRA_a OS=Homo sapiens GN=FLJ10842 PE=4 SV=1	HUMAN	11	0.5546
1489	10.2	10.35	60.7	sp|Q969H8|CS010_HUMAN	UPF0556 protein C19orf10 OS=Homo sapiens GN=C19orf10 PE=1 SV=1	HUMAN	11	0.5546
1745	8.59	8.77	50.9	tr|Q53RX3|Q53RX3_HUMAN	Putative uncharacterized protein RDH14 OS=Homo sapiens GN=RDH14 PE=2 SV=1	HUMAN	6	0.5546
2690	4.29	4.31	49.8	tr|B0LPF3|B0LPF3_HUMAN	Growth factor receptor-bound protein 2 OS=Homo sapiens GN=GRB2 PE=2 SV=1	HUMAN	4	0.5546
3127	3.59	3.74	42.9	sp|O96011|PX11B_HUMAN	Peroxisomal membrane protein 11B OS=Homo sapiens GN=PEX11B PE=1 SV=1	HUMAN	3	0.5546
74	60.26	61.26	60.5	tr|J3KPF3|J3KPF3_HUMAN	4F2 cell-surface antigen heavy chain OS=Homo sapiens GN=SLC3A2 PE=2 SV=1	HUMAN	70	0.5495
119	49.58	51.73	75.2	sp|P48643|TCPE_HUMAN	T-complex protein 1 subunit epsilon OS=Homo sapiens GN=CCT5 PE=1 SV=1	HUMAN	64	0.5495
495	23.24	24	52.5	sp|P08174-2|DAF_HUMAN	Isoform 1 of Complement decay-accelerating factor OS=Homo sapiens GN=CD55	HUMAN	32	0.5495
378	27.33	27.72	90	sp|P28066|PSA5_HUMAN	Proteasome subunit alpha type-5 OS=Homo sapiens GN=PSMA5 PE=1 SV=3	HUMAN	22	0.5495
599	20.64	21.09	37.7	tr|E9PHA2|E9PHA2_HUMAN	Condensin complex subunit 2 OS=Homo sapiens GN=NCAPH PE=2 SV=1	HUMAN	16	0.5495
514	22.61	24.67	45.7	sp|Q9Y446|PKP3_HUMAN	Plakophilin-3 OS=Homo sapiens GN=PKP3 PE=1 SV=1	HUMAN	14	0.5495
1480	10.27	13.38	43.3	sp|Q9UH65|SWP70_HUMAN	Switch-associated protein 70 OS=Homo sapiens GN=SWAP70 PE=1 SV=1	HUMAN	14	0.5495
2325	6	6.44	38.1	sp|Q13442|HAP28_HUMAN	28 kDa heat- and acid-stable phosphoprotein OS=Homo sapiens GN=PDAP1 PE=1 SV=1	HUMAN	10	0.5495
2899	4.01	4.07	25.6	tr|E7EQ69|E7EQ69_HUMAN	N-alpha-acetyltransferase 50 OS=Homo sapiens GN=NAA50 PE=2 SV=1	HUMAN	7	0.5495
3835	2	2.89	25.8	tr|B3KYA7|B3KYA7_HUMAN	Serine/threonine-protein kinase 3 OS=Homo sapiens GN=STK3 PE=2 SV=1	HUMAN	4	0.5495
2604	4.73	5.45	26.5	tr|B4DT67|B4DT67_HUMAN	SPATS2-like protein OS=Homo sapiens GN=SPATS2L PE=2 SV=1	HUMAN	4	0.5495
3107	3.7	3.7	27.3	sp|Q7RTV0|PHF5A_HUMAN	PHD finger-like domain-containing protein 5A OS=Homo sapiens GN=PHF5A PE=1 SV=1	HUMAN	3	0.5495
51	68.46	71.37	48.8	sp|P12270|TPR_HUMAN	Nucleoprotein TPR OS=Homo sapiens GN=TPR PE=1 SV=3	HUMAN	70	0.5445
3542	2.09	14.44	82.9	sp|P61586|RHOA_HUMAN	Transforming protein RhoA OS=Homo sapiens GN=RHOA PE=1 SV=1	HUMAN	20	0.5445
790	17.32	17.5	78.2	sp|P26447|S10A4_HUMAN	Protein S100-A4 OS=Homo sapiens GN=S100A4 PE=1 SV=1	HUMAN	19	0.5445
629	20.07	20.22	59.9	sp|Q9BQA1|MEP50_HUMAN	Methylosome protein 50 OS=Homo sapiens GN=WDR77 PE=1 SV=1	HUMAN	15	0.5445
995	14.55	14.71	39.8	tr|Q6FHJ5|Q6FHJ5_HUMAN	SCAMP3 protein (Fragment) OS=Homo sapiens GN=SCAMP3 PE=2 SV=1	HUMAN	13	0.5445
1193	12.67	12.93	51	sp|P61086|UBE2K_HUMAN	Ubiquitin-conjugating enzyme E2 K OS=Homo sapiens GN=UBE2K PE=1 SV=3	HUMAN	11	0.5445
3150	3.46	3.51	22.7	sp|Q9Y3A6|TMED5_HUMAN	Transmembrane emp24 domain-containing protein 5 OS=Homo sapiens GN=TMED5 PE=1 SV=1	HUMAN	5	0.5445
2963	4	4.14	14.9	sp|Q5F1R6-2|DJC21_HUMAN	Isoform 2 of DnaJ homolog subfamily C member 21 OS=Homo sapiens GN=DNAJC21	HUMAN	4	0.5445
2514	5.19	5.33	48.1	tr|B0YJ76|B0YJ76_HUMAN	Dihydrofolate reductase OS=Homo sapiens GN=DYR PE=2 SV=1	HUMAN	8	0.5395
1348	11.53	12.44	22.2	sp|Q9BTC0-1|DIDO1_HUMAN	Isoform 1 of Death-inducer obliterator 1 OS=Homo sapiens GN=DIDO1	HUMAN	8	0.5395
1529	10.06	11.04	22.9	tr|A8K6A7|A8K6A7_HUMAN	cDNA FLJ76867, highly similar to Homo sapiens mannosidase, alpha, class 2B, member 1 (MAN2B1), mRNA OS=Homo sapiens PE=2 SV=1	HUMAN	6	0.5395
2442	5.66	5.69	35.3	sp|Q8WUX2|CHAC2_HUMAN	Cation transport regulator-like protein 2 OS=Homo sapiens GN=CHAC2 PE=2 SV=1	HUMAN	4	0.5395
2770	4.09	4.26	27.2	sp|Q8WUA2|PPIL4_HUMAN	Peptidyl-prolyl cis-trans isomerase-like 4 OS=Homo sapiens GN=PPIL4 PE=1 SV=1	HUMAN	3	0.5395
128	47.8	48.18	92.7	tr|E9KL35|E9KL35_HUMAN	Epididymis tissue sperm binding protein Li 3a OS=Homo sapiens PE=2 SV=1	HUMAN	79	0.5346
417	25.61	26.4	56.4	tr|Q6IAX5|Q6IAX5_HUMAN	Eukaryotic translation initiation factor 3 subunit E OS=Homo sapiens GN=EIF3S6 PE=2 SV=1	HUMAN	26	0.5346
484	23.69	24.33	54.4	sp|P08243|ASNS_HUMAN	Asparagine synthetase [glutamine-hydrolyzing] OS=Homo sapiens GN=ASNS PE=1 SV=4	HUMAN	26	0.5346
590	20.87	21.04	74.4	tr|Q7L4Q3|Q7L4Q3_HUMAN	Glutathione peroxidase OS=Homo sapiens GN=GPX1 PE=2 SV=1	HUMAN	24	0.5346
668	19.3	21.19	45.4	tr|Q75MJ1|Q75MJ1_HUMAN	ATP-binding cassette sub-family F member 2 OS=Homo sapiens GN=ABCF2 PE=2 SV=1	HUMAN	19	0.5346
1357	11.42	11.49	45	tr|J3KQ48|J3KQ48_HUMAN	Peptidyl-tRNA hydrolase 2, mitochondrial OS=Homo sapiens GN=PTRH2 PE=2 SV=1	HUMAN	9	0.5346
1983	7.61	7.84	21.7	sp|Q5T8P6|RBM26_HUMAN	RNA-binding protein 26 OS=Homo sapiens GN=RBM26 PE=1 SV=3	HUMAN	6	0.5346
36	78.3	79.47	43.2	sp|Q9Y490|TLN1_HUMAN	Talin-1 OS=Homo sapiens GN=TLN1 PE=1 SV=3	HUMAN	64	0.5297
195	39.96	42.69	30.5	sp|Q8TEM1|PO210_HUMAN	Nuclear pore membrane glycoprotein 210 OS=Homo sapiens GN=NUP210 PE=1 SV=3	HUMAN	38	0.5297
1991	7.56	12.28	41.4	sp|O75367|H2AY_HUMAN	Core histone macro-H2A.1 OS=Homo sapiens GN=H2AFY PE=1 SV=4	HUMAN	13	0.5297
859	16.33	16.91	33.8	sp|Q13617|CUL2_HUMAN	Cullin-2 OS=Homo sapiens GN=CUL2 PE=1 SV=2	HUMAN	12	0.5297
1768	8.46	10.82	57.9	sp|P62269|RS18_HUMAN	40S ribosomal protein S18 OS=Homo sapiens GN=RPS18 PE=1 SV=3	HUMAN	11	0.5297
2821	4.04	4.1	30.7	sp|Q13190|STX5_HUMAN	Syntaxin-5 OS=Homo sapiens GN=STX5 PE=1 SV=2	HUMAN	4	0.5297
3316	2.71	5.32	16.1	tr|A9JR72|A9JR72_HUMAN	CDC42 binding protein kinase beta (DMPK-like) OS=Homo sapiens GN=CDC42BPB PE=2 SV=1	HUMAN	4	0.5297
3351	2.6	2.61	43.1	sp|Q96IX5|USMG5_HUMAN	Up-regulated during skeletal muscle growth protein 5 OS=Homo sapiens GN=USMG5 PE=1 SV=1	HUMAN	3	0.5297
165	43.7	44.75	67.2	sp|O43175|SERA_HUMAN	D-3-phosphoglycerate dehydrogenase OS=Homo sapiens GN=PHGDH PE=1 SV=4	HUMAN	48	0.5248
1930	7.94	46.24	81.7	sp|Q04695|K1C17_HUMAN	Keratin, type I cytoskeletal 17 OS=Homo sapiens GN=KRT17 PE=1 SV=2	HUMAN	40	0.5248
755	17.82	28.93	60.7	sp|Q96I24|FUBP3_HUMAN	Far upstream element-binding protein 3 OS=Homo sapiens GN=FUBP3 PE=1 SV=2	HUMAN	25	0.5248
337	29.58	32.73	69.5	tr|Q6LES2|Q6LES2_HUMAN	Annexin (Fragment) OS=Homo sapiens GN=ANXA4 PE=2 SV=1	HUMAN	23	0.5248
733	18.11	20.87	50.9	sp|Q14558-2|KPRA_HUMAN	Isoform 2 of Phosphoribosyl pyrophosphate synthase-associated protein 1 OS=Homo sapiens GN=PRPSAP1	HUMAN	19	0.5248
448	24.81	27.05	33.5	tr|G1UI16|G1UI16_HUMAN	SCC-112 protein, isoform CRA_b OS=Homo sapiens GN=PDS5A PE=2 SV=1	HUMAN	22	0.52
487	23.58	25.93	73.4	tr|Q6LET3|Q6LET3_HUMAN	HPRT1 protein (Fragment) OS=Homo sapiens GN=HPRT1 PE=2 SV=1	HUMAN	20	0.52
1470	10.34	11.88	27.4	sp|P19174-2|PLCG1_HUMAN	Isoform 2 of 1-phosphatidylinositol 4,5-bisphosphate phosphodiesterase gamma-1 OS=Homo sapiens GN=PLCG1	HUMAN	10	0.52
2273	6.04	6.23	54.2	sp|P80723|BASP1_HUMAN	Brain acid soluble protein 1 OS=Homo sapiens GN=BASP1 PE=1 SV=2	HUMAN	8	0.52
2954	4	4.18	55.6	tr|B4DMG1|B4DMG1_HUMAN	cDNA FLJ57155, highly similar to High mobility group protein 20A OS=Homo sapiens PE=2 SV=1	HUMAN	3	0.52
109	51.46	53.49	80.2	sp|P78371|TCPB_HUMAN	T-complex protein 1 subunit beta OS=Homo sapiens GN=CCT2 PE=1 SV=4	HUMAN	73	0.5152
223	37.78	38	66.1	tr|B1ANK7|B1ANK7_HUMAN	Fumarate hydratase, isoform CRA_c OS=Homo sapiens GN=FH PE=2 SV=1	HUMAN	48	0.5152
906	15.96	16.3	30.7	sp|P11387|TOP1_HUMAN	DNA topoisomerase 1 OS=Homo sapiens GN=TOP1 PE=1 SV=2	HUMAN	14	0.5152
1080	13.99	14.33	38.6	sp|Q9UNF1|MAGD2_HUMAN	Melanoma-associated antigen D2 OS=Homo sapiens GN=MAGED2 PE=1 SV=2	HUMAN	11	0.5152
1884	8.01	8.76	24.8	tr|Q8WUV3|Q8WUV3_HUMAN	PRMT3 protein (Fragment) OS=Homo sapiens GN=PRMT3 PE=2 SV=1	HUMAN	7	0.5152
3218	3.19	3.19	42.2	sp|Q8WUH6|CL023_HUMAN	UPF0444 transmembrane protein C12orf23 OS=Homo sapiens GN=C12orf23 PE=1 SV=1	HUMAN	3	0.5152
232	36.73	37.38	53.8	sp|P17812|PYRG1_HUMAN	CTP synthase 1 OS=Homo sapiens GN=CTPS1 PE=1 SV=2	HUMAN	38	0.5105
249	35.2	36.08	58.1	sp|Q14498|RBM39_HUMAN	RNA-binding protein 39 OS=Homo sapiens GN=RBM39 PE=1 SV=2	HUMAN	33	0.5105
281	32.49	34.19	32.1	tr|Q2TB59|Q2TB59_HUMAN	Nicotinamide nucleotide transhydrogenase OS=Homo sapiens GN=NNT PE=2 SV=1	HUMAN	33	0.5105
330	30.17	30.56	59.8	sp|P22695|QCR2_HUMAN	Cytochrome b-c1 complex subunit 2, mitochondrial OS=Homo sapiens GN=UQCRC2 PE=1 SV=3	HUMAN	26	0.5105
393	26.41	28.34	43.9	tr|H3BNZ1|H3BNZ1_HUMAN	Pyridoxal-dependent decarboxylase domain-containing protein 1 OS=Homo sapiens GN=PDXDC1 PE=2 SV=1	HUMAN	25	0.5105
856	16.34	18.8	44.6	sp|P15121|ALDR_HUMAN	Aldose reductase OS=Homo sapiens GN=AKR1B1 PE=1 SV=3	HUMAN	19	0.5105
1228	12.33	12.5	52.5	tr|A8K1D2|A8K1D2_HUMAN	cDNA FLJ76601, highly similar to Homo sapiens LIM and SH3 protein 1 (LASP1), mRNA OS=Homo sapiens PE=2 SV=1	HUMAN	15	0.5105
1298	12.02	12.08	46.3	sp|P49720|PSB3_HUMAN	Proteasome subunit beta type-3 OS=Homo sapiens GN=PSMB3 PE=1 SV=2	HUMAN	14	0.5105
1551	10.02	10.05	44.5	sp|P51571|SSRD_HUMAN	Translocon-associated protein subunit delta OS=Homo sapiens GN=SSR4 PE=1 SV=1	HUMAN	12	0.5105
1297	12.02	12.18	59.4	sp|Q9Y221|NIP7_HUMAN	60S ribosome subunit biogenesis protein NIP7 homolog OS=Homo sapiens GN=NIP7 PE=1 SV=1	HUMAN	11	0.5105
934	15.43	18.18	45.6	sp|P04181|OAT_HUMAN	Ornithine aminotransferase, mitochondrial OS=Homo sapiens GN=OAT PE=1 SV=1	HUMAN	10	0.5105
1668	9.22	9.38	34.6	tr|B2RDG1|B2RDG1_HUMAN	cDNA, FLJ96593 OS=Homo sapiens PE=2 SV=1	HUMAN	10	0.5105
3246	3.02	5.49	47.3	tr|D3DV26|D3DV26_HUMAN	S100 calcium binding protein A10 (Annexin II ligand, calpactin I, light polypeptide (P11)), isoform CRA_b (Fragment) OS=Homo sapiens GN=S100A10 PE=2 SV=1	HUMAN	8	0.5105
3157	3.43	3.46	25.8	sp|Q86U90|YRDC_HUMAN	YrdC domain-containing protein, mitochondrial OS=Homo sapiens GN=YRDC PE=1 SV=1	HUMAN	4	0.5105
3260	2.95	3.87	14.9	sp|O60524-4|NEMF_HUMAN	Isoform 4 of Nuclear export mediator factor NEMF OS=Homo sapiens GN=NEMF	HUMAN	3	0.5105
238	36.27	37.71	42.1	tr|Q53T76|Q53T76_HUMAN	Putative uncharacterized protein GPD2 (Fragment) OS=Homo sapiens GN=GPD2 PE=2 SV=1	HUMAN	29	0.5058
392	26.69	27.4	53.3	tr|Q9Y6E3|Q9Y6E3_HUMAN	HSPC027 OS=Homo sapiens PE=2 SV=1	HUMAN	29	0.5058
616	20.2	21.3	59.2	sp|Q9NQG5|RPR1B_HUMAN	Regulation of nuclear pre-mRNA domain-containing protein 1B OS=Homo sapiens GN=RPRD1B PE=1 SV=1	HUMAN	19	0.5058
1417	10.78	11.09	40.1	tr|A8K3C5|A8K3C5_HUMAN	cDNA FLJ77715, highly similar to Homo sapiens cisplatin resistance-associated overexpressed protein(LUC7A), mRNA OS=Homo sapiens PE=2 SV=1	HUMAN	10	0.5058
1342	11.58	14.51	26.7	tr|B4E0T8|B4E0T8_HUMAN	cDNA FLJ59649, highly similar to Myosin-18A OS=Homo sapiens PE=2 SV=1	HUMAN	9	0.5058
1856	8.05	8.09	61.3	sp|Q9ULC4|MCTS1_HUMAN	Malignant T-cell-amplified sequence 1 OS=Homo sapiens GN=MCTS1 PE=1 SV=1	HUMAN	9	0.5058
2084	6.87	7.65	20	sp|Q6ZS17-2|FA65A_HUMAN	Isoform 2 of Protein FAM65A OS=Homo sapiens GN=FAM65A	HUMAN	7	0.5058
266	33.92	34.86	59.1	tr|Q59EF6|Q59EF6_HUMAN	Calpain 2, large [catalytic] subunit variant (Fragment) OS=Homo sapiens PE=2 SV=1	HUMAN	32	0.5012
1359	11.41	13.74	46.8	sp|Q13868|EXOS2_HUMAN	Exosome complex component RRP4 OS=Homo sapiens GN=EXOSC2 PE=1 SV=2	HUMAN	15	0.5012
731	18.12	19	30.4	sp|Q86UK7|ZN598_HUMAN	Zinc finger protein 598 OS=Homo sapiens GN=ZNF598 PE=1 SV=1	HUMAN	15	0.5012
1781	8.35	8.87	33.6	sp|Q9H2G2-2|SLK_HUMAN	Isoform 2 of STE20-like serine/threonine-protein kinase OS=Homo sapiens GN=SLK	HUMAN	12	0.5012
1449	10.53	12.23	31.2	sp|Q9Y6M5|ZNT1_HUMAN	Zinc transporter 1 OS=Homo sapiens GN=SLC30A1 PE=1 SV=3	HUMAN	8	0.5012
2164	6.38	6.5	26.4	tr|Q5IRN2|Q5IRN2_HUMAN	DAZAP1/MEF2D fusion protein OS=Homo sapiens GN=DAZAP1/MEF2D fusion PE=2 SV=1	HUMAN	8	0.5012
1938	7.87	8.12	23	tr|Q96N83|Q96N83_HUMAN	cDNA FLJ31254 fis, clone KIDNE2005526, highly similar to Homo sapiens podocalyxin-like protein mRNA OS=Homo sapiens PE=2 SV=1	HUMAN	5	0.5012
2665	4.39	4.41	75.6	sp|Q9BWJ5|SF3B5_HUMAN	Splicing factor 3B subunit 5 OS=Homo sapiens GN=SF3B5 PE=1 SV=1	HUMAN	4	0.5012
2376	5.98	6.28	19.8	sp|Q5JSZ5|PRC2B_HUMAN	Protein PRRC2B OS=Homo sapiens GN=PRRC2B PE=1 SV=2	HUMAN	4	0.5012
204	39.55	41.3	44.5	sp|Q92900-2|RENT1_HUMAN	Isoform 2 of Regulator of nonsense transcripts 1 OS=Homo sapiens GN=UPF1	HUMAN	44	0.4966
191	40.36	42.08	41	tr|A8K492|A8K492_HUMAN	cDNA FLJ76789, highly similar to Homo sapiens methionine-tRNA synthetase (MARS), mRNA OS=Homo sapiens PE=2 SV=1	HUMAN	38	0.4966
365	27.82	29.35	45.6	sp|P49589-3|SYCC_HUMAN	Isoform 3 of Cysteine--tRNA ligase, cytoplasmic OS=Homo sapiens GN=CARS	HUMAN	28	0.4966
792	17.28	17.64	51.6	tr|Q53HG7|Q53HG7_HUMAN	Cortactin isoform a variant (Fragment) OS=Homo sapiens PE=1 SV=1	HUMAN	20	0.4966
689	18.88	18.97	78.6	tr|D9IAI1|D9IAI1_HUMAN	Phosphatidylethanolamine-binding protein 1 OS=Homo sapiens PE=2 SV=1	HUMAN	17	0.4966
927	15.53	16.96	34.3	sp|Q32MZ4-3|LRRF1_HUMAN	Isoform 3 of Leucine-rich repeat flightless-interacting protein 1 OS=Homo sapiens GN=LRRFIP1	HUMAN	12	0.4966
1657	9.28	9.87	53.9	sp|Q4G0N4|NAKD2_HUMAN	NAD kinase 2, mitochondrial OS=Homo sapiens GN=NADK2 PE=1 SV=2	HUMAN	6	0.4966
3599	2.04	2.17	16.9	sp|Q9P260-2|K1468_HUMAN	Isoform 2 of LisH domain and HEAT repeat-containing protein KIAA1468 OS=Homo sapiens GN=KIAA1468	HUMAN	3	0.4966
3318	2.71	2.8	21.1	sp|Q53LP3|SWAHC_HUMAN	Ankyrin repeat domain-containing protein SOWAHC OS=Homo sapiens GN=SOWAHC PE=1 SV=1	HUMAN	3	0.4966
433	25.26	25.8	54.8	tr|Q8N995|Q8N995_HUMAN	cDNA FLJ38173 fis, clone FCBBF1000053, highly similar to HYDROXYMETHYLGLUTARYL-COA SYNTHASE, CYTOPLASMIC OS=Homo sapiens PE=2 SV=1	HUMAN	21	0.492
502	23.03	23.83	43.8	tr|B2RBE5|B2RBE5_HUMAN	cDNA, FLJ95468, highly similar to Homo sapiens transcriptional coactivator tubedown-100 (TBDN100),transcript variant 1, mRNA OS=Homo sapiens PE=2 SV=1	HUMAN	21	0.492
1479	10.28	10.87	54.9	tr|Q6NXR8|Q6NXR8_HUMAN	40S ribosomal protein S3a OS=Homo sapiens GN=RPS3A PE=2 SV=1	HUMAN	18	0.492
2150	6.45	6.46	67	sp|P36405|ARL3_HUMAN	ADP-ribosylation factor-like protein 3 OS=Homo sapiens GN=ARL3 PE=1 SV=2	HUMAN	9	0.492
4375	0.85	5.35	35.4	tr|H7BYT1|H7BYT1_HUMAN	Casein kinase I isoform delta OS=Homo sapiens GN=CSNK1D PE=2 SV=2	HUMAN	7	0.492
222	38.19	40.47	41.1	tr|E9PEZ3|E9PEZ3_HUMAN	Protein diaphanous homolog 1 OS=Homo sapiens GN=DIAPH1 PE=2 SV=1	HUMAN	38	0.4875
585	20.96	22.07	41	tr|B0QY89|B0QY89_HUMAN	Eukaryotic translation initiation factor 3 subunit L OS=Homo sapiens GN=EIF3L PE=2 SV=1	HUMAN	23	0.4875
3816	2	5.54	62.5	sp|Q71DI3|H32_HUMAN	Histone H3.2 OS=Homo sapiens GN=HIST2H3A PE=1 SV=3	HUMAN	6	0.4875
3765	2.01	2.03	63.2	sp|P63218|GBG5_HUMAN	Guanine nucleotide-binding protein G(I)/G(S)/G(O) subunit gamma-5 OS=Homo sapiens GN=GNG5 PE=1 SV=3	HUMAN	3	0.4875
111	51.28	54.69	73.2	sp|P17987|TCPA_HUMAN	T-complex protein 1 subunit alpha OS=Homo sapiens GN=TCP1 PE=1 SV=1	HUMAN	62	0.4831
231	37.06	38.82	54.7	tr|E5KMI6|E5KMI6_HUMAN	Lon protease homolog, mitochondrial OS=Homo sapiens GN=LONP1 PE=3 SV=1	HUMAN	39	0.4831
383	27.11	28.33	58.6	tr|A8K690|A8K690_HUMAN	cDNA FLJ76863, highly similar to Homo sapiens stress-induced-phosphoprotein 1 (Hsp70/Hsp90-organizing protein) (STIP1), mRNA OS=Homo sapiens PE=2 SV=1	HUMAN	32	0.4831
462	24.38	27.26	78.9	tr|J3KPX7|J3KPX7_HUMAN	Prohibitin-2 OS=Homo sapiens GN=PHB2 PE=2 SV=1	HUMAN	30	0.4831
749	17.95	18.77	37.1	tr|Q9BR63|Q9BR63_HUMAN	FARSB protein (Fragment) OS=Homo sapiens GN=FARSB PE=2 SV=2	HUMAN	18	0.4831
1021	14.33	14.68	74.7	tr|Q53FT8|Q53FT8_HUMAN	Proteasome subunit beta type (Fragment) OS=Homo sapiens PE=2 SV=1	HUMAN	13	0.4831
1483	10.25	10.32	47.1	tr|E5KS95|E5KS95_HUMAN	Elongation factor Ts OS=Homo sapiens PE=3 SV=1	HUMAN	12	0.4831
1376	11.19	11.46	42.6	tr|J3JZZ9|J3JZZ9_HUMAN	UBE1C protein OS=Homo sapiens GN=UBE1C PE=2 SV=1	HUMAN	7	0.4831
188	40.64	40.74	83	sp|P21796|VDAC1_HUMAN	Voltage-dependent anion-selective channel protein 1 OS=Homo sapiens GN=VDAC1 PE=1 SV=2	HUMAN	60	0.4786
303	31.65	32.51	36.6	tr|G5EA31|G5EA31_HUMAN	Protein transport protein Sec24C OS=Homo sapiens GN=SEC24C PE=2 SV=1	HUMAN	30	0.4786
632	20.02	22.14	41	sp|Q15645|PCH2_HUMAN	Pachytene checkpoint protein 2 homolog OS=Homo sapiens GN=TRIP13 PE=1 SV=2	HUMAN	22	0.4786
900	16.02	16.66	54.9	sp|O43684|BUB3_HUMAN	Mitotic checkpoint protein BUB3 OS=Homo sapiens GN=BUB3 PE=1 SV=1	HUMAN	22	0.4786
1273	12.08	13.42	31.5	sp|Q16630-2|CPSF6_HUMAN	Isoform 2 of Cleavage and polyadenylation specificity factor subunit 6 OS=Homo sapiens GN=CPSF6	HUMAN	15	0.4786
1437	10.62	10.81	36.2	tr|B4DKT0|B4DKT0_HUMAN	Golgi reassembly-stacking protein 2 OS=Homo sapiens GN=GORASP2 PE=2 SV=1	HUMAN	8	0.4786
3686	2.01	4.38	24.6	sp|Q15057|ACAP2_HUMAN	Arf-GAP with coiled-coil, ANK repeat and PH domain-containing protein 2 OS=Homo sapiens GN=ACAP2 PE=1 SV=3	HUMAN	5	0.4786
660	19.4	19.9	59.8	sp|P60900|PSA6_HUMAN	Proteasome subunit alpha type-6 OS=Homo sapiens GN=PSMA6 PE=1 SV=1	HUMAN	20	0.4742
1862	8.04	8.25	42.6	sp|Q9Y2Q3-2|GSTK1_HUMAN	Isoform 2 of Glutathione S-transferase kappa 1 OS=Homo sapiens GN=GSTK1	HUMAN	9	0.4742
1946	7.81	7.84	28.5	sp|P78310|CXAR_HUMAN	Coxsackievirus and adenovirus receptor OS=Homo sapiens GN=CXADR PE=1 SV=1	HUMAN	6	0.4742
3192	3.29	3.38	16.4	sp|Q9NRP0-2|OSTC_HUMAN	Isoform 2 of Oligosaccharyltransferase complex subunit OSTC OS=Homo sapiens GN=OSTC	HUMAN	4	0.4742
3461	2.25	2.39	14.2	tr|A8K4U4|A8K4U4_HUMAN	cDNA FLJ77113 OS=Homo sapiens PE=2 SV=1	HUMAN	3	0.4742
219	38.32	38.76	64.8	tr|Q53YD7|Q53YD7_HUMAN	EEF1G protein OS=Homo sapiens GN=EEF1G PE=2 SV=1	HUMAN	51	0.4699
358	28.16	29.05	76.9	tr|C9J9K3|C9J9K3_HUMAN	40S ribosomal protein SA (Fragment) OS=Homo sapiens GN=RPSA PE=2 SV=1	HUMAN	47	0.4699
246	35.47	37.84	41.2	sp|Q9Y5B9|SP16H_HUMAN	FACT complex subunit SPT16 OS=Homo sapiens GN=SUPT16H PE=1 SV=1	HUMAN	36	0.4699
593	20.75	22.67	41.4	sp|Q9BPX3|CND3_HUMAN	Condensin complex subunit 3 OS=Homo sapiens GN=NCAPG PE=1 SV=1	HUMAN	23	0.4699
688	18.9	19.95	29.3	tr|B3KM89|B3KM89_HUMAN	cDNA FLJ10528 fis, clone NT2RP2000943, highly similar to Protein transport protein Sec24D OS=Homo sapiens PE=2 SV=1	HUMAN	15	0.4699
706	18.5	19.23	69	sp|Q9BUP3|HTAI2_HUMAN	Oxidoreductase HTATIP2 OS=Homo sapiens GN=HTATIP2 PE=1 SV=2	HUMAN	15	0.4699
1174	12.83	13.09	43.5	tr|Q549N5|Q549N5_HUMAN	Signal recognition particle receptor beta subunit OS=Homo sapiens GN=SRPRB PE=2 SV=1	HUMAN	11	0.4699
2702	4.25	4.38	52.7	tr|Q86SZ7|Q86SZ7_HUMAN	Full-length cDNA clone CS0DJ015YJ12 of T cells (Jurkat cell line) of Homo sapiens (human) OS=Homo sapiens GN=PSME2 PE=2 SV=1	HUMAN	9	0.4699
1596	9.89	10.68	22.2	sp|Q8N3C0|ASCC3_HUMAN	Activating signal cointegrator 1 complex subunit 3 OS=Homo sapiens GN=ASCC3 PE=1 SV=3	HUMAN	8	0.4699
3471	2.23	2.88	26.1	sp|P51580|TPMT_HUMAN	Thiopurine S-methyltransferase OS=Homo sapiens GN=TPMT PE=1 SV=1	HUMAN	5	0.4699
161	44.12	49.01	73.1	sp|P50991|TCPD_HUMAN	T-complex protein 1 subunit delta OS=Homo sapiens GN=CCT4 PE=1 SV=4	HUMAN	49	0.4656
594	20.71	46.37	56.4	tr|Q6IQ30|Q6IQ30_HUMAN	PABPC4 protein OS=Homo sapiens GN=PABPC4 PE=2 SV=1	HUMAN	39	0.4656
925	15.57	16.58	66.7	tr|E9PB61|E9PB61_HUMAN	THO complex subunit 4 OS=Homo sapiens GN=ALYREF PE=2 SV=1	HUMAN	17	0.4656
3798	2	13.53	63.6	sp|O43399-3|TPD54_HUMAN	Isoform 3 of Tumor protein D54 OS=Homo sapiens GN=TPD52L2	HUMAN	14	0.4656
451	24.75	25.71	59.7	sp|P14868|SYDC_HUMAN	Aspartate--tRNA ligase, cytoplasmic OS=Homo sapiens GN=DARS PE=1 SV=2	HUMAN	30	0.4613
1727	8.74	8.85	74.8	sp|P62888|RL30_HUMAN	60S ribosomal protein L30 OS=Homo sapiens GN=RPL30 PE=1 SV=2	HUMAN	18	0.4613
673	19.17	20.77	53.2	sp|P12081|SYHC_HUMAN	Histidine--tRNA ligase, cytoplasmic OS=Homo sapiens GN=HARS PE=1 SV=2	HUMAN	18	0.4613
1693	8.97	9.49	47.3	tr|B2RDR4|B2RDR4_HUMAN	cDNA, FLJ96732, highly similar to Homo sapiens testis derived transcript (3 LIM domains) (TES), transcript variant 1, mRNA OS=Homo sapiens PE=2 SV=1	HUMAN	11	0.4613
2223	6.14	6.14	77.9	tr|K7ERE1|K7ERE1_HUMAN	Uncharacterized protein OS=Homo sapiens PE=2 SV=1	HUMAN	5	0.4613
2609	4.71	4.84	28.8	tr|B2R8K8|B2R8K8_HUMAN	cDNA, FLJ93949, highly similar to Homo sapiens NIMA (never in mitosis gene a)-related kinase 7 (NEK7), mRNA OS=Homo sapiens PE=2 SV=1	HUMAN	3	0.4613
4277	1.27	3.7	16.6	sp|P09497|CLCB_HUMAN	Clathrin light chain B OS=Homo sapiens GN=CLTB PE=1 SV=1	HUMAN	3	0.4613
133	47.01	52	69.5	tr|B5BUE6|B5BUE6_HUMAN	ATP-dependent RNA helicase DDX5 (Fragment) OS=Homo sapiens GN=DDX5 PE=2 SV=1	HUMAN	68	0.4571
94	53.98	54.45	61.9	sp|P34932|HSP74_HUMAN	Heat shock 70 kDa protein 4 OS=Homo sapiens GN=HSPA4 PE=1 SV=4	HUMAN	68	0.4571
373	27.52	30	39.8	sp|P46459|NSF_HUMAN	Vesicle-fusing ATPase OS=Homo sapiens GN=NSF PE=1 SV=3	HUMAN	24	0.4571
661	19.37	20.23	63.1	sp|Q15019-2|SEPT2_HUMAN	Isoform 2 of Septin-2 OS=Homo sapiens GN=SEPT2	HUMAN	23	0.4571
862	16.31	17.35	48	tr|Q6IBR2|Q6IBR2_HUMAN	FARSLA protein OS=Homo sapiens GN=FARSLA PE=2 SV=1	HUMAN	11	0.4571
3283	2.84	2.89	36.5	sp|Q5T440|CAF17_HUMAN	Putative transferase CAF17, mitochondrial OS=Homo sapiens GN=IBA57 PE=1 SV=1	HUMAN	3	0.4571
297	31.85	32.56	63.4	sp|O60664|PLIN3_HUMAN	Perilipin-3 OS=Homo sapiens GN=PLIN3 PE=1 SV=3	HUMAN	39	0.4529
350	28.43	30.68	42	tr|B7ZAX9|B7ZAX9_HUMAN	cDNA, FLJ79343, highly similar to SWI/SNF-related matrix-associated actin-dependent regulator of chromatin subfamily A member 5 (EC 3.6.1.-) OS=Homo sapiens PE=2 SV=1	HUMAN	26	0.4529
241	35.96	37.71	28.4	sp|Q14008-2|CKAP5_HUMAN	Isoform 2 of Cytoskeleton-associated protein 5 OS=Homo sapiens GN=CKAP5	HUMAN	25	0.4529
741	18.03	18.85	47.3	tr|B4DVB8|B4DVB8_HUMAN	ELAV-like protein 1 OS=Homo sapiens GN=ELAVL1 PE=2 SV=1	HUMAN	22	0.4529
1107	13.65	14.31	45.5	tr|Q6FI03|Q6FI03_HUMAN	G3BP protein OS=Homo sapiens GN=G3BP PE=2 SV=1	HUMAN	21	0.4529
1091	13.88	13.96	69.7	tr|Q5SQT9|Q5SQT9_HUMAN	SAR1 gene homolog A (S. cerevisiae), isoform CRA_a OS=Homo sapiens GN=SAR1A PE=2 SV=1	HUMAN	17	0.4529
905	15.97	16.28	37.2	sp|Q7L0Y3|MRRP1_HUMAN	Mitochondrial ribonuclease P protein 1 OS=Homo sapiens GN=TRMT10C PE=1 SV=2	HUMAN	15	0.4529
1682	9.11	9.65	22.2	sp|P22059|OSBP1_HUMAN	Oxysterol-binding protein 1 OS=Homo sapiens GN=OSBP PE=1 SV=1	HUMAN	11	0.4529
2566	4.91	5.25	20.7	sp|P83436|COG7_HUMAN	Conserved oligomeric Golgi complex subunit 7 OS=Homo sapiens GN=COG7 PE=1 SV=1	HUMAN	5	0.4529
2117	6.68	6.89	30	sp|Q96JJ7|TMX3_HUMAN	Protein disulfide-isomerase TMX3 OS=Homo sapiens GN=TMX3 PE=1 SV=2	HUMAN	4	0.4529
92	54.24	57.2	51.4	sp|Q9Y4L1|HYOU1_HUMAN	Hypoxia up-regulated protein 1 OS=Homo sapiens GN=HYOU1 PE=1 SV=1	HUMAN	56	0.4487
512	22.7	23.19	73.3	sp|P23396|RS3_HUMAN	40S ribosomal protein S3 OS=Homo sapiens GN=RPS3 PE=1 SV=2	HUMAN	34	0.4487
543	21.96	26.93	38.5	sp|P49321|NASP_HUMAN	Nuclear autoantigenic sperm protein OS=Homo sapiens GN=NASP PE=1 SV=2	HUMAN	23	0.4487
825	16.81	19.23	52.9	tr|B3KY60|B3KY60_HUMAN	cDNA FLJ16777 fis, clone BRHIP2029567, highly similar to Cell division cycle 5-like protein OS=Homo sapiens PE=2 SV=1	HUMAN	21	0.4487
509	22.73	23.19	37.5	tr|B3KMC9|B3KMC9_HUMAN	cDNA FLJ10711 fis, clone NT2RP3000917, highly similar to 5'-3' exoribonuclease 2 (EC 3.1.11.-) OS=Homo sapiens PE=2 SV=1	HUMAN	20	0.4487
1207	12.5	16.31	34.2	sp|P51116|FXR2_HUMAN	Fragile X mental retardation syndrome-related protein 2 OS=Homo sapiens GN=FXR2 PE=1 SV=2	HUMAN	14	0.4487
1236	12.28	12.57	71.3	sp|Q15691|MARE1_HUMAN	Microtubule-associated protein RP/EB family member 1 OS=Homo sapiens GN=MAPRE1 PE=1 SV=3	HUMAN	12	0.4487
999	14.51	15.37	47.6	tr|Q53G69|Q53G69_HUMAN	Translocase of inner mitochondrial membrane 44 homolog (Fragment) OS=Homo sapiens PE=2 SV=1	HUMAN	11	0.4487
2689	4.29	4.34	21.7	tr|Q8NBT4|Q8NBT4_HUMAN	cDNA FLJ90803 fis, clone Y79AA1000270, highly similar to Vacuolar ATP synthase subunit S1 (EC 3.6.3.14) OS=Homo sapiens PE=2 SV=1	HUMAN	5	0.4487
2185	6.28	6.29	33.3	sp|Q8WW59|SPRY4_HUMAN	SPRY domain-containing protein 4 OS=Homo sapiens GN=SPRYD4 PE=1 SV=2	HUMAN	3	0.4487
57	65.17	68.72	58.2	tr|A8KAP3|A8KAP3_HUMAN	cDNA FLJ78483, highly similar to Homo sapiens elongation factor Tu GTP binding domain containing 2 (EFTUD2), mRNA OS=Homo sapiens PE=2 SV=1	HUMAN	60	0.4446
59	64.65	66.55	36.8	sp|Q92621|NU205_HUMAN	Nuclear pore complex protein Nup205 OS=Homo sapiens GN=NUP205 PE=1 SV=3	HUMAN	47	0.4446
1066	14.02	19.41	39.1	sp|Q05682-5|CALD1_HUMAN	Isoform 5 of Caldesmon OS=Homo sapiens GN=CALD1	HUMAN	14	0.4446
1383	11.13	13.77	43.4	tr|J3KQW8|J3KQW8_HUMAN	Ras-related protein Rab-34, isoform NARR OS=Homo sapiens GN=RAB34 PE=2 SV=1	HUMAN	12	0.4446
1024	14.31	14.78	31.2	tr|B3KQY7|B3KQY7_HUMAN	cDNA FLJ33305 fis, clone BNGH42003529, highly similar to E3 ubiquitin protein ligase TRAF7 (EC 6.3.2.-) OS=Homo sapiens PE=2 SV=1	HUMAN	10	0.4446
1466	10.39	10.71	17.5	tr|Q4LE47|Q4LE47_HUMAN	NUP153 variant protein (Fragment) OS=Homo sapiens GN=NUP153 variant protein PE=2 SV=1	HUMAN	8	0.4446
2789	4.07	4.1	15.2	sp|Q16186|ADRM1_HUMAN	Proteasomal ubiquitin receptor ADRM1 OS=Homo sapiens GN=ADRM1 PE=1 SV=2	HUMAN	5	0.4446
2908	4.01	4.03	36.6	sp|P36969|GPX4_HUMAN	Phospholipid hydroperoxide glutathione peroxidase, mitochondrial OS=Homo sapiens GN=GPX4 PE=1 SV=3	HUMAN	4	0.4446
2218	6.16	6.31	27.5	tr|Q5JWS0|Q5JWS0_HUMAN	ERGIC and golgi 3 (Fragment) OS=Homo sapiens GN=ERGIC3 PE=2 SV=1	HUMAN	4	0.4446
2995	4	4.07	37.9	sp|O43768-4|ENSA_HUMAN	Isoform 4 of Alpha-endosulfine OS=Homo sapiens GN=ENSA	HUMAN	3	0.4446
112	50.9	51.4	78.7	sp|P04075-2|ALDOA_HUMAN	Isoform 2 of Fructose-bisphosphate aldolase A OS=Homo sapiens GN=ALDOA	HUMAN	98	0.4406
56	66.18	72.81	66.3	tr|Q5CAQ5|Q5CAQ5_HUMAN	Tumor rejection antigen (Gp96) 1 OS=Homo sapiens GN=TRA1 PE=2 SV=1	HUMAN	94	0.4406
114	50.58	52.11	57.9	sp|Q9Y678|COPG1_HUMAN	Coatomer subunit gamma-1 OS=Homo sapiens GN=COPG1 PE=1 SV=1	HUMAN	56	0.4406
160	44.13	49.08	58.5	tr|Q53FG5|Q53FG5_HUMAN	Minichromosome maintenance deficient protein 5 variant (Fragment) OS=Homo sapiens PE=2 SV=1	HUMAN	48	0.4406
522	22.52	22.71	86.6	sp|P22087|FBRL_HUMAN	rRNA 2'-O-methyltransferase fibrillarin OS=Homo sapiens GN=FBL PE=1 SV=2	HUMAN	24	0.4406
868	16.2	16.94	35.5	sp|Q14137|BOP1_HUMAN	Ribosome biogenesis protein BOP1 OS=Homo sapiens GN=BOP1 PE=1 SV=2	HUMAN	12	0.4406
1413	10.82	10.98	34.7	sp|Q86XR7-2|TCAM2_HUMAN	Isoform 2 of TIR domain-containing adapter molecule 2 OS=Homo sapiens GN=TICAM2	HUMAN	11	0.4406
1514	10.1	10.57	58.3	sp|P15374|UCHL3_HUMAN	Ubiquitin carboxyl-terminal hydrolase isozyme L3 OS=Homo sapiens GN=UCHL3 PE=1 SV=1	HUMAN	11	0.4406
1902	8	8.57	26.1	tr|Q53G42|Q53G42_HUMAN	mRNA decapping enzyme variant (Fragment) OS=Homo sapiens PE=2 SV=1	HUMAN	7	0.4406
3162	3.41	3.5	61.3	sp|P61769|B2MG_HUMAN	Beta-2-microglobulin OS=Homo sapiens GN=B2M PE=1 SV=1	HUMAN	3	0.4406
20	103.34	110.61	51	sp|O75369-2|FLNB_HUMAN	Isoform 2 of Filamin-B OS=Homo sapiens GN=FLNB	HUMAN	123	0.4365
63	63.44	65.14	69.6	sp|P25705|ATPA_HUMAN	ATP synthase subunit alpha, mitochondrial OS=Homo sapiens GN=ATP5A1 PE=1 SV=1	HUMAN	98	0.4365
90	55.15	57.3	63	sp|P11586|C1TC_HUMAN	C-1-tetrahydrofolate synthase, cytoplasmic OS=Homo sapiens GN=MTHFD1 PE=1 SV=3	HUMAN	51	0.4365
217	38.53	39.59	49.3	sp|Q92973|TNPO1_HUMAN	Transportin-1 OS=Homo sapiens GN=TNPO1 PE=1 SV=2	HUMAN	43	0.4365
328	30.45	31.06	88.1	sp|Q99714|HCD2_HUMAN	3-hydroxyacyl-CoA dehydrogenase type-2 OS=Homo sapiens GN=HSD17B10 PE=1 SV=3	HUMAN	36	0.4365
493	23.3	23.67	57.9	sp|Q6DD88|ATLA3_HUMAN	Atlastin-3 OS=Homo sapiens GN=ATL3 PE=1 SV=1	HUMAN	20	0.4365
1740	8.61	11.01	51	tr|B7ZB83|B7ZB83_HUMAN	cDNA, FLJ79447, highly similar to Nucleosome assembly protein 1-like 4 OS=Homo sapiens PE=2 SV=1	HUMAN	18	0.4365
2085	6.87	7.37	20.8	tr|F5H721|F5H721_HUMAN	WW domain-binding protein 11 OS=Homo sapiens GN=WBP11 PE=2 SV=1	HUMAN	7	0.4365
115	50.01	51.36	63.1	tr|B7Z904|B7Z904_HUMAN	Thioredoxin reductase 1 OS=Homo sapiens GN=TXNRD1 PE=2 SV=1	HUMAN	66	0.4325
242	35.58	48.5	64	tr|Q6NUR7|Q6NUR7_HUMAN	Ezrin OS=Homo sapiens GN=EZR PE=2 SV=1	HUMAN	50	0.4325
3901	2	2.12	17.5	tr|A8K905|A8K905_HUMAN	cDNA FLJ77615, highly similar to Homo sapiens nucleolar complex associated 3 homolog (S. cerevisiae) (NOC3L), mRNA OS=Homo sapiens PE=2 SV=1	HUMAN	4	0.4325
41	72.22	74.39	89.3	tr|Q5T6L4|Q5T6L4_HUMAN	Argininosuccinate synthetase, isoform CRA_a OS=Homo sapiens GN=ASS PE=2 SV=1	HUMAN	92	0.4285
65	62.79	65.11	44.9	sp|Q16531|DDB1_HUMAN	DNA damage-binding protein 1 OS=Homo sapiens GN=DDB1 PE=1 SV=1	HUMAN	58	0.4285
199	39.82	41.48	51.1	tr|Q4KMR3|Q4KMR3_HUMAN	MYO1E variant protein OS=Homo sapiens GN=MYO1E PE=2 SV=1	HUMAN	31	0.4285
469	24.05	24.66	55.1	tr|Q6FHQ6|Q6FHQ6_HUMAN	Isocitrate dehydrogenase [NADP] (Fragment) OS=Homo sapiens GN=IDH1 PE=2 SV=1	NADP	30	0.4285
326	30.49	32.52	68.7	sp|P62195|PRS8_HUMAN	26S protease regulatory subunit 8 OS=Homo sapiens GN=PSMC5 PE=1 SV=1	HUMAN	28	0.4285
340	29.15	30.74	60.8	sp|P54577|SYYC_HUMAN	Tyrosine--tRNA ligase, cytoplasmic OS=Homo sapiens GN=YARS PE=1 SV=4	HUMAN	28	0.4285
2230	6.11	19.78	59.4	sp|Q09028-2|RBBP4_HUMAN	Isoform 2 of Histone-binding protein RBBP4 OS=Homo sapiens GN=RBBP4	HUMAN	18	0.4285
2756	4.1	10.79	43	tr|A8K588|A8K588_HUMAN	cDNA FLJ76823, highly similar to Homo sapiens splicing factor, arginine/serine-rich 6 (SFRS6), mRNA OS=Homo sapiens PE=2 SV=1	HUMAN	10	0.4285
1598	9.88	11.65	43.7	sp|P09543|CN37_HUMAN	2',3'-cyclic-nucleotide 3'-phosphodiesterase OS=Homo sapiens GN=CNP PE=1 SV=2	HUMAN	9	0.4285
2256	6.05	8.42	32.1	tr|E7EQ61|E7EQ61_HUMAN	Ubiquitin-like modifier-activating enzyme 5 OS=Homo sapiens GN=UBA5 PE=2 SV=1	HUMAN	6	0.4285
2314	6.01	6.09	25.3	sp|Q9H3H3-3|CK068_HUMAN	Isoform 3 of UPF0696 protein C11orf68 OS=Homo sapiens GN=C11orf68	HUMAN	4	0.4285
444	24.91	25.5	69.3	sp|P35998|PRS7_HUMAN	26S protease regulatory subunit 7 OS=Homo sapiens GN=PSMC2 PE=1 SV=3	HUMAN	27	0.4246
1034	14.25	14.54	53	tr|B4DUT8|B4DUT8_HUMAN	Calponin-2 OS=Homo sapiens GN=CNN2 PE=2 SV=1	HUMAN	15	0.4246
1345	11.55	11.94	23.7	sp|Q9Y5Q9|TF3C3_HUMAN	General transcription factor 3C polypeptide 3 OS=Homo sapiens GN=GTF3C3 PE=1 SV=1	HUMAN	9	0.4246
2095	6.82	6.84	38.5	tr|Q561W4|Q561W4_HUMAN	Protein phosphatase 1, regulatory (Inhibitor) subunit 8 OS=Homo sapiens GN=PPP1R8 PE=2 SV=1	HUMAN	6	0.4246
2507	5.24	5.36	34	tr|O95036|O95036_HUMAN	Similar to 60S ribosomal protein L7; similar to P18124 (PID:d133021) OS=Homo sapiens GN=WUGSC:H_RG054D04.1 PE=3 SV=1	HUMAN	5	0.4246
4513	0.41	2.74	14.1	tr|B4DQZ5|B4DQZ5_HUMAN	cDNA FLJ51634, highly similar to Integrator complex subunit 2 OS=Homo sapiens PE=2 SV=1	HUMAN	3	0.4246
969	14.86	18.91	62.1	sp|P32119|PRDX2_HUMAN	Peroxiredoxin-2 OS=Homo sapiens GN=PRDX2 PE=1 SV=5	HUMAN	26	0.4207
406	25.99	26.25	65.5	tr|B1AK88|B1AK88_HUMAN	Capping protein (Actin filament) muscle Z-line, beta, isoform CRA_d OS=Homo sapiens GN=CAPZB PE=2 SV=1	HUMAN	25	0.4207
562	21.42	24.18	51.4	sp|Q15008|PSMD6_HUMAN	26S proteasome non-ATPase regulatory subunit 6 OS=Homo sapiens GN=PSMD6 PE=1 SV=1	HUMAN	17	0.4207
1317	11.89	11.98	31.8	sp|P62906|RL10A_HUMAN	60S ribosomal protein L10a OS=Homo sapiens GN=RPL10A PE=1 SV=2	HUMAN	12	0.4207
2027	7.29	7.46	27.1	tr|H0YER1|H0YER1_HUMAN	Remodeling and spacing factor 1 (Fragment) OS=Homo sapiens GN=RSF1 PE=2 SV=1	HUMAN	6	0.4207
2154	6.42	6.69	29.7	tr|J3KN32|J3KN32_HUMAN	REST corepressor 1 OS=Homo sapiens GN=RCOR1 PE=2 SV=1	HUMAN	4	0.4207
15	113.12	113.88	91.9	sp|P14618|KPYM_HUMAN	Pyruvate kinase PKM OS=Homo sapiens GN=PKM PE=1 SV=4	HUMAN	168	0.4169
546	21.89	31.34	52.5	sp|Q9BQ39|DDX50_HUMAN	ATP-dependent RNA helicase DDX50 OS=Homo sapiens GN=DDX50 PE=1 SV=1	HUMAN	27	0.4169
600	20.62	21.58	29.8	tr|A8K548|A8K548_HUMAN	cDNA FLJ75008, highly similar to Homo sapiens proline-, glutamic acid-, leucine-rich protein 1 (PELP1), mRNA OS=Homo sapiens PE=2 SV=1	HUMAN	16	0.4169
1233	12.3	12.87	58.9	sp|Q15293|RCN1_HUMAN	Reticulocalbin-1 OS=Homo sapiens GN=RCN1 PE=1 SV=1	HUMAN	14	0.4169
965	14.9	17.63	30.8	sp|Q71RC2|LARP4_HUMAN	La-related protein 4 OS=Homo sapiens GN=LARP4 PE=1 SV=3	HUMAN	12	0.4169
310	31.32	31.49	50.4	tr|Q6IAV5|Q6IAV5_HUMAN	Succinyl-CoA:3-ketoacid-coenzyme A transferase OS=Homo sapiens GN=OXCT PE=2 SV=1	HUMAN	39	0.413
552	21.69	24.93	61	sp|P12429|ANXA3_HUMAN	Annexin A3 OS=Homo sapiens GN=ANXA3 PE=1 SV=3	HUMAN	20	0.413
1984	7.61	7.75	51	sp|P61077-3|UB2D3_HUMAN	Isoform 3 of Ubiquitin-conjugating enzyme E2 D3 OS=Homo sapiens GN=UBE2D3	HUMAN	7	0.413
2612	4.7	5.13	29.4	sp|Q9NYL2|MLTK_HUMAN	Mitogen-activated protein kinase kinase kinase MLT OS=Homo sapiens GN=MLTK PE=1 SV=3	HUMAN	4	0.413
129	47.71	48.71	64.3	sp|P04843|RPN1_HUMAN	Dolichyl-diphosphooligosaccharide--protein glycosyltransferase subunit 1 OS=Homo sapiens GN=RPN1 PE=1 SV=1	HUMAN	56	0.4093
179	41.39	42.21	84.7	sp|P08758|ANXA5_HUMAN	Annexin A5 OS=Homo sapiens GN=ANXA5 PE=1 SV=2	HUMAN	55	0.4093
349	28.56	29.76	49.6	sp|Q15046-2|SYK_HUMAN	Isoform Mitochondrial of Lysine--tRNA ligase OS=Homo sapiens GN=KARS	HUMAN	29	0.4093
372	27.55	28.02	67.7	sp|P14550|AK1A1_HUMAN	Alcohol dehydrogenase [NADP(+)] OS=Homo sapiens GN=AKR1A1 PE=1 SV=3	HUMAN	24	0.4093
1176	12.8	12.95	67.1	sp|P28070|PSB4_HUMAN	Proteasome subunit beta type-4 OS=Homo sapiens GN=PSMB4 PE=1 SV=4	HUMAN	18	0.4093
1230	12.31	13.12	23.6	sp|Q5JTH9-2|RRP12_HUMAN	Isoform 2 of RRP12-like protein OS=Homo sapiens GN=RRP12	HUMAN	12	0.4093
2764	4.1	4.14	41.9	sp|O14907|TX1B3_HUMAN	Tax1-binding protein 3 OS=Homo sapiens GN=TAX1BP3 PE=1 SV=2	HUMAN	6	0.4093
2341	6	6.17	29.6	sp|Q9Y3A4|RRP7A_HUMAN	Ribosomal RNA-processing protein 7 homolog A OS=Homo sapiens GN=RRP7A PE=1 SV=2	HUMAN	4	0.4093
4128	1.89	3.19	42.9	tr|Q86X69|Q86X69_HUMAN	PON2 protein OS=Homo sapiens PE=2 SV=1	HUMAN	3	0.4093
105	52.06	53.01	68.5	tr|Q59H77|Q59H77_HUMAN	Chaperonin containing TCP1, subunit 3 (Gamma) variant (Fragment) OS=Homo sapiens PE=2 SV=1	HUMAN	57	0.4055
142	46.35	47.25	67.3	sp|P12268|IMDH2_HUMAN	Inosine-5'-monophosphate dehydrogenase 2 OS=Homo sapiens GN=IMPDH2 PE=1 SV=2	HUMAN	50	0.4055
286	32.09	33.47	39.8	tr|A1KYQ7|A1KYQ7_HUMAN	Eukaryotic translation initiation factor 3 subunit C OS=Homo sapiens GN=EIF3C PE=2 SV=1	HUMAN	29	0.4055
970	14.85	15.26	32.9	tr|Q0VAM0|Q0VAM0_HUMAN	Catenin, beta like 1 OS=Homo sapiens GN=CTNNBL1 PE=2 SV=1	HUMAN	10	0.4055
1917	8	8.05	47.4	tr|F5GYJ5|F5GYJ5_HUMAN	Uncharacterized protein OS=Homo sapiens PE=2 SV=1	HUMAN	8	0.4055
3181	3.32	3.81	17.1	sp|Q8IY22-3|CMIP_HUMAN	Isoform 3 of C-Maf-inducing protein OS=Homo sapiens GN=CMIP	HUMAN	3	0.4055
201	39.73	42.94	73.2	sp|P49411|EFTU_HUMAN	Elongation factor Tu, mitochondrial OS=Homo sapiens GN=TUFM PE=1 SV=2	HUMAN	54	0.4018
126	48.18	55.11	62	tr|Q7Z5T5|Q7Z5T5_HUMAN	EIF3A protein (Fragment) OS=Homo sapiens GN=EIF3A PE=2 SV=1	HUMAN	45	0.4018
652	19.57	36.68	48.5	sp|P35241-5|RADI_HUMAN	Isoform 5 of Radixin OS=Homo sapiens GN=RDX	HUMAN	37	0.4018
317	30.86	39.15	43.5	sp|P08237-3|K6PF_HUMAN	Isoform 3 of 6-phosphofructokinase, muscle type OS=Homo sapiens GN=PFKM	HUMAN	34	0.4018
584	21.02	23.58	70.9	sp|P48047|ATPO_HUMAN	ATP synthase subunit O, mitochondrial OS=Homo sapiens GN=ATP5O PE=1 SV=1	HUMAN	22	0.4018
958	15.03	15.39	63.2	sp|P27105|STOM_HUMAN	Erythrocyte band 7 integral membrane protein OS=Homo sapiens GN=STOM PE=1 SV=3	HUMAN	16	0.4018
1759	8.5	8.78	33.6	tr|B4DRT2|B4DRT2_HUMAN	28S ribosomal protein S27, mitochondrial OS=Homo sapiens GN=MRPS27 PE=2 SV=1	HUMAN	7	0.4018
2570	4.89	5.02	20.2	tr|Q54A15|Q54A15_HUMAN	DTGCU2 OS=Homo sapiens GN=DTGCU2 PE=2 SV=1	HUMAN	6	0.4018
45	70.94	71.57	34.8	sp|P49792|RBP2_HUMAN	E3 SUMO-protein ligase RanBP2 OS=Homo sapiens GN=RANBP2 PE=1 SV=2	HUMAN	67	0.3981
162	44.04	47.62	70.1	sp|P40227|TCPZ_HUMAN	T-complex protein 1 subunit zeta OS=Homo sapiens GN=CCT6A PE=1 SV=3	HUMAN	51	0.3981
656	19.52	22.88	64	sp|Q9Y277|VDAC3_HUMAN	Voltage-dependent anion-selective channel protein 3 OS=Homo sapiens GN=VDAC3 PE=1 SV=1	HUMAN	27	0.3981
538	22.04	22.32	55.1	sp|P43034|LIS1_HUMAN	Platelet-activating factor acetylhydrolase IB subunit alpha OS=Homo sapiens GN=PAFAH1B1 PE=1 SV=2	HUMAN	22	0.3981
987	14.67	14.77	57.1	sp|P10768|ESTD_HUMAN	S-formylglutathione hydrolase OS=Homo sapiens GN=ESD PE=1 SV=2	HUMAN	17	0.3981
1739	8.62	8.75	54.3	sp|O75822|EIF3J_HUMAN	Eukaryotic translation initiation factor 3 subunit J OS=Homo sapiens GN=EIF3J PE=1 SV=2	HUMAN	14	0.3981
158	44.27	46.97	46.7	sp|Q99460|PSMD1_HUMAN	26S proteasome non-ATPase regulatory subunit 1 OS=Homo sapiens GN=PSMD1 PE=1 SV=2	HUMAN	44	0.3945
830	16.72	30.07	62.1	tr|B7Z3K9|B7Z3K9_HUMAN	Fructose-bisphosphate aldolase OS=Homo sapiens PE=2 SV=1	HUMAN	41	0.3945
429	25.33	30.19	54.4	sp|P13667|PDIA4_HUMAN	Protein disulfide-isomerase A4 OS=Homo sapiens GN=PDIA4 PE=1 SV=2	HUMAN	34	0.3945
3074	3.83	4.22	51.3	sp|P60866|RS20_HUMAN	40S ribosomal protein S20 OS=Homo sapiens GN=RPS20 PE=1 SV=1	HUMAN	4	0.3945
3024	4	4.02	41.7	tr|H0UI06|H0UI06_HUMAN	Cytochrome c oxidase subunit 7A2, mitochondrial OS=Homo sapiens GN=COX7A2 PE=2 SV=1	HUMAN	3	0.3945
272	33.4	36.51	57.8	sp|Q16891|IMMT_HUMAN	Mitochondrial inner membrane protein OS=Homo sapiens GN=IMMT PE=1 SV=1	HUMAN	38	0.3908
388	26.93	28.29	47.8	sp|Q9BQ52|RNZ2_HUMAN	Zinc phosphodiesterase ELAC protein 2 OS=Homo sapiens GN=ELAC2 PE=1 SV=2	HUMAN	24	0.3908
922	15.62	15.77	61.9	sp|Q12904|AIMP1_HUMAN	Aminoacyl tRNA synthase complex-interacting multifunctional protein 1 OS=Homo sapiens GN=AIMP1 PE=1 SV=2	HUMAN	13	0.3908
3815	2	5.54	64.4	tr|K7EK07|K7EK07_HUMAN	Histone H3 (Fragment) OS=Homo sapiens GN=H3F3B PE=2 SV=1	HUMAN	7	0.3908
4347	1	2.2	24.3	sp|Q5VU43-7|MYOME_HUMAN	Isoform 7 of Myomegalin OS=Homo sapiens GN=PDE4DIP	HUMAN	3	0.3908
6	161.06	163.23	50.2	sp|Q14204|DYHC1_HUMAN	Cytoplasmic dynein 1 heavy chain 1 OS=Homo sapiens GN=DYNC1H1 PE=1 SV=5	HUMAN	173	0.3873
4403	0.77	82.83	84.8	tr|Q6IQ15|Q6IQ15_HUMAN	EEF1A1 protein OS=Homo sapiens GN=EEF1A1 PE=2 SV=1	HUMAN	142	0.3873
657	19.45	22.47	37.8	sp|Q9Y2L1|RRP44_HUMAN	Exosome complex exonuclease RRP44 OS=Homo sapiens GN=DIS3 PE=1 SV=2	HUMAN	18	0.3873
3677	2.01	15.45	30	tr|Q86UA8|Q86UA8_HUMAN	SMARCA1 protein (Fragment) OS=Homo sapiens GN=SMARCA1 PE=2 SV=2	HUMAN	12	0.3873
1460	10.45	10.98	22	tr|B4DR61|B4DR61_HUMAN	Protein transport protein Sec61 subunit alpha isoform 1 OS=Homo sapiens GN=SEC61A1 PE=2 SV=1	HUMAN	8	0.3873
124	48.89	51.83	66.9	tr|B4DEM7|B4DEM7_HUMAN	T-complex protein 1 subunit theta OS=Homo sapiens GN=CCT8 PE=2 SV=1	HUMAN	55	0.3837
141	46.37	49.13	59.7	tr|A8K3Q7|A8K3Q7_HUMAN	Annexin OS=Homo sapiens PE=2 SV=1	HUMAN	42	0.3837
3790	2	22.49	68.5	tr|Q5LJA9|Q5LJA9_HUMAN	Ubiquitin carboxyl-terminal hydrolase isozyme L5 (Fragment) OS=Homo sapiens GN=UCHL5 PE=2 SV=1	HUMAN	21	0.3837
947	15.23	15.93	63	sp|Q9UHD1|CHRD1_HUMAN	Cysteine and histidine-rich domain-containing protein 1 OS=Homo sapiens GN=CHORDC1 PE=1 SV=2	HUMAN	17	0.3837
1833	8.11	10.42	49.3	tr|D6R9P3|D6R9P3_HUMAN	Heterogeneous nuclear ribonucleoprotein A/B OS=Homo sapiens GN=HNRNPAB PE=2 SV=1	HUMAN	14	0.3837
976	14.76	15.1	31.6	tr|Q59HE3|Q59HE3_HUMAN	Calpastatin isoform a variant (Fragment) OS=Homo sapiens PE=2 SV=1	HUMAN	13	0.3837
2827	4.03	6.7	19.9	sp|Q9C0J8|WDR33_HUMAN	pre-mRNA 3' end processing protein WDR33 OS=Homo sapiens GN=WDR33 PE=1 SV=2	HUMAN	5	0.3837
2606	4.73	4.77	26.2	sp|O00625|PIR_HUMAN	Pirin OS=Homo sapiens GN=PIR PE=1 SV=1	HUMAN	5	0.3837
2419	5.77	5.91	35.4	sp|Q99988|GDF15_HUMAN	Growth/differentiation factor 15 OS=Homo sapiens GN=GDF15 PE=1 SV=3	HUMAN	5	0.3837
2522	5.15	5.18	32.2	tr|Q53FU3|Q53FU3_HUMAN	Coatomer protein complex, subunit zeta 1 variant (Fragment) OS=Homo sapiens PE=2 SV=1	HUMAN	4	0.3837
4528	0.37	0.39	16.6	sp|Q658P3|STEA3_HUMAN	Metalloreductase STEAP3 OS=Homo sapiens GN=STEAP3 PE=1 SV=2	HUMAN	3	0.3837
1242	12.26	12.38	58	sp|P20674|COX5A_HUMAN	Cytochrome c oxidase subunit 5A, mitochondrial OS=Homo sapiens GN=COX5A PE=1 SV=2	HUMAN	10	0.3802
2840	4.03	4.08	70.6	sp|P61960|UFM1_HUMAN	Ubiquitin-fold modifier 1 OS=Homo sapiens GN=UFM1 PE=1 SV=1	HUMAN	4	0.3802
69	61	62.11	55.7	sp|O14980|XPO1_HUMAN	Exportin-1 OS=Homo sapiens GN=XPO1 PE=1 SV=1	HUMAN	59	0.3767
224	37.77	38.11	54	sp|P04844|RPN2_HUMAN	Dolichyl-diphosphooligosaccharide--protein glycosyltransferase subunit 2 OS=Homo sapiens GN=RPN2 PE=1 SV=3	HUMAN	50	0.3767
380	27.28	28.03	75.7	sp|P13804|ETFA_HUMAN	Electron transfer flavoprotein subunit alpha, mitochondrial OS=Homo sapiens GN=ETFA PE=1 SV=1	HUMAN	29	0.3767
313	31.22	33.14	54.5	tr|B2R659|B2R659_HUMAN	cDNA, FLJ92803, highly similar to Homo sapiens hydroxysteroid (17-beta) dehydrogenase 4 (HSD17B4), mRNA OS=Homo sapiens PE=2 SV=1	HUMAN	28	0.3767
389	26.84	28.13	92.6	sp|P62826|RAN_HUMAN	GTP-binding nuclear protein Ran OS=Homo sapiens GN=RAN PE=1 SV=3	HUMAN	27	0.3767
1620	9.67	11.27	68.2	sp|P0CW22|RS17L_HUMAN	40S ribosomal protein S17-like OS=Homo sapiens GN=RPS17L PE=1 SV=1	HUMAN	14	0.3767
826	16.79	17.46	29.2	sp|P46977|STT3A_HUMAN	Dolichyl-diphosphooligosaccharide--protein glycosyltransferase subunit STT3A OS=Homo sapiens GN=STT3A PE=1 SV=2	HUMAN	12	0.3767
1422	10.72	10.84	41.6	sp|Q8N684-3|CPSF7_HUMAN	Isoform 3 of Cleavage and polyadenylation specificity factor subunit 7 OS=Homo sapiens GN=CPSF7	HUMAN	9	0.3767
3545	2.09	3.65	19.6	tr|H7BY10|H7BY10_HUMAN	60S ribosomal protein L23a (Fragment) OS=Homo sapiens GN=RPL23A PE=3 SV=1	HUMAN	4	0.3767
441	24.98	25.47	57	sp|Q9Y3I0|RTCB_HUMAN	tRNA-splicing ligase RtcB homolog OS=Homo sapiens GN=RTCB PE=1 SV=1	HUMAN	22	0.3733
1211	12.47	15.55	63.6	tr|J3KQ18|J3KQ18_HUMAN	D-dopachrome decarboxylase OS=Homo sapiens GN=DDT PE=2 SV=1	HUMAN	16	0.3733
1531	10.06	10.19	24.1	tr|A8K5M4|A8K5M4_HUMAN	cDNA FLJ75088, highly similar to Homo sapiens p21 (CDKN1A)-activated kinase 2 (PAK2), mRNA OS=Homo sapiens PE=2 SV=1	HUMAN	10	0.3733
2207	6.19	6.59	23	sp|Q6XZF7|DNMBP_HUMAN	Dynamin-binding protein OS=Homo sapiens GN=DNMBP PE=1 SV=1	HUMAN	5	0.3733
47	70.39	74.44	66.5	sp|P18206-2|VINC_HUMAN	Isoform 1 of Vinculin OS=Homo sapiens GN=VCL	HUMAN	79	0.3698
269	33.57	34.18	58.4	sp|P14866|HNRPL_HUMAN	Heterogeneous nuclear ribonucleoprotein L OS=Homo sapiens GN=HNRNPL PE=1 SV=2	HUMAN	45	0.3698
300	31.71	33.68	49.4	sp|Q8WUM4|PDC6I_HUMAN	Programmed cell death 6-interacting protein OS=Homo sapiens GN=PDCD6IP PE=1 SV=1	HUMAN	37	0.3698
304	31.6	32.07	74	sp|Q9UMS4|PRP19_HUMAN	Pre-mRNA-processing factor 19 OS=Homo sapiens GN=PRPF19 PE=1 SV=1	HUMAN	36	0.3698
1465	10.41	19.45	64.5	sp|P31947|1433S_HUMAN	14-3-3 protein sigma OS=Homo sapiens GN=SFN PE=1 SV=1	HUMAN	21	0.3698
1533	10.05	11.3	46.3	sp|Q9UN86|G3BP2_HUMAN	Ras GTPase-activating protein-binding protein 2 OS=Homo sapiens GN=G3BP2 PE=1 SV=2	HUMAN	15	0.3698
2767	4.09	9.46	42.7	sp|Q6KB66|K2C80_HUMAN	Keratin, type II cytoskeletal 80 OS=Homo sapiens GN=KRT80 PE=1 SV=2	HUMAN	11	0.3698
2540	5.06	11.4	35.3	sp|P61006|RAB8A_HUMAN	Ras-related protein Rab-8A OS=Homo sapiens GN=RAB8A PE=1 SV=1	HUMAN	10	0.3698
2019	7.32	7.74	29.1	tr|J3KPA3|J3KPA3_HUMAN	Oxysterol-binding protein OS=Homo sapiens GN=OSBPL9 PE=2 SV=1	HUMAN	10	0.3698
2417	5.78	6.11	20.4	sp|Q8NCN5|PDPR_HUMAN	Pyruvate dehydrogenase phosphatase regulatory subunit, mitochondrial OS=Homo sapiens GN=PDPR PE=1 SV=2	HUMAN	3	0.3698
3223	3.15	3.34	18.8	tr|Q59HA5|Q59HA5_HUMAN	Cyclin G-associated kinase variant (Fragment) OS=Homo sapiens PE=2 SV=1	HUMAN	3	0.3698
2446	5.61	6.06	52.2	sp|Q9P0L0|VAPA_HUMAN	Vesicle-associated membrane protein-associated protein A OS=Homo sapiens GN=VAPA PE=1 SV=3	HUMAN	6	0.3664
213	38.84	40.76	46.6	tr|H0UID4|H0UID4_HUMAN	Adaptor-related protein complex 2, beta 1 subunit, isoform CRA_b OS=Homo sapiens GN=AP2B1 PE=4 SV=1	HUMAN	38	0.3631
1223	12.37	12.87	40.7	sp|Q99536|VAT1_HUMAN	Synaptic vesicle membrane protein VAT-1 homolog OS=Homo sapiens GN=VAT1 PE=1 SV=2	HUMAN	15	0.3631
1310	11.96	12.73	40.8	tr|Q6IBU0|Q6IBU0_HUMAN	EIF5 protein OS=Homo sapiens GN=EIF5 PE=2 SV=1	HUMAN	13	0.3631
78	58.26	59.76	84.9	sp|P07355-2|ANXA2_HUMAN	Isoform 2 of Annexin A2 OS=Homo sapiens GN=ANXA2	HUMAN	96	0.3597
155	44.87	46.42	63.5	sp|O95573|ACSL3_HUMAN	Long-chain-fatty-acid--CoA ligase 3 OS=Homo sapiens GN=ACSL3 PE=1 SV=3	HUMAN	40	0.3597
299	31.76	32.44	75.6	sp|P24752|THIL_HUMAN	Acetyl-CoA acetyltransferase, mitochondrial OS=Homo sapiens GN=ACAT1 PE=1 SV=1	HUMAN	38	0.3597
318	30.82	31.12	73.2	sp|P30041|PRDX6_HUMAN	Peroxiredoxin-6 OS=Homo sapiens GN=PRDX6 PE=1 SV=3	HUMAN	33	0.3597
642	19.85	20.58	90.3	sp|P63241|IF5A1_HUMAN	Eukaryotic translation initiation factor 5A-1 OS=Homo sapiens GN=EIF5A PE=1 SV=2	HUMAN	30	0.3597
385	27.07	27.29	46.5	sp|Q96PK6|RBM14_HUMAN	RNA-binding protein 14 OS=Homo sapiens GN=RBM14 PE=1 SV=2	HUMAN	22	0.3597
959	14.99	16.21	78.6	tr|Q5VVD0|Q5VVD0_HUMAN	Ribosomal protein L11, isoform CRA_b OS=Homo sapiens GN=RPL11 PE=2 SV=1	HUMAN	13	0.3597
2910	4.01	4.01	35.3	tr|E9PL57|E9PL57_HUMAN	Protein NEDD8-MDP1 (Fragment) OS=Homo sapiens GN=NEDD8-MDP1 PE=2 SV=1	HUMAN	3	0.3597
39	75.61	76.92	61.5	tr|Q59FF0|Q59FF0_HUMAN	EBNA-2 co-activator variant (Fragment) OS=Homo sapiens PE=2 SV=1	HUMAN	78	0.3565
137	46.75	48.3	60.7	tr|E9KL44|E9KL44_HUMAN	Epididymis tissue sperm binding protein Li 14m OS=Homo sapiens PE=2 SV=1	HUMAN	62	0.3565
808	17.03	17.84	52.6	tr|Q8NCF7|Q8NCF7_HUMAN	cDNA FLJ90278 fis, clone NT2RP1000325, highly similar to Phosphate carrier protein, mitochondrialprecursor OS=Homo sapiens PE=2 SV=1	HUMAN	20	0.3565
1415	10.8	10.82	56.4	tr|Q5SRQ6|Q5SRQ6_HUMAN	Casein kinase 2, beta polypeptide, isoform CRA_d OS=Homo sapiens GN=CSNK2B PE=2 SV=2	HUMAN	13	0.3565
1098	13.8	14.33	57.9	sp|P61289|PSME3_HUMAN	Proteasome activator complex subunit 3 OS=Homo sapiens GN=PSME3 PE=1 SV=1	HUMAN	12	0.3565
2950	4	4.19	49.2	tr|D6W5Y5|D6W5Y5_HUMAN	Cold inducible RNA binding protein, isoform CRA_c OS=Homo sapiens GN=CIRBP PE=2 SV=1	HUMAN	6	0.3565
3292	2.79	3.1	17.4	tr|Q5T795|Q5T795_HUMAN	Midasin (Fragment) OS=Homo sapiens GN=MDN1 PE=2 SV=1	HUMAN	3	0.3565
70	60.76	62.1	79.4	sp|P06576|ATPB_HUMAN	ATP synthase subunit beta, mitochondrial OS=Homo sapiens GN=ATP5B PE=1 SV=3	HUMAN	87	0.3532
1017	14.38	14.72	47.3	sp|Q9UNZ2-5|NSF1C_HUMAN	Isoform 3 of NSFL1 cofactor p47 OS=Homo sapiens GN=NSFL1C	HUMAN	12	0.3532
1908	8	8.15	51.3	sp|Q99471|PFD5_HUMAN	Prefoldin subunit 5 OS=Homo sapiens GN=PFDN5 PE=1 SV=2	HUMAN	9	0.3532
1354	11.43	11.7	25.8	sp|O15427|MOT4_HUMAN	Monocarboxylate transporter 4 OS=Homo sapiens GN=SLC16A3 PE=1 SV=1	HUMAN	9	0.3532
2144	6.48	6.77	33.4	tr|Q8N4P8|Q8N4P8_HUMAN	Nucleolar GTP-binding protein 1 (Fragment) OS=Homo sapiens GN=GTPBP4 PE=2 SV=1	HUMAN	6	0.3532
2595	4.79	7.1	23	sp|Q8NFQ8|TOIP2_HUMAN	Torsin-1A-interacting protein 2 OS=Homo sapiens GN=TOR1AIP2 PE=1 SV=1	HUMAN	5	0.3532
147	45.59	98.26	74.8	sp|P12814|ACTN1_HUMAN	Alpha-actinin-1 OS=Homo sapiens GN=ACTN1 PE=1 SV=2	HUMAN	115	0.3499
35	80.2	82.73	58.4	sp|P22314|UBA1_HUMAN	Ubiquitin-like modifier-activating enzyme 1 OS=Homo sapiens GN=UBA1 PE=1 SV=3	HUMAN	101	0.3499
282	32.42	33.91	44.5	sp|P55786|PSA_HUMAN	Puromycin-sensitive aminopeptidase OS=Homo sapiens GN=NPEPPS PE=1 SV=2	HUMAN	34	0.3499
1637	9.52	10.13	43.9	sp|Q14232|EI2BA_HUMAN	Translation initiation factor eIF-2B subunit alpha OS=Homo sapiens GN=EIF2B1 PE=1 SV=1	HUMAN	8	0.3499
2214	6.17	6.3	36.7	sp|Q99755|PI51A_HUMAN	Phosphatidylinositol 4-phosphate 5-kinase type-1 alpha OS=Homo sapiens GN=PIP5K1A PE=1 SV=1	HUMAN	4	0.3499
3009	4	4.04	27.7	tr|H0YKD8|H0YKD8_HUMAN	60S ribosomal protein L28 OS=Homo sapiens GN=RPL28 PE=2 SV=1	HUMAN	3	0.3499
985	14.67	21.74	65.5	sp|Q9H9B4|SFXN1_HUMAN	Sideroflexin-1 OS=Homo sapiens GN=SFXN1 PE=1 SV=4	HUMAN	21	0.3467
1065	14.03	14.3	50.7	sp|Q6RFH5|WDR74_HUMAN	WD repeat-containing protein 74 OS=Homo sapiens GN=WDR74 PE=1 SV=1	HUMAN	10	0.3467
2404	5.85	10.17	47.6	sp|P45973|CBX5_HUMAN	Chromobox protein homolog 5 OS=Homo sapiens GN=CBX5 PE=1 SV=1	HUMAN	7	0.3467
122	49.21	50.16	50.9	tr|B4DWW4|B4DWW4_HUMAN	DNA replication licensing factor MCM3 OS=Homo sapiens GN=MCM3 PE=2 SV=1	HUMAN	45	0.3436
471	24.02	24.1	73.8	tr|Q53FC3|Q53FC3_HUMAN	Programmed cell death 6 variant (Fragment) OS=Homo sapiens PE=2 SV=1	HUMAN	26	0.3436
771	17.57	19.8	28.4	tr|B3KQF0|B3KQF0_HUMAN	cDNA FLJ90354 fis, clone NT2RP2003390, highly similar to Translocation protein SEC63 homolog OS=Homo sapiens PE=2 SV=1	HUMAN	15	0.3436
1599	9.88	10.13	49.4	tr|D3DWY7|D3DWY7_HUMAN	von Hippel-Lindau binding protein 1, isoform CRA_b OS=Homo sapiens GN=VBP1 PE=4 SV=1	HUMAN	10	0.3436
3761	2.01	2.04	17.1	tr|G8JLH6|G8JLH6_HUMAN	CD9 antigen (Fragment) OS=Homo sapiens GN=CD9 PE=2 SV=1	HUMAN	3	0.3436
104	52.14	61.74	74.5	sp|P38646|GRP75_HUMAN	Stress-70 protein, mitochondrial OS=Homo sapiens GN=HSPA9 PE=1 SV=2	HUMAN	86	0.3404
72	60.6	61.69	64.7	sp|P02786|TFR1_HUMAN	Transferrin receptor protein 1 OS=Homo sapiens GN=TFRC PE=1 SV=2	HUMAN	70	0.3404
1562	10	12.41	25.8	sp|Q5QJE6|TDIF2_HUMAN	Deoxynucleotidyltransferase terminal-interacting protein 2 OS=Homo sapiens GN=DNTTIP2 PE=1 SV=2	HUMAN	11	0.3404
1496	10.18	10.45	58.8	sp|Q15631|TSN_HUMAN	Translin OS=Homo sapiens GN=TSN PE=1 SV=1	HUMAN	11	0.3404
4150	1.82	2.14	51.2	tr|Q6FI52|Q6FI52_HUMAN	TAGLN protein OS=Homo sapiens GN=TAGLN PE=2 SV=1	HUMAN	3	0.3404
16	111.56	114.5	84.6	sp|P13639|EF2_HUMAN	Elongation factor 2 OS=Homo sapiens GN=EEF2 PE=1 SV=4	HUMAN	161	0.3373
77	58.44	61.01	48.9	sp|O75533|SF3B1_HUMAN	Splicing factor 3B subunit 1 OS=Homo sapiens GN=SF3B1 PE=1 SV=3	HUMAN	49	0.3373
325	30.55	33.94	86.3	tr|B2RDE1|B2RDE1_HUMAN	cDNA, FLJ96568, highly similar to Homo sapiens tropomyosin 3 (TPM3), mRNA OS=Homo sapiens PE=2 SV=1	HUMAN	39	0.3373
3070	3.85	3.91	27	sp|Q9H5V9|CX056_HUMAN	UPF0428 protein CXorf56 OS=Homo sapiens GN=CXorf56 PE=1 SV=1	HUMAN	3	0.3373
556	21.58	23.3	46.6	sp|Q9BXP5|SRRT_HUMAN	Serrate RNA effector molecule homolog OS=Homo sapiens GN=SRRT PE=1 SV=1	HUMAN	23	0.3342
816	16.94	17.85	38	tr|Q59FE8|Q59FE8_HUMAN	Epithelial protein lost in neoplasm beta variant (Fragment) OS=Homo sapiens PE=2 SV=1	HUMAN	16	0.3342
1367	11.31	11.31	62.7	tr|Q9BTQ7|Q9BTQ7_HUMAN	Similar to ribosomal protein L23 (Fragment) OS=Homo sapiens PE=2 SV=1	HUMAN	13	0.3342
2252	6.06	6.26	34.1	sp|Q96DB5|RMD1_HUMAN	Regulator of microtubule dynamics protein 1 OS=Homo sapiens GN=RMDN1 PE=1 SV=1	HUMAN	9	0.3342
1746	8.59	8.71	27.9	sp|Q8TCT9|HM13_HUMAN	Minor histocompatibility antigen H13 OS=Homo sapiens GN=HM13 PE=1 SV=1	HUMAN	6	0.3342
184	40.8	42.74	39.8	sp|Q04637-4|IF4G1_HUMAN	Isoform C of Eukaryotic translation initiation factor 4 gamma 1 OS=Homo sapiens GN=EIF4G1	HUMAN	47	0.3311
144	45.9	48.48	50.1	tr|A8K8U1|A8K8U1_HUMAN	cDNA FLJ77762, highly similar to Homo sapiens cullin-associated and neddylation-dissociated 1 (CAND1), mRNA OS=Homo sapiens PE=2 SV=1	HUMAN	44	0.3311
1955	7.76	12.05	38.2	sp|P35908|K22E_HUMAN	Keratin, type II cytoskeletal 2 epidermal OS=Homo sapiens GN=KRT2 PE=1 SV=2	HUMAN	8	0.3311
2344	6	6.16	39.8	tr|Q53Y06|Q53Y06_HUMAN	ATPase, H+ transporting, lysosomal 31kDa, V1 subunit E isoform 1 OS=Homo sapiens GN=ATP6V1E1 PE=2 SV=1	HUMAN	6	0.3311
2326	6	6.4	25.1	sp|Q8NFV4|ABHDB_HUMAN	Alpha/beta hydrolase domain-containing protein 11 OS=Homo sapiens GN=ABHD11 PE=2 SV=1	HUMAN	5	0.3311
44	71.02	71.86	77.5	sp|P55072|TERA_HUMAN	Transitional endoplasmic reticulum ATPase OS=Homo sapiens GN=VCP PE=1 SV=4	HUMAN	72	0.3281
99	52.55	55.77	51.9	sp|P49736|MCM2_HUMAN	DNA replication licensing factor MCM2 OS=Homo sapiens GN=MCM2 PE=1 SV=4	HUMAN	50	0.3281
465	24.17	25.99	38.8	sp|Q15075|EEA1_HUMAN	Early endosome antigen 1 OS=Homo sapiens GN=EEA1 PE=1 SV=2	HUMAN	21	0.3281
861	16.32	16.53	53.5	tr|B2R983|B2R983_HUMAN	cDNA, FLJ94267, highly similar to Homo sapiens glutathione S-transferase omega 1 (GSTO1), mRNA OS=Homo sapiens PE=2 SV=1	HUMAN	15	0.3281
994	14.56	15.76	29	sp|A0MZ66|SHOT1_HUMAN	Shootin-1 OS=Homo sapiens GN=KIAA1598 PE=1 SV=4	HUMAN	13	0.3281
1844	8.08	8.09	17.6	tr|A8K6H9|A8K6H9_HUMAN	cDNA FLJ75876, highly similar to Homo sapiens solute carrier family 38, member 2 (SLC38A2), mRNA OS=Homo sapiens PE=2 SV=1	HUMAN	9	0.3281
1581	10	10	34.1	tr|F8VXU5|F8VXU5_HUMAN	Vacuolar protein sorting-associated protein 29 OS=Homo sapiens GN=VPS29 PE=2 SV=1	HUMAN	6	0.3281
2	197.27	197.61	70.6	tr|Q60FE5|Q60FE5_HUMAN	Filamin A OS=Homo sapiens GN=FLNA PE=2 SV=1	HUMAN	244	0.3251
24	95.11	97.3	86.7	sp|P11142|HSP7C_HUMAN	Heat shock cognate 71 kDa protein OS=Homo sapiens GN=HSPA8 PE=1 SV=1	HUMAN	162	0.3251
140	46.5	48.08	65.7	sp|P26038|MOES_HUMAN	Moesin OS=Homo sapiens GN=MSN PE=1 SV=3	HUMAN	50	0.3251
1926	7.96	16.65	43.6	tr|J3KPW7|J3KPW7_HUMAN	Histone deacetylase 2 OS=Homo sapiens GN=HDAC2 PE=2 SV=1	HUMAN	13	0.3251
1187	12.71	13.26	29.5	tr|A8K564|A8K564_HUMAN	cDNA FLJ76716, highly similar to Homo sapiens WD repeat domain 70 (WDR70), mRNA OS=Homo sapiens PE=2 SV=1	HUMAN	9	0.3251
3680	2.01	8.58	24.4	sp|P23634-5|AT2B4_HUMAN	Isoform ZK of Plasma membrane calcium-transporting ATPase 4 OS=Homo sapiens GN=ATP2B4	HUMAN	7	0.3251
106	51.9	54.76	45.7	sp|O95373|IPO7_HUMAN	Importin-7 OS=Homo sapiens GN=IPO7 PE=1 SV=1	HUMAN	53	0.3221
1558	10	27.96	57.1	sp|P12235|ADT1_HUMAN	ADP/ATP translocase 1 OS=Homo sapiens GN=SLC25A4 PE=1 SV=4	HUMAN	38	0.3221
712	18.35	19.08	33.4	tr|Q59E93|Q59E93_HUMAN	Membrane alanine aminopeptidase variant (Fragment) OS=Homo sapiens PE=2 SV=1	HUMAN	23	0.3221
527	22.38	24.7	48	tr|J3KQU9|J3KQU9_HUMAN	AP-1 complex subunit gamma-1 OS=Homo sapiens GN=AP1G1 PE=2 SV=1	HUMAN	20	0.3221
539	22.03	22.59	58.7	tr|Q53FG3|Q53FG3_HUMAN	Interleukin enhancer binding factor 2 variant (Fragment) OS=Homo sapiens PE=2 SV=1	HUMAN	19	0.3221
1424	10.71	11.01	22.2	tr|B4DVA0|B4DVA0_HUMAN	cDNA FLJ56039, highly similar to 5-aminolevulinate synthase, nonspecific, mitochondrial (EC 2.3.1.37) OS=Homo sapiens PE=2 SV=1	HUMAN	7	0.3221
2610	4.71	4.81	18.4	tr|Q59FM4|Q59FM4_HUMAN	Scavenger receptor class B member 1 variant (Fragment) OS=Homo sapiens PE=2 SV=1	HUMAN	4	0.3221
64	62.84	65.62	88.1	tr|B2RA03|B2RA03_HUMAN	cDNA, FLJ94640, highly similar to Homo sapiens keratin 18 (KRT18), mRNA OS=Homo sapiens PE=2 SV=1	HUMAN	114	0.3192
83	56.94	59.32	53.3	tr|A8MXP9|A8MXP9_HUMAN	Matrin-3 OS=Homo sapiens GN=MATR3 PE=2 SV=1	HUMAN	51	0.3192
501	23.07	23.27	78.3	tr|Q8WZ56|Q8WZ56_HUMAN	Serine/threonine-protein phosphatase OS=Homo sapiens PE=2 SV=1	HUMAN	25	0.3192
726	18.19	18.55	56.8	sp|O43809|CPSF5_HUMAN	Cleavage and polyadenylation specificity factor subunit 5 OS=Homo sapiens GN=NUDT21 PE=1 SV=1	HUMAN	14	0.3192
1582	9.98	10.69	21.3	sp|O60343-2|TBCD4_HUMAN	Isoform 2 of TBC1 domain family member 4 OS=Homo sapiens GN=TBC1D4	HUMAN	10	0.3192
203	39.56	41.76	67	sp|Q99832|TCPH_HUMAN	T-complex protein 1 subunit eta OS=Homo sapiens GN=CCT7 PE=1 SV=2	HUMAN	51	0.3162
468	24.07	24.67	57.7	sp|P35237|SPB6_HUMAN	Serpin B6 OS=Homo sapiens GN=SERPINB6 PE=1 SV=3	HUMAN	21	0.3162
2503	5.27	5.3	20.4	tr|Q6FHT8|Q6FHT8_HUMAN	RNP24 protein OS=Homo sapiens GN=RNP24 PE=2 SV=1	HUMAN	6	0.3162
2934	4	4.36	29	tr|J3QTA2|J3QTA2_HUMAN	BAG family molecular chaperone regulator 1 OS=Homo sapiens GN=BAG1 PE=2 SV=1	HUMAN	5	0.3162
2553	4.99	5.03	30.1	sp|Q9NVQ4-2|FAIM1_HUMAN	Isoform 2 of Fas apoptotic inhibitory molecule 1 OS=Homo sapiens GN=FAIM	HUMAN	4	0.3162
38	76.48	81.12	91	sp|P05787-2|K2C8_HUMAN	Isoform 2 of Keratin, type II cytoskeletal 8 OS=Homo sapiens GN=KRT8	HUMAN	114	0.3133
18	106.72	109.07	67.5	tr|E5KNY5|E5KNY5_HUMAN	Leucine-rich PPR-motif containing OS=Homo sapiens GN=LRPPRC PE=4 SV=1	HUMAN	114	0.3133
239	36.15	40.28	96.4	tr|A8K486|A8K486_HUMAN	Peptidyl-prolyl cis-trans isomerase OS=Homo sapiens PE=2 SV=1	HUMAN	88	0.3133
40	75.47	77.81	64.9	sp|O00410|IPO5_HUMAN	Importin-5 OS=Homo sapiens GN=IPO5 PE=1 SV=4	HUMAN	87	0.3133
426	25.37	33.24	47	sp|O60488|ACSL4_HUMAN	Long-chain-fatty-acid--CoA ligase 4 OS=Homo sapiens GN=ACSL4 PE=1 SV=2	HUMAN	24	0.3133
705	18.5	19.63	45.5	tr|Q53H29|Q53H29_HUMAN	Nucleoporin 54kDa variant (Fragment) OS=Homo sapiens PE=2 SV=1	HUMAN	15	0.3133
1178	12.79	14.51	39.7	sp|P35659|DEK_HUMAN	Protein DEK OS=Homo sapiens GN=DEK PE=1 SV=1	HUMAN	13	0.3133
3440	2.3	3.51	44.1	tr|B4E2N0|B4E2N0_HUMAN	Protein LZIC OS=Homo sapiens GN=LZIC PE=2 SV=1	HUMAN	4	0.3133
28	88.43	91.56	61	sp|Q08211|DHX9_HUMAN	ATP-dependent RNA helicase A OS=Homo sapiens GN=DHX9 PE=1 SV=4	HUMAN	101	0.3105
2186	6.26	6.94	19.1	sp|Q9C0D5-2|TANC1_HUMAN	Isoform 2 of Protein TANC1 OS=Homo sapiens GN=TANC1	HUMAN	6	0.3105
2389	5.92	9.72	28.9	sp|Q16512-2|PKN1_HUMAN	Isoform 2 of Serine/threonine-protein kinase N1 OS=Homo sapiens GN=PKN1	HUMAN	5	0.3105
182	40.83	42.56	41.3	sp|Q9BQG0|MBB1A_HUMAN	Myb-binding protein 1A OS=Homo sapiens GN=MYBBP1A PE=1 SV=2	HUMAN	42	0.3076
442	24.96	25.61	51.7	tr|F8WAE5|F8WAE5_HUMAN	Eukaryotic translation initiation factor 2A OS=Homo sapiens GN=EIF2A PE=2 SV=1	HUMAN	24	0.3076
457	24.63	24.87	49.3	sp|Q96AY3|FKB10_HUMAN	Peptidyl-prolyl cis-trans isomerase FKBP10 OS=Homo sapiens GN=FKBP10 PE=1 SV=1	HUMAN	20	0.3076
1130	13.38	13.68	79.7	tr|Q567R6|Q567R6_HUMAN	Single-stranded DNA-binding protein OS=Homo sapiens GN=SSBP1 PE=2 SV=1	HUMAN	18	0.3076
1212	12.46	13.8	58.2	sp|P60981|DEST_HUMAN	Destrin OS=Homo sapiens GN=DSTN PE=1 SV=3	HUMAN	13	0.3076
1146	13.23	13.86	30.7	sp|P23368|MAOM_HUMAN	NAD-dependent malic enzyme, mitochondrial OS=Homo sapiens GN=ME2 PE=1 SV=1	HUMAN	10	0.3076
1877	8.02	8.25	26.5	sp|Q05519|SRS11_HUMAN	Serine/arginine-rich splicing factor 11 OS=Homo sapiens GN=SRSF11 PE=1 SV=1	HUMAN	8	0.3076
2621	4.64	4.65	19	sp|Q15428|SF3A2_HUMAN	Splicing factor 3A subunit 2 OS=Homo sapiens GN=SF3A2 PE=1 SV=2	HUMAN	5	0.3076
2471	5.49	5.51	46.3	tr|Q6FGD7|Q6FGD7_HUMAN	TBCA protein OS=Homo sapiens GN=TBCA PE=2 SV=1	HUMAN	5	0.3076
4501	0.45	0.49	40.7	sp|Q6FI81|CPIN1_HUMAN	Anamorsin OS=Homo sapiens GN=CIAPIN1 PE=1 SV=2	HUMAN	3	0.3076
7	144.93	146.37	71.1	sp|Q00610-2|CLH1_HUMAN	Isoform 2 of Clathrin heavy chain 1 OS=Homo sapiens GN=CLTC	HUMAN	182	0.3048
331	30.15	31.05	55.9	tr|B5BUB1|B5BUB1_HUMAN	RuvB-like 1 (Fragment) OS=Homo sapiens GN=RUVBL1 PE=2 SV=1	HUMAN	29	0.3048
811	17	17.65	64	sp|P25789|PSA4_HUMAN	Proteasome subunit alpha type-4 OS=Homo sapiens GN=PSMA4 PE=1 SV=1	HUMAN	20	0.3048
702	18.64	19.06	60	sp|P62495|ERF1_HUMAN	Eukaryotic peptide chain release factor subunit 1 OS=Homo sapiens GN=ETF1 PE=1 SV=3	HUMAN	19	0.3048
1039	14.22	14.58	46.3	sp|Q86W42|THOC6_HUMAN	THO complex subunit 6 homolog OS=Homo sapiens GN=THOC6 PE=1 SV=1	HUMAN	11	0.3048
205	39.48	40.88	56.2	sp|Q06210|GFPT1_HUMAN	Glutamine--fructose-6-phosphate aminotransferase [isomerizing] 1 OS=Homo sapiens GN=GFPT1 PE=1 SV=3	HUMAN	39	0.302
164	43.96	45.76	63	sp|P13010|XRCC5_HUMAN	X-ray repair cross-complementing protein 5 OS=Homo sapiens GN=XRCC5 PE=1 SV=3	HUMAN	40	0.2992
803	17.12	17.42	71.8	tr|Q0VAS5|Q0VAS5_HUMAN	Histone H4 OS=Homo sapiens GN=HIST1H4H PE=3 SV=1	HUMAN	28	0.2992
747	17.98	18.37	82	sp|P56537|IF6_HUMAN	Eukaryotic translation initiation factor 6 OS=Homo sapiens GN=EIF6 PE=1 SV=1	HUMAN	20	0.2992
2871	4.01	11.2	21.4	sp|O60518|RNBP6_HUMAN	Ran-binding protein 6 OS=Homo sapiens GN=RANBP6 PE=1 SV=2	HUMAN	10	0.2992
1719	8.8	11.86	47.9	tr|A4D2P0|A4D2P0_HUMAN	Ras-related C3 botulinum toxin substrate 1 (Rho family, small GTP binding protein Rac1) OS=Homo sapiens GN=RAC1 PE=2 SV=1	HUMAN	10	0.2992
4405	0.77	0.77	51.3	sp|P62314|SMD1_HUMAN	Small nuclear ribonucleoprotein Sm D1 OS=Homo sapiens GN=SNRPD1 PE=1 SV=1	HUMAN	3	0.2965
53	67.5	68.08	88.6	sp|P00338|LDHA_HUMAN	L-lactate dehydrogenase A chain OS=Homo sapiens GN=LDHA PE=1 SV=2	HUMAN	92	0.2938
370	27.55	28.76	48.1	tr|E9PRY8|E9PRY8_HUMAN	Elongation factor 1-delta OS=Homo sapiens GN=EEF1D PE=2 SV=1	HUMAN	34	0.2938
928	15.53	15.83	69.2	sp|P52907|CAZA1_HUMAN	F-actin-capping protein subunit alpha-1 OS=Homo sapiens GN=CAPZA1 PE=1 SV=3	HUMAN	18	0.2938
1165	12.95	14.08	27.7	sp|Q8NI27|THOC2_HUMAN	THO complex subunit 2 OS=Homo sapiens GN=THOC2 PE=1 SV=2	HUMAN	14	0.2938
1500	10.16	10.39	52.2	sp|Q06323|PSME1_HUMAN	Proteasome activator complex subunit 1 OS=Homo sapiens GN=PSME1 PE=1 SV=1	HUMAN	12	0.2911
2420	5.77	5.87	77.1	sp|Q96CP2|FWCH2_HUMAN	FLYWCH family member 2 OS=Homo sapiens GN=FLYWCH2 PE=1 SV=1	HUMAN	4	0.2911
2969	4	4.12	20.7	tr|Q8N3S0|Q8N3S0_HUMAN	GrpE protein homolog (Fragment) OS=Homo sapiens GN=DKFZp451C205 PE=2 SV=1	HUMAN	3	0.2911
312	31.25	31.79	36.8	sp|Q08945|SSRP1_HUMAN	FACT complex subunit SSRP1 OS=Homo sapiens GN=SSRP1 PE=1 SV=1	HUMAN	29	0.2884
683	18.97	19.03	63.4	tr|Q5U0F4|Q5U0F4_HUMAN	Eukaryotic translation initiation factor 3 subunit I OS=Homo sapiens GN=EIF3S2 PE=2 SV=1	HUMAN	22	0.2884
1381	11.16	11.26	29.6	tr|A8K644|A8K644_HUMAN	Splicing factor, arginine/serine-rich 4, isoform CRA_b OS=Homo sapiens GN=SFRS4 PE=2 SV=1	HUMAN	9	0.2884
207	39.42	39.81	68	sp|P22234|PUR6_HUMAN	Multifunctional protein ADE2 OS=Homo sapiens GN=PAICS PE=1 SV=3	HUMAN	41	0.2858
864	16.28	17.35	60	sp|P00390|GSHR_HUMAN	Glutathione reductase, mitochondrial OS=Homo sapiens GN=GSR PE=1 SV=2	HUMAN	20	0.2858
821	16.88	17.75	50.3	tr|B4DV28|B4DV28_HUMAN	cDNA FLJ54170, highly similar to Cytosolic nonspecific dipeptidase OS=Homo sapiens PE=2 SV=1	HUMAN	17	0.2858
1606	9.83	12.93	27.3	tr|B4E205|B4E205_HUMAN	cDNA FLJ61651, highly similar to Protein transport protein Sec24A OS=Homo sapiens PE=2 SV=1	HUMAN	10	0.2858
3513	2.13	2.42	30.7	tr|E7ETF9|E7ETF9_HUMAN	Centrosome-associated protein CEP250 (Fragment) OS=Homo sapiens GN=CEP250 PE=2 SV=1	HUMAN	3	0.2858
977	14.74	21.48	47	sp|P20839-2|IMDH1_HUMAN	Isoform 2 of Inosine-5'-monophosphate dehydrogenase 1 OS=Homo sapiens GN=IMPDH1	HUMAN	24	0.2831
3064	3.87	3.88	35.5	sp|Q08623|HDHD1_HUMAN	Pseudouridine-5'-monophosphatase OS=Homo sapiens GN=HDHD1 PE=1 SV=3	HUMAN	4	0.2831
4214	1.54	1.54	38.9	sp|P09132|SRP19_HUMAN	Signal recognition particle 19 kDa protein OS=Homo sapiens GN=SRP19 PE=1 SV=3	HUMAN	3	0.2831
13	114.77	116.78	52.8	sp|O75643|U520_HUMAN	U5 small nuclear ribonucleoprotein 200 kDa helicase OS=Homo sapiens GN=SNRNP200 PE=1 SV=2	HUMAN	114	0.2805
402	26.04	26.43	47.4	sp|O00231|PSD11_HUMAN	26S proteasome non-ATPase regulatory subunit 11 OS=Homo sapiens GN=PSMD11 PE=1 SV=3	HUMAN	24	0.2805
518	22.54	23.45	44.2	tr|B0YIW6|B0YIW6_HUMAN	Archain 1, isoform CRA_a OS=Homo sapiens GN=ARCN1 PE=2 SV=1	HUMAN	23	0.2805
1063	14.05	14.26	43.3	sp|Q9H2U2-2|IPYR2_HUMAN	Isoform 2 of Inorganic pyrophosphatase 2, mitochondrial OS=Homo sapiens GN=PPA2	HUMAN	19	0.2805
2733	4.15	4.16	56.5	tr|D9YZU5|D9YZU5_HUMAN	Hemoglobin, beta OS=Homo sapiens GN=HBB PE=2 SV=1	HUMAN	6	0.2805
2600	4.76	4.84	15.8	sp|Q9BWU0|NADAP_HUMAN	Kanadaptin OS=Homo sapiens GN=SLC4A1AP PE=1 SV=1	HUMAN	4	0.2805
4006	2	2.04	24.6	sp|P62847-4|RS24_HUMAN	Isoform 4 of 40S ribosomal protein S24 OS=Homo sapiens GN=RPS24	HUMAN	4	0.2805
4	181.42	181.78	51.4	sp|P78527|PRKDC_HUMAN	DNA-dependent protein kinase catalytic subunit OS=Homo sapiens GN=PRKDC PE=1 SV=3	HUMAN	211	0.278
149	45.48	48.78	71.2	sp|P06744|G6PI_HUMAN	Glucose-6-phosphate isomerase OS=Homo sapiens GN=GPI PE=1 SV=4	HUMAN	78	0.278
1058	14.06	15.24	65.6	tr|A4D177|A4D177_HUMAN	Chromobox homolog 3 (HP1 gamma homolog, Drosophila) OS=Homo sapiens GN=CBX3 PE=4 SV=1	HUMAN	13	0.278
1045	14.16	16.6	48	sp|Q52LJ0-2|FA98B_HUMAN	Isoform 2 of Protein FAM98B OS=Homo sapiens GN=FAM98B	HUMAN	12	0.278
2115	6.68	7.01	40.2	sp|O14745|NHRF1_HUMAN	Na(+)/H(+) exchange regulatory cofactor NHE-RF1 OS=Homo sapiens GN=SLC9A3R1 PE=1 SV=4	HUMAN	6	0.278
12	115.33	116.95	68.9	sp|P46940|IQGA1_HUMAN	Ras GTPase-activating-like protein IQGAP1 OS=Homo sapiens GN=IQGAP1 PE=1 SV=1	HUMAN	138	0.2754
329	30.42	33.18	67.4	sp|P06748|NPM_HUMAN	Nucleophosmin OS=Homo sapiens GN=NPM1 PE=1 SV=2	HUMAN	69	0.2754
120	49.48	51.22	48.1	sp|P16615-5|AT2A2_HUMAN	Isoform 5 of Sarcoplasmic/endoplasmic reticulum calcium ATPase 2 OS=Homo sapiens GN=ATP2A2	HUMAN	53	0.2754
823	16.86	17.48	58.7	sp|Q9UBE0|SAE1_HUMAN	SUMO-activating enzyme subunit 1 OS=Homo sapiens GN=SAE1 PE=1 SV=1	HUMAN	17	0.2754
960	14.96	15.44	48.7	tr|Q6IBR8|Q6IBR8_HUMAN	EIF2S2 protein OS=Homo sapiens GN=EIF2S2 PE=2 SV=1	HUMAN	14	0.2754
1064	14.04	14.19	47.7	tr|Q53FR0|Q53FR0_HUMAN	Serine/threonine-protein phosphatase (Fragment) OS=Homo sapiens PE=2 SV=1	HUMAN	13	0.2754
907	15.95	17.52	20.4	sp|O75976|CBPD_HUMAN	Carboxypeptidase D OS=Homo sapiens GN=CPD PE=1 SV=2	HUMAN	10	0.2754
2048	7.12	9.2	33.1	tr|F8WCY5|F8WCY5_HUMAN	Reticulocalbin-2 OS=Homo sapiens GN=RCN2 PE=2 SV=1	HUMAN	7	0.2754
3186	3.3	5.5	37	tr|Q6IB54|Q6IB54_HUMAN	ATP synthase-coupling factor 6, mitochondrial OS=Homo sapiens GN=ATP5J PE=3 SV=1	HUMAN	6	0.2754
138	46.68	48.49	66	tr|Q53GX7|Q53GX7_HUMAN	Threonyl-tRNA synthetase variant (Fragment) OS=Homo sapiens PE=2 SV=1	HUMAN	52	0.2729
2219	6.15	10.5	49	tr|Q12771|Q12771_HUMAN	P37 AUF1 OS=Homo sapiens PE=2 SV=1	HUMAN	19	0.2729
1646	9.39	9.7	51.1	sp|P24534|EF1B_HUMAN	Elongation factor 1-beta OS=Homo sapiens GN=EEF1B2 PE=1 SV=3	HUMAN	19	0.2729
735	18.1	19.58	31.8	sp|Q9NZB2|F120A_HUMAN	Constitutive coactivator of PPAR-gamma-like protein 1 OS=Homo sapiens GN=FAM120A PE=1 SV=2	HUMAN	11	0.2729
1683	9.08	9.81	38.4	tr|Q53GL6|Q53GL6_HUMAN	RNA binding protein (Autoantigenic, hnRNP-associated with lethal yellow) long isoform variant (Fragment) OS=Homo sapiens GN=RALY PE=2 SV=1	HUMAN	9	0.2729
583	21.04	21.14	90.7	sp|P07737|PROF1_HUMAN	Profilin-1 OS=Homo sapiens GN=PFN1 PE=1 SV=2	HUMAN	41	0.2704
339	29.23	30.12	65.8	sp|Q02790|FKBP4_HUMAN	Peptidyl-prolyl cis-trans isomerase FKBP4 OS=Homo sapiens GN=FKBP4 PE=1 SV=3	HUMAN	34	0.2704
1203	12.54	20.07	84.2	sp|P61981|1433G_HUMAN	14-3-3 protein gamma OS=Homo sapiens GN=YWHAG PE=1 SV=2	HUMAN	28	0.2704
428	25.35	25.44	79.4	sp|P16152|CBR1_HUMAN	Carbonyl reductase [NADPH] 1 OS=Homo sapiens GN=CBR1 PE=1 SV=3	HUMAN	27	0.2704
1368	11.29	11.65	57.5	tr|Q6NVY0|Q6NVY0_HUMAN	Calcyclin binding protein OS=Homo sapiens GN=CACYBP PE=2 SV=1	HUMAN	14	0.2704
1715	8.84	8.95	37.1	tr|B2R6N9|B2R6N9_HUMAN	cDNA, FLJ93042, highly similar to Homo sapiens signal sequence receptor, alpha (translocon-associated protein alpha) (SSR1), mRNA OS=Homo sapiens PE=2 SV=1	HUMAN	13	0.2704
1618	9.67	12.68	20.1	tr|B7Z5S1|B7Z5S1_HUMAN	cDNA FLJ61699, highly similar to Homo sapiens androgen-induced proliferation inhibitor (APRIN), transcript variant 1, mRNA OS=Homo sapiens PE=2 SV=1	HUMAN	8	0.2704
32	85.42	86.84	83.8	tr|Q53GE9|Q53GE9_HUMAN	Elongation factor 1-alpha (Fragment) OS=Homo sapiens PE=2 SV=1	HUMAN	154	0.2679
89	55.32	56.44	82	sp|O60701|UGDH_HUMAN	UDP-glucose 6-dehydrogenase OS=Homo sapiens GN=UGDH PE=1 SV=1	HUMAN	65	0.2679
1038	14.23	16.13	35.3	tr|Q53F20|Q53F20_HUMAN	Acidic (Leucine-rich) nuclear phosphoprotein 32 family, member E variant (Fragment) OS=Homo sapiens PE=2 SV=1	HUMAN	14	0.2679
1412	10.82	11.39	36.7	tr|F5GYQ1|F5GYQ1_HUMAN	V-type proton ATPase subunit d 1 OS=Homo sapiens GN=ATP6V0D1 PE=2 SV=1	HUMAN	9	0.2679
2114	6.69	6.73	33.7	sp|Q9NR12|PDLI7_HUMAN	PDZ and LIM domain protein 7 OS=Homo sapiens GN=PDLIM7 PE=1 SV=1	HUMAN	8	0.2679
1857	8.04	9.92	31.4	sp|P20585|MSH3_HUMAN	DNA mismatch repair protein Msh3 OS=Homo sapiens GN=MSH3 PE=1 SV=4	HUMAN	7	0.2679
2638	4.55	4.57	37.2	sp|O60869|EDF1_HUMAN	Endothelial differentiation-related factor 1 OS=Homo sapiens GN=EDF1 PE=1 SV=1	HUMAN	4	0.2679
234	36.7	38.53	88.2	sp|P40926|MDHM_HUMAN	Malate dehydrogenase, mitochondrial OS=Homo sapiens GN=MDH2 PE=1 SV=3	HUMAN	47	0.2655
578	21.08	21.22	78.4	tr|Q5SRT3|Q5SRT3_HUMAN	Chloride intracellular channel 1, isoform CRA_a OS=Homo sapiens GN=CLIC1 PE=2 SV=2	HUMAN	39	0.2655
505	22.89	23.61	49.5	tr|B2RCX0|B2RCX0_HUMAN	cDNA, FLJ96345, Homo sapiens SET translocation (myeloid leukemia-associated) (SET),mRNA OS=Homo sapiens PE=2 SV=1	HUMAN	23	0.2655
1168	12.91	15.49	24.9	sp|Q8TCJ2|STT3B_HUMAN	Dolichyl-diphosphooligosaccharide--protein glycosyltransferase subunit STT3B OS=Homo sapiens GN=STT3B PE=1 SV=1	HUMAN	12	0.2655
118	49.68	51.8	70.7	sp|P30101|PDIA3_HUMAN	Protein disulfide-isomerase A3 OS=Homo sapiens GN=PDIA3 PE=1 SV=4	HUMAN	61	0.263
198	39.83	40.44	81.4	sp|Q13011|ECH1_HUMAN	Delta(3,5)-Delta(2,4)-dienoyl-CoA isomerase, mitochondrial OS=Homo sapiens GN=ECH1 PE=1 SV=2	HUMAN	36	0.263
1030	14.26	17.3	38	sp|P15170-3|ERF3A_HUMAN	Isoform 3 of Eukaryotic peptide chain release factor GTP-binding subunit ERF3A OS=Homo sapiens GN=GSPT1	HUMAN	25	0.263
1676	9.16	9.2	70.3	tr|Q6FHM6|Q6FHM6_HUMAN	NHP2 non-histone chromosome protein 2-like 1 (S. cerevisiae) OS=Homo sapiens GN=NHP2L1 PE=2 SV=1	HUMAN	9	0.263
1881	8.02	8.15	28.6	tr|Q53F63|Q53F63_HUMAN	Kynureninase (Fragment) OS=Homo sapiens PE=2 SV=1	HUMAN	8	0.263
2460	5.53	5.62	42.8	tr|H7C1F6|H7C1F6_HUMAN	ES1 protein homolog, mitochondrial (Fragment) OS=Homo sapiens GN=C21orf33 PE=4 SV=1	HUMAN	7	0.263
1059	14.06	14.54	46.4	tr|Q8TAS0|Q8TAS0_HUMAN	ATP synthase subunit gamma (Fragment) OS=Homo sapiens PE=2 SV=1	HUMAN	17	0.2606
908	15.92	16.45	47.8	sp|Q8NC51|PAIRB_HUMAN	Plasminogen activator inhibitor 1 RNA-binding protein OS=Homo sapiens GN=SERBP1 PE=1 SV=2	HUMAN	14	0.2606
1832	8.12	8.14	42.3	tr|D6R9P4|D6R9P4_HUMAN	Glucosamine-6-phosphate isomerase 1 OS=Homo sapiens GN=GNPDA1 PE=2 SV=1	HUMAN	13	0.2606
454	24.68	26.02	54.6	sp|P49419|AL7A1_HUMAN	Alpha-aminoadipic semialdehyde dehydrogenase OS=Homo sapiens GN=ALDH7A1 PE=1 SV=5	HUMAN	21	0.2582
801	17.18	17.86	61.1	sp|P23284|PPIB_HUMAN	Peptidyl-prolyl cis-trans isomerase B OS=Homo sapiens GN=PPIB PE=1 SV=2	HUMAN	26	0.2559
748	17.97	18.99	42.6	tr|E7EQD5|E7EQD5_HUMAN	Syntaxin-binding protein 2 OS=Homo sapiens GN=STXBP2 PE=2 SV=1	HUMAN	13	0.2559
2043	7.17	7.32	34.9	sp|O75880|SCO1_HUMAN	Protein SCO1 homolog, mitochondrial OS=Homo sapiens GN=SCO1 PE=1 SV=1	HUMAN	6	0.2535
3264	2.93	3.04	16.1	sp|Q96FV9|THOC1_HUMAN	THO complex subunit 1 OS=Homo sapiens GN=THOC1 PE=1 SV=1	HUMAN	3	0.2535
11	115.75	117.13	70.5	sp|P31327|CPSM_HUMAN	Carbamoyl-phosphate synthase [ammonia], mitochondrial OS=Homo sapiens GN=CPS1 PE=1 SV=2	HUMAN	153	0.2512
2828	4.03	4.97	28.6	sp|P06730-2|IF4E_HUMAN	Isoform 2 of Eukaryotic translation initiation factor 4E OS=Homo sapiens GN=EIF4E	HUMAN	6	0.2512
2666	4.38	6.81	22.3	sp|P49757|NUMB_HUMAN	Protein numb homolog OS=Homo sapiens GN=NUMB PE=1 SV=2	HUMAN	5	0.2512
19	104.86	105.16	85.4	tr|Q5SU16|Q5SU16_HUMAN	Beta 5-tubulin OS=Homo sapiens GN=TUBB PE=2 SV=1	HUMAN	212	0.2489
2895	4.01	4.1	45.6	sp|Q9NQ50|RM40_HUMAN	39S ribosomal protein L40, mitochondrial OS=Homo sapiens GN=MRPL40 PE=1 SV=1	HUMAN	6	0.2489
2533	5.1	5.43	37	sp|O75391|SPAG7_HUMAN	Sperm-associated antigen 7 OS=Homo sapiens GN=SPAG7 PE=1 SV=2	HUMAN	6	0.2489
477	23.8	35.03	48.7	sp|O43390|HNRPR_HUMAN	Heterogeneous nuclear ribonucleoprotein R OS=Homo sapiens GN=HNRNPR PE=1 SV=1	HUMAN	42	0.2466
1633	9.55	9.76	14.2	sp|Q13765-2|NACA_HUMAN	Isoform 2 of Nascent polypeptide-associated complex subunit alpha OS=Homo sapiens GN=NACA	HUMAN	26	0.2466
602	20.56	20.75	52.2	tr|D3DPU2|D3DPU2_HUMAN	Adenylyl cyclase-associated protein OS=Homo sapiens GN=CAP1 PE=3 SV=1	HUMAN	23	0.2466
86	55.99	61.06	52.3	sp|P53618|COPB_HUMAN	Coatomer subunit beta OS=Homo sapiens GN=COPB1 PE=1 SV=3	HUMAN	57	0.2443
637	19.97	20.31	21.1	sp|P35658-4|NU214_HUMAN	Isoform 4 of Nuclear pore complex protein Nup214 OS=Homo sapiens GN=NUP214	HUMAN	23	0.2443
1173	12.84	13.03	63.6	sp|Q9Y3A5|SBDS_HUMAN	Ribosome maturation protein SBDS OS=Homo sapiens GN=SBDS PE=1 SV=4	HUMAN	13	0.2443
1714	8.84	9.23	54.2	sp|P43487|RANG_HUMAN	Ran-specific GTPase-activating protein OS=Homo sapiens GN=RANBP1 PE=1 SV=1	HUMAN	11	0.2443
127	48.02	48.99	50.3	sp|Q14974|IMB1_HUMAN	Importin subunit beta-1 OS=Homo sapiens GN=KPNB1 PE=1 SV=2	HUMAN	61	0.2421
1490	10.19	21.44	64.5	sp|P27348|1433T_HUMAN	14-3-3 protein theta OS=Homo sapiens GN=YWHAQ PE=1 SV=1	HUMAN	31	0.2421
1002	14.5	17.27	22.3	tr|Q8TDJ5|Q8TDJ5_HUMAN	Tyrosine-protein kinase receptor OS=Homo sapiens GN=TFG/ALK fusion PE=2 SV=1	HUMAN	15	0.2421
148	45.59	47.38	68.7	tr|A8K639|A8K639_HUMAN	Guanine monphosphate synthetase, isoform CRA_b OS=Homo sapiens GN=GMPS PE=2 SV=1	HUMAN	51	0.2399
171	42.34	43.32	59.2	sp|O60506|HNRPQ_HUMAN	Heterogeneous nuclear ribonucleoprotein Q OS=Homo sapiens GN=SYNCRIP PE=1 SV=2	HUMAN	49	0.2399
658	19.44	21.09	76.6	tr|Q53Z07|Q53Z07_HUMAN	NPC-A-16 OS=Homo sapiens GN=RPL9 PE=2 SV=1	HUMAN	19	0.2399
961	14.95	15.76	41.8	sp|P37837|TALDO_HUMAN	Transaldolase OS=Homo sapiens GN=TALDO1 PE=1 SV=2	HUMAN	15	0.2399
1043	14.18	15.01	40.2	sp|P51648-2|AL3A2_HUMAN	Isoform 2 of Fatty aldehyde dehydrogenase OS=Homo sapiens GN=ALDH3A2	HUMAN	15	0.2399
1871	8.03	8.07	41.8	tr|B7Z5V0|B7Z5V0_HUMAN	cDNA FLJ53647, highly similar to Four and a half LIM domains protein 1 OS=Homo sapiens PE=2 SV=1	HUMAN	8	0.2399
2130	6.58	6.66	22.3	sp|Q9UK22|FBX2_HUMAN	F-box only protein 2 OS=Homo sapiens GN=FBXO2 PE=1 SV=2	HUMAN	4	0.2399
264	34.09	34.56	63.5	tr|Q6NVC0|Q6NVC0_HUMAN	SLC25A5 protein (Fragment) OS=Homo sapiens GN=SLC25A5 PE=2 SV=1	HUMAN	54	0.2377
382	27.11	32.08	49.3	sp|P09960|LKHA4_HUMAN	Leukotriene A-4 hydrolase OS=Homo sapiens GN=LTA4H PE=1 SV=2	HUMAN	32	0.2377
276	33.01	36.65	45	sp|O95347-2|SMC2_HUMAN	Isoform 2 of Structural maintenance of chromosomes protein 2 OS=Homo sapiens GN=SMC2	HUMAN	29	0.2377
937	15.41	16.26	32	sp|O00499|BIN1_HUMAN	Myc box-dependent-interacting protein 1 OS=Homo sapiens GN=BIN1 PE=1 SV=1	HUMAN	14	0.2377
1394	11.05	11.34	49.1	tr|B7Z9G5|B7Z9G5_HUMAN	BRO1 domain-containing protein BROX OS=Homo sapiens GN=C1orf58 PE=2 SV=1	HUMAN	10	0.2377
1433	10.67	10.92	32	tr|Q53F35|Q53F35_HUMAN	Acidic (Leucine-rich) nuclear phosphoprotein 32 family, member B variant (Fragment) OS=Homo sapiens PE=2 SV=1	HUMAN	17	0.2355
2534	5.1	5.11	62.5	tr|Q53GD1|Q53GD1_HUMAN	Guanine nucleotide-binding protein subunit gamma (Fragment) OS=Homo sapiens PE=2 SV=1	HUMAN	7	0.2355
4380	0.84	0.85	48.6	sp|P61081|UBC12_HUMAN	NEDD8-conjugating enzyme Ubc12 OS=Homo sapiens GN=UBE2M PE=1 SV=1	HUMAN	3	0.2355
3164	3.4	3.47	19.4	sp|Q9BTE7|DCNL5_HUMAN	DCN1-like protein 5 OS=Homo sapiens GN=DCUN1D5 PE=1 SV=1	HUMAN	3	0.2355
159	44.21	47.16	55.6	sp|Q13200|PSMD2_HUMAN	26S proteasome non-ATPase regulatory subunit 2 OS=Homo sapiens GN=PSMD2 PE=1 SV=3	HUMAN	43	0.2333
1784	8.32	8.86	35	sp|Q9BVP2|GNL3_HUMAN	Guanine nucleotide-binding protein-like 3 OS=Homo sapiens GN=GNL3 PE=1 SV=2	HUMAN	9	0.2333
2651	4.47	4.54	58.1	sp|P49458|SRP09_HUMAN	Signal recognition particle 9 kDa protein OS=Homo sapiens GN=SRP9 PE=1 SV=2	HUMAN	4	0.2333
348	28.6	28.93	56.6	sp|P41091|IF2G_HUMAN	Eukaryotic translation initiation factor 2 subunit 3 OS=Homo sapiens GN=EIF2S3 PE=1 SV=3	HUMAN	30	0.2312
882	16.13	17.59	34.3	sp|Q96GQ7|DDX27_HUMAN	Probable ATP-dependent RNA helicase DDX27 OS=Homo sapiens GN=DDX27 PE=1 SV=2	HUMAN	13	0.2312
2791	4.07	4.08	58	tr|B2R4R9|B2R4R9_HUMAN	HCG26477 OS=Homo sapiens GN=RPS28 PE=4 SV=1	HUMAN	7	0.2312
42	71.66	73.47	77.3	sp|P10809|CH60_HUMAN	60 kDa heat shock protein, mitochondrial OS=Homo sapiens GN=HSPD1 PE=1 SV=2	HUMAN	126	0.2291
592	20.77	21.37	72.6	sp|P61019|RAB2A_HUMAN	Ras-related protein Rab-2A OS=Homo sapiens GN=RAB2A PE=1 SV=1	HUMAN	26	0.2291
58	64.83	66.22	65.2	tr|B4DLR3|B4DLR3_HUMAN	cDNA FLJ54020, highly similar to Heterogeneous nuclear ribonucleoprotein U OS=Homo sapiens PE=2 SV=1	HUMAN	88	0.227
411	25.84	26.53	82.7	tr|Q53G35|Q53G35_HUMAN	Phosphoglycerate mutase (Fragment) OS=Homo sapiens PE=2 SV=1	HUMAN	38	0.227
871	16.17	19.32	40.9	tr|Q53GL5|Q53GL5_HUMAN	Isocitrate dehydrogenase [NADP] (Fragment) OS=Homo sapiens PE=2 SV=1	NADP	16	0.227
294	31.86	50.08	60.8	sp|Q92841|DDX17_HUMAN	Probable ATP-dependent RNA helicase DDX17 OS=Homo sapiens GN=DDX17 PE=1 SV=2	HUMAN	54	0.2249
779	17.48	17.58	62.8	tr|Q53GF5|Q53GF5_HUMAN	Proteasome subunit alpha type (Fragment) OS=Homo sapiens PE=2 SV=1	HUMAN	22	0.2249
2805	4.05	4.44	22.1	tr|F8WE42|F8WE42_HUMAN	Nucleolar protein 8 (Fragment) OS=Homo sapiens GN=NOL8 PE=2 SV=1	HUMAN	5	0.2249
352	28.34	29.84	51.7	sp|P43490|NAMPT_HUMAN	Nicotinamide phosphoribosyltransferase OS=Homo sapiens GN=NAMPT PE=1 SV=1	HUMAN	20	0.2208
1332	11.68	13.81	28.5	sp|Q9BTX1|NDC1_HUMAN	Nucleoporin NDC1 OS=Homo sapiens GN=NDC1 PE=1 SV=2	HUMAN	11	0.2188
9	123.3	125.69	64.1	sp|P35579|MYH9_HUMAN	Myosin-9 OS=Homo sapiens GN=MYH9 PE=1 SV=4	HUMAN	141	0.2168
558	21.55	22.29	46	sp|O14979|HNRDL_HUMAN	Heterogeneous nuclear ribonucleoprotein D-like OS=Homo sapiens GN=HNRNPDL PE=1 SV=3	HUMAN	23	0.2168
938	15.39	17.13	68.6	tr|Q8N5L9|Q8N5L9_HUMAN	Ribosomal protein S2 OS=Homo sapiens GN=RPS2 PE=2 SV=1	HUMAN	23	0.2168
3322	2.69	3.48	30.8	tr|B4DTK7|B4DTK7_HUMAN	cDNA FLJ61387, highly similar to Homo sapiens conserved nuclear protein NHN1 (NHN1), mRNA OS=Homo sapiens PE=2 SV=1	HUMAN	4	0.2168
287	32.08	33.58	71.8	sp|P45880|VDAC2_HUMAN	Voltage-dependent anion-selective channel protein 2 OS=Homo sapiens GN=VDAC2 PE=1 SV=2	HUMAN	48	0.2148
3801	2	11.47	71.4	sp|P35080|PROF2_HUMAN	Profilin-2 OS=Homo sapiens GN=PFN2 PE=1 SV=3	HUMAN	11	0.2148
2243	6.07	6.79	28	sp|Q8IYI6|EXOC8_HUMAN	Exocyst complex component 8 OS=Homo sapiens GN=EXOC8 PE=1 SV=2	HUMAN	3	0.2148
459	24.56	25.01	80.5	tr|Q32Q12|Q32Q12_HUMAN	Nucleoside diphosphate kinase OS=Homo sapiens GN=NME1-NME2 PE=2 SV=1	HUMAN	37	0.2128
1218	12.42	12.63	55.5	tr|B2R491|B2R491_HUMAN	Ribosomal protein S4, X-linked, isoform CRA_c OS=Homo sapiens GN=RPS4X PE=2 SV=1	HUMAN	17	0.2128
1747	8.58	8.81	40.3	sp|P11233|RALA_HUMAN	Ras-related protein Ral-A OS=Homo sapiens GN=RALA PE=1 SV=1	HUMAN	8	0.2109
620	20.15	20.62	55	sp|P55263|ADK_HUMAN	Adenosine kinase OS=Homo sapiens GN=ADK PE=1 SV=2	HUMAN	21	0.207
597	20.7	20.78	58	tr|B4DMT5|B4DMT5_HUMAN	Eukaryotic translation initiation factor 3 subunit F OS=Homo sapiens GN=EIF3F PE=2 SV=1	HUMAN	20	0.207
547	21.89	26.49	34.2	tr|J3KP58|J3KP58_HUMAN	CAP-Gly domain-containing linker protein 1 OS=Homo sapiens GN=CLIP1 PE=4 SV=2	HUMAN	15	0.207
1271	12.09	12.13	88.7	sp|P05387|RLA2_HUMAN	60S acidic ribosomal protein P2 OS=Homo sapiens GN=RPLP2 PE=1 SV=1	HUMAN	30	0.2051
1337	11.64	12.44	52	tr|Q53GF9|Q53GF9_HUMAN	Full-length cDNA 5-PRIME end of clone CS0DF013YM24 of Fetal brain of Homo sapiens (Human) variant (Fragment) OS=Homo sapiens PE=2 SV=1	HUMAN	14	0.2051
1089	13.89	14.56	44.4	sp|Q8TED0|UTP15_HUMAN	U3 small nucleolar RNA-associated protein 15 homolog OS=Homo sapiens GN=UTP15 PE=1 SV=3	HUMAN	9	0.2051
3276	2.87	2.91	16.4	tr|B3KQH2|B3KQH2_HUMAN	cDNA FLJ90454 fis, clone NT2RP3001560, highly similar to Cleft lip and palate transmembrane protein 1 OS=Homo sapiens PE=2 SV=1	HUMAN	6	0.2051
2961	4	4.16	24.8	sp|Q9NX62|IMPA3_HUMAN	Inositol monophosphatase 3 OS=Homo sapiens GN=IMPAD1 PE=1 SV=1	HUMAN	3	0.2051
362	27.93	28.28	60.9	tr|B4DNJ6|B4DNJ6_HUMAN	Serine-threonine kinase receptor-associated protein OS=Homo sapiens GN=STRAP PE=2 SV=1	HUMAN	26	0.2032
1370	11.25	13.97	51.2	sp|P13645|K1C10_HUMAN	Keratin, type I cytoskeletal 10 OS=Homo sapiens GN=KRT10 PE=1 SV=6	HUMAN	10	0.2032
30	86.49	87.4	83.9	sp|P02545|LMNA_HUMAN	Prelamin-A/C OS=Homo sapiens GN=LMNA PE=1 SV=1	HUMAN	99	0.2014
403	26.02	53.69	79.9	sp|Q05639|EF1A2_HUMAN	Elongation factor 1-alpha 2 OS=Homo sapiens GN=EEF1A2 PE=1 SV=1	HUMAN	81	0.2014
139	46.51	48.3	52.9	sp|Q9H0A0|NAT10_HUMAN	N-acetyltransferase 10 OS=Homo sapiens GN=NAT10 PE=1 SV=2	HUMAN	38	0.2014
1799	8.26	8.31	56.2	tr|G4XXL9|G4XXL9_HUMAN	Cytochrome c OS=Homo sapiens GN=CYCS PE=2 SV=1	HUMAN	12	0.2014
2045	7.14	7.2	28.8	sp|P51572-2|BAP31_HUMAN	Isoform 2 of B-cell receptor-associated protein 31 OS=Homo sapiens GN=BCAP31	HUMAN	4	0.2014
62	63.64	66.17	59.8	tr|Q59HH3|Q59HH3_HUMAN	Phosphoribosylglycinamide formyltransferase, phosphoribosylglycinamide synthetase, phosphoribosylaminoimidazole synthetase isoform 1 variant (Fragment) OS=Homo sapiens PE=2 SV=1	HUMAN	75	0.1995
225	37.71	38.33	76.6	tr|Q6IAT1|Q6IAT1_HUMAN	GDI2 protein OS=Homo sapiens GN=GDI2 PE=2 SV=1	HUMAN	47	0.1995
3147	3.48	3.5	17.1	sp|Q9Y6A4|CP080_HUMAN	UPF0468 protein C16orf80 OS=Homo sapiens GN=C16orf80 PE=1 SV=1	HUMAN	4	0.1995
185	40.76	41.31	74	sp|P00505|AATM_HUMAN	Aspartate aminotransferase, mitochondrial OS=Homo sapiens GN=GOT2 PE=1 SV=3	HUMAN	45	0.1977
255	34.89	35.77	46.1	tr|B4DGP8|B4DGP8_HUMAN	Calnexin OS=Homo sapiens GN=CANX PE=2 SV=1	HUMAN	37	0.1977
1047	14.15	14.49	64.3	tr|Q8WVX7|Q8WVX7_HUMAN	Ribosomal protein S19 (Fragment) OS=Homo sapiens PE=2 SV=1	HUMAN	19	0.1977
48	70.35	78.19	85.6	sp|P08670|VIME_HUMAN	Vimentin OS=Homo sapiens GN=VIM PE=1 SV=4	HUMAN	105	0.1959
366	27.81	30.58	51.2	sp|P23526|SAHH_HUMAN	Adenosylhomocysteinase OS=Homo sapiens GN=AHCY PE=1 SV=4	HUMAN	34	0.1959
466	24.14	24.43	63.4	sp|Q9Y6C9|MTCH2_HUMAN	Mitochondrial carrier homolog 2 OS=Homo sapiens GN=MTCH2 PE=1 SV=1	HUMAN	25	0.1959
876	16.15	17.25	52.8	tr|B3KM34|B3KM34_HUMAN	cDNA FLJ10132 fis, clone HEMBA1003046, highly similar to Mitochondrial-processing peptidase subunit beta, mitochondrial (EC 3.4.24.64) OS=Homo sapiens PE=2 SV=1	HUMAN	18	0.1959
1195	12.64	12.81	52.2	tr|A6NFX8|A6NFX8_HUMAN	ADP-sugar pyrophosphatase OS=Homo sapiens GN=NUDT5 PE=2 SV=1	HUMAN	13	0.1959
3012	4	4.04	40	tr|Q53TM1|Q53TM1_HUMAN	Putative uncharacterized protein P14 OS=Homo sapiens GN=P14 PE=2 SV=1	HUMAN	4	0.1959
21	101.8	105.4	79.1	sp|O43707|ACTN4_HUMAN	Alpha-actinin-4 OS=Homo sapiens GN=ACTN4 PE=1 SV=2	HUMAN	138	0.1923
645	19.67	23.14	32.3	tr|B7ZM99|B7ZM99_HUMAN	MTHFD1L protein OS=Homo sapiens GN=MTHFD1L PE=2 SV=1	HUMAN	21	0.1923
675	19.05	20.02	41.9	sp|Q14444-2|CAPR1_HUMAN	Isoform 2 of Caprin-1 OS=Homo sapiens GN=CAPRIN1	HUMAN	21	0.1923
3479	2.2	2.88	34.4	tr|Q59EK7|Q59EK7_HUMAN	CS0DF038YO05 variant (Fragment) OS=Homo sapiens PE=4 SV=1	HUMAN	5	0.1923
1775	8.42	9.06	30.5	sp|O75844|FACE1_HUMAN	CAAX prenyl protease 1 homolog OS=Homo sapiens GN=ZMPSTE24 PE=1 SV=2	HUMAN	12	0.1905
2757	4.1	6.31	33.6	sp|Q9HD33|RM47_HUMAN	39S ribosomal protein L47, mitochondrial OS=Homo sapiens GN=MRPL47 PE=1 SV=2	HUMAN	4	0.1905
101	52.5	55.47	54.3	tr|B4E0E1|B4E0E1_HUMAN	cDNA FLJ53442, highly similar to Poly (ADP-ribose) polymerase 1 (EC 2.4.2.30) OS=Homo sapiens PE=2 SV=1	HUMAN	64	0.1888
1898	8	21.8	65	sp|P31946|1433B_HUMAN	14-3-3 protein beta/alpha OS=Homo sapiens GN=YWHAB PE=1 SV=3	HUMAN	29	0.1888
2386	5.94	6.01	31.6	tr|Q6IRT1|Q6IRT1_HUMAN	Alcohol dehydrogenase 5 (Class III), chi polypeptide OS=Homo sapiens GN=ADH5 PE=2 SV=2	HUMAN	6	0.1871
2675	4.35	4.39	42.6	sp|Q9NPA0|EMC7_HUMAN	ER membrane protein complex subunit 7 OS=Homo sapiens GN=EMC7 PE=1 SV=1	HUMAN	3	0.1871
570	21.2	21.41	50.3	sp|Q7L2H7|EIF3M_HUMAN	Eukaryotic translation initiation factor 3 subunit M OS=Homo sapiens GN=EIF3M PE=1 SV=1	HUMAN	21	0.1854
321	30.65	31.94	48.6	sp|P42166|LAP2A_HUMAN	Lamina-associated polypeptide 2, isoform alpha OS=Homo sapiens GN=TMPO PE=1 SV=2	HUMAN	30	0.1837
942	15.32	15.32	74.1	sp|P09382|LEG1_HUMAN	Galectin-1 OS=Homo sapiens GN=LGALS1 PE=1 SV=2	HUMAN	29	0.1837
1177	12.79	15.58	41.1	tr|F1T0A5|F1T0A5_HUMAN	PRP31 pre-mRNA processing factor 31 homolog (Yeast), isoform CRA_a OS=Homo sapiens GN=PRPF31 PE=2 SV=1	HUMAN	12	0.1837
1161	13.01	13.67	30.3	sp|Q6PJT7|ZC3HE_HUMAN	Zinc finger CCCH domain-containing protein 14 OS=Homo sapiens GN=ZC3H14 PE=1 SV=1	HUMAN	11	0.1837
61	63.94	88.87	84.7	tr|A8K5I0|A8K5I0_HUMAN	Heat shock 70kDa protein 1A OS=Homo sapiens GN=HSPA1A PE=2 SV=1	HUMAN	121	0.182
187	40.69	43.56	36	sp|P11388|TOP2A_HUMAN	DNA topoisomerase 2-alpha OS=Homo sapiens GN=TOP2A PE=1 SV=3	HUMAN	37	0.1803
717	18.28	19.76	65.1	tr|B7Z6Z4|B7Z6Z4_HUMAN	Myosin light polypeptide 6 OS=Homo sapiens GN=MYL6 PE=2 SV=1	HUMAN	24	0.1803
1291	12.03	12.3	70.5	tr|H9ZYJ2|H9ZYJ2_HUMAN	Thioredoxin OS=Homo sapiens GN=TXN PE=2 SV=1	HUMAN	15	0.1803
172	42.3	43.55	51.6	tr|B2RDN9|B2RDN9_HUMAN	cDNA, FLJ96699, highly similar to Homo sapiens thyroid autoantigen 70kDa (Ku antigen) (G22P1), mRNA OS=Homo sapiens PE=2 SV=1	HUMAN	42	0.1786
1009	14.43	14.7	50.4	tr|B2R7T6|B2R7T6_HUMAN	cDNA, FLJ93596, highly similar to Homo sapiens sulfide quinone reductase-like (yeast) (SQRDL), mRNA OS=Homo sapiens PE=2 SV=1	HUMAN	12	0.1786
80	57.9	59.83	70.1	sp|P23921|RIR1_HUMAN	Ribonucleoside-diphosphate reductase large subunit OS=Homo sapiens GN=RRM1 PE=1 SV=1	HUMAN	62	0.177
134	46.87	48.82	39.3	sp|P52701|MSH6_HUMAN	DNA mismatch repair protein Msh6 OS=Homo sapiens GN=MSH6 PE=1 SV=2	HUMAN	41	0.177
360	28.02	29.64	47.7	sp|P46060|RAGP1_HUMAN	Ran GTPase-activating protein 1 OS=Homo sapiens GN=RANGAP1 PE=1 SV=1	HUMAN	34	0.177
4624	0.21	0.21	17.1	tr|A8K509|A8K509_HUMAN	cDNA FLJ75931, highly similar to Homo sapiens Yip1 interacting factor homolog A (S. cerevisiae) (YIF1A), mRNA OS=Homo sapiens PE=2 SV=1	HUMAN	6	0.1754
237	36.35	40.17	51.7	sp|P33176|KINH_HUMAN	Kinesin-1 heavy chain OS=Homo sapiens GN=KIF5B PE=1 SV=1	HUMAN	32	0.1738
979	14.74	15.4	21.7	sp|O75400-3|PR40A_HUMAN	Isoform 3 of Pre-mRNA-processing factor 40 homolog A OS=Homo sapiens GN=PRPF40A	HUMAN	10	0.1738
3715	2.01	2.16	26.1	sp|O75940|SPF30_HUMAN	Survival of motor neuron-related-splicing factor 30 OS=Homo sapiens GN=SMNDC1 PE=1 SV=1	HUMAN	7	0.1738
2010	7.4	7.49	56.8	tr|B2R4C1|B2R4C1_HUMAN	cDNA, FLJ92036, highly similar to Homo sapiens ribosomal protein L31 (RPL31), mRNA OS=Homo sapiens PE=2 SV=1	HUMAN	6	0.1738
338	29.53	30.07	82	tr|Q53HW2|Q53HW2_HUMAN	Ribosomal protein P0 variant (Fragment) OS=Homo sapiens PE=2 SV=1	HUMAN	42	0.1722
354	28.28	29.26	43.2	sp|P27694|RFA1_HUMAN	Replication protein A 70 kDa DNA-binding subunit OS=Homo sapiens GN=RPA1 PE=1 SV=2	HUMAN	28	0.1722
561	21.47	21.88	24	sp|P51610-2|HCFC1_HUMAN	Isoform 2 of Host cell factor 1 OS=Homo sapiens GN=HCFC1	HUMAN	19	0.1722
3313	2.73	2.78	20.9	tr|Q96DV6|Q96DV6_HUMAN	40S ribosomal protein S6 OS=Homo sapiens GN=RPS6 PE=2 SV=1	HUMAN	3	0.1722
88	55.37	57.95	56	sp|P55060|XPO2_HUMAN	Exportin-2 OS=Homo sapiens GN=CSE1L PE=1 SV=3	HUMAN	57	0.169
3205	3.24	32.33	61.3	tr|Q59EI9|Q59EI9_HUMAN	ADP,ATP carrier protein, liver isoform T2 variant (Fragment) OS=Homo sapiens PE=2 SV=1	HUMAN	49	0.169
152	45.27	46.47	60.8	sp|P54136|SYRC_HUMAN	Arginine--tRNA ligase, cytoplasmic OS=Homo sapiens GN=RARS PE=1 SV=2	HUMAN	45	0.169
544	21.95	22.74	52.6	sp|Q9NQW7-3|XPP1_HUMAN	Isoform 3 of Xaa-Pro aminopeptidase 1 OS=Homo sapiens GN=XPNPEP1	HUMAN	23	0.169
2036	7.21	7.39	39.4	sp|Q9UBS4|DJB11_HUMAN	DnaJ homolog subfamily B member 11 OS=Homo sapiens GN=DNAJB11 PE=1 SV=1	HUMAN	8	0.169
1516	10.1	10.16	79.5	sp|O75947|ATP5H_HUMAN	ATP synthase subunit d, mitochondrial OS=Homo sapiens GN=ATP5H PE=1 SV=3	HUMAN	14	0.1675
1878	8.02	8.22	76	tr|Q5STK2|Q5STK2_HUMAN	Prefoldin subunit 6, isoform CRA_b OS=Homo sapiens GN=PFDN6 PE=2 SV=1	HUMAN	7	0.1675
66	62.34	78.18	71.7	sp|P11021|GRP78_HUMAN	78 kDa glucose-regulated protein OS=Homo sapiens GN=HSPA5 PE=1 SV=2	HUMAN	111	0.166
1591	9.91	10.11	42.3	sp|O14561|ACPM_HUMAN	Acyl carrier protein, mitochondrial OS=Homo sapiens GN=NDUFAB1 PE=1 SV=3	HUMAN	10	0.166
1897	8	100.16	85.2	tr|Q8IZ29|Q8IZ29_HUMAN	Tubulin, beta 2C OS=Homo sapiens GN=TUBB2C PE=2 SV=1	HUMAN	195	0.1644
34	82.61	83.48	88	sp|P06733|ENOA_HUMAN	Alpha-enolase OS=Homo sapiens GN=ENO1 PE=1 SV=2	HUMAN	157	0.1644
508	22.74	23.12	64.4	tr|Q6FHF5|Q6FHF5_HUMAN	Proliferating cell nuclear antigen (Fragment) OS=Homo sapiens GN=PCNA PE=2 SV=1	HUMAN	33	0.1644
390	26.82	28.71	37.3	sp|Q14203-3|DCTN1_HUMAN	Isoform 3 of Dynactin subunit 1 OS=Homo sapiens GN=DCTN1	HUMAN	22	0.1644
1720	8.8	9.09	44.1	tr|Q53FN7|Q53FN7_HUMAN	BZW1 protein variant (Fragment) OS=Homo sapiens PE=2 SV=1	HUMAN	12	0.1644
2281	6.03	6.32	16.9	sp|Q5VZK9-2|LR16A_HUMAN	Isoform 2 of Leucine-rich repeat-containing protein 16A OS=Homo sapiens GN=LRRC16A	HUMAN	4	0.1644
175	41.84	42.39	70.7	sp|P07237|PDIA1_HUMAN	Protein disulfide-isomerase OS=Homo sapiens GN=P4HB PE=1 SV=3	HUMAN	55	0.1629
293	31.98	36.31	87.5	tr|A8K401|A8K401_HUMAN	Prohibitin, isoform CRA_a OS=Homo sapiens GN=PHB PE=2 SV=1	HUMAN	32	0.1629
550	21.83	23.32	38.5	tr|Q2L6I2|Q2L6I2_HUMAN	ABC50 protein OS=Homo sapiens GN=ABCF1 PE=2 SV=1	HUMAN	19	0.1629
2792	4.06	14.54	42.1	tr|C9JV49|C9JV49_HUMAN	Probable histidine--tRNA ligase, mitochondrial OS=Homo sapiens GN=HARS2 PE=2 SV=1	HUMAN	11	0.1629
146	45.64	47.84	77.4	tr|Q6IBN1|Q6IBN1_HUMAN	HNRPK protein OS=Homo sapiens GN=HNRPK PE=2 SV=1	HUMAN	60	0.1614
628	20.07	20.44	47.3	tr|F5H4R6|F5H4R6_HUMAN	Nucleosome assembly protein 1-like 1 OS=Homo sapiens GN=NAP1L1 PE=2 SV=1	HUMAN	29	0.1614
2052	7.09	7.09	44.6	sp|Q96A72|MGN2_HUMAN	Protein mago nashi homolog 2 OS=Homo sapiens GN=MAGOHB PE=1 SV=1	HUMAN	7	0.1614
2769	4.09	4.36	18.2	sp|O60293-2|ZC3H1_HUMAN	Isoform 2 of Zinc finger C3H1 domain-containing protein OS=Homo sapiens GN=ZFC3H1	HUMAN	5	0.1614
3028	4	4.01	29.5	tr|Q6IAT2|Q6IAT2_HUMAN	GCSH protein OS=Homo sapiens GN=GCSH PE=2 SV=1	HUMAN	3	0.1614
2739	4.13	4.61	47	tr|Q9BX83|Q9BX83_HUMAN	Hemoglobin alpha 1 globin chain (Fragment) OS=Homo sapiens GN=HBA1 PE=3 SV=1	HUMAN	3	0.16
3781	2	46.53	53.6	sp|Q00341|VIGLN_HUMAN	Vigilin OS=Homo sapiens GN=HDLBP PE=1 SV=2	HUMAN	49	0.1585
1264	12.12	12.31	88.6	sp|P31949|S10AB_HUMAN	Protein S100-A11 OS=Homo sapiens GN=S100A11 PE=1 SV=2	HUMAN	19	0.1585
955	15.1	16.59	40.3	sp|P31153|METK2_HUMAN	S-adenosylmethionine synthase isoform type-2 OS=Homo sapiens GN=MAT2A PE=1 SV=1	HUMAN	18	0.1585
3445	2.29	2.4	41.7	tr|Q6FHY4|Q6FHY4_HUMAN	N-ethylmaleimide-sensitive factor attachment protein, gamma, isoform CRA_b OS=Homo sapiens GN=NAPG PE=2 SV=1	HUMAN	3	0.1585
1099	13.79	14.14	13.4	sp|P12259|FA5_HUMAN	Coagulation factor V OS=Homo sapiens GN=F5 PE=1 SV=4	HUMAN	13	0.157
410	25.87	26.54	85.7	sp|O60814|H2B1K_HUMAN	Histone H2B type 1-K OS=Homo sapiens GN=HIST1H2BK PE=1 SV=3	HUMAN	72	0.1556
1093	13.85	14.6	36.4	sp|Q96M27-3|PRRC1_HUMAN	Isoform 3 of Protein PRRC1 OS=Homo sapiens GN=PRRC1	HUMAN	13	0.1528
639	19.93	20.34	57.1	sp|Q9Y266|NUDC_HUMAN	Nuclear migration protein nudC OS=Homo sapiens GN=NUDC PE=1 SV=1	HUMAN	18	0.1514
305	31.57	45.08	70.8	sp|P08729|K2C7_HUMAN	Keratin, type II cytoskeletal 7 OS=Homo sapiens GN=KRT7 PE=1 SV=5	HUMAN	52	0.15
202	39.63	41.59	68.6	sp|P13797|PLST_HUMAN	Plastin-3 OS=Homo sapiens GN=PLS3 PE=1 SV=4	HUMAN	56	0.1486
1540	10.03	10.11	54.5	sp|Q99598|TSNAX_HUMAN	Translin-associated protein X OS=Homo sapiens GN=TSNAX PE=1 SV=1	HUMAN	12	0.1486
1870	8.03	8.43	18.8	tr|B4DTY8|B4DTY8_HUMAN	cDNA FLJ61587, highly similar to Integrin alpha-1 (Fragment) OS=Homo sapiens PE=2 SV=1	HUMAN	8	0.1486
453	24.7	26.42	58.1	sp|O94826|TOM70_HUMAN	Mitochondrial import receptor subunit TOM70 OS=Homo sapiens GN=TOMM70A PE=1 SV=1	HUMAN	27	0.1472
2003	7.46	7.46	80.2	sp|Q15056|IF4H_HUMAN	Eukaryotic translation initiation factor 4H OS=Homo sapiens GN=EIF4H PE=1 SV=5	HUMAN	13	0.1472
953	15.12	15.74	36.3	tr|A8K7Z9|A8K7Z9_HUMAN	cDNA FLJ78530, highly similar to Homo sapiens SHC SH2-domain binding protein 1 (SHCBP1), mRNA OS=Homo sapiens PE=2 SV=1	HUMAN	12	0.1472
841	16.56	16.73	62.2	sp|P16104|H2AX_HUMAN	Histone H2AX OS=Homo sapiens GN=H2AFX PE=1 SV=2	HUMAN	24	0.1459
648	19.62	26.22	76.9	sp|P62258|1433E_HUMAN	14-3-3 protein epsilon OS=Homo sapiens GN=YWHAE PE=1 SV=1	HUMAN	34	0.1445
840	16.57	17.25	80.7	sp|P40616|ARL1_HUMAN	ADP-ribosylation factor-like protein 1 OS=Homo sapiens GN=ARL1 PE=1 SV=1	HUMAN	15	0.1445
3320	2.69	7.34	79.4	sp|P61604|CH10_HUMAN	10 kDa heat shock protein, mitochondrial OS=Homo sapiens GN=HSPE1 PE=1 SV=2	HUMAN	11	0.1432
240	36.1	36.41	79.1	tr|Q53G71|Q53G71_HUMAN	Calreticulin variant (Fragment) OS=Homo sapiens PE=2 SV=1	HUMAN	48	0.1419
1048	14.14	14.23	58.5	tr|H0YN81|H0YN81_HUMAN	WD repeat-containing protein 61 (Fragment) OS=Homo sapiens GN=WDR61 PE=2 SV=1	HUMAN	13	0.1419
3282	2.84	2.95	23.2	sp|Q9BZI7|REN3B_HUMAN	Regulator of nonsense transcripts 3B OS=Homo sapiens GN=UPF3B PE=1 SV=1	HUMAN	3	0.1406
2056	7.07	7.14	42.2	tr|A8K878|A8K878_HUMAN	cDNA FLJ77177, highly similar to Homo sapiens arginine-rich, mutated in early stage tumors (ARMET), mRNA OS=Homo sapiens PE=2 SV=1	HUMAN	10	0.1393
1542	10.03	10.05	51.7	sp|P51151|RAB9A_HUMAN	Ras-related protein Rab-9A OS=Homo sapiens GN=RAB9A PE=1 SV=1	HUMAN	12	0.138
517	22.57	23.25	46.6	sp|P05455|LA_HUMAN	Lupus La protein OS=Homo sapiens GN=SSB PE=1 SV=2	HUMAN	21	0.1368
1872	8.02	17.23	64.6	sp|Q04917|1433F_HUMAN	14-3-3 protein eta OS=Homo sapiens GN=YWHAH PE=1 SV=4	HUMAN	19	0.1355
1363	11.37	11.6	93.9	sp|P05386|RLA1_HUMAN	60S acidic ribosomal protein P1 OS=Homo sapiens GN=RPLP1 PE=1 SV=1	HUMAN	18	0.1355
568	21.27	21.61	40.3	tr|B1AVU8|B1AVU8_HUMAN	Saposin-D OS=Homo sapiens GN=PSAP PE=4 SV=1	HUMAN	36	0.1343
842	16.55	18.4	75.6	tr|Q6FGJ9|Q6FGJ9_HUMAN	GSTM3 protein OS=Homo sapiens GN=GSTM3 PE=2 SV=1	HUMAN	25	0.1343
1717	8.82	8.84	48.5	tr|Q7KZ24|Q7KZ24_HUMAN	Nuclease sensitive element binding protein-1 OS=Homo sapiens PE=2 SV=1	HUMAN	12	0.1343
33	83.2	83.82	95.2	sp|P04406|G3P_HUMAN	Glyceraldehyde-3-phosphate dehydrogenase OS=Homo sapiens GN=GAPDH PE=1 SV=3	HUMAN	182	0.133
192	40.22	42.39	84.7	tr|Q5TZZ9|Q5TZZ9_HUMAN	Annexin OS=Homo sapiens GN=ANXA1 PE=2 SV=1	HUMAN	56	0.1318
3165	3.4	3.42	12.7	tr|Q9HC06|Q9HC06_HUMAN	Cd002 protein OS=Homo sapiens PE=2 SV=1	HUMAN	3	0.1306
563	21.36	21.99	44.6	tr|B9EKV4|B9EKV4_HUMAN	Aldehyde dehydrogenase 9 family, member A1 OS=Homo sapiens GN=ALDH9A1 PE=2 SV=1	HUMAN	18	0.1294
2174	6.32	6.75	36.5	sp|P55039|DRG2_HUMAN	Developmentally-regulated GTP-binding protein 2 OS=Homo sapiens GN=DRG2 PE=1 SV=1	HUMAN	4	0.1282
156	44.47	45.11	93	sp|P60174|TPIS_HUMAN	Triosephosphate isomerase OS=Homo sapiens GN=TPI1 PE=1 SV=3	HUMAN	74	0.1247
302	31.67	32.13	86.4	sp|Q06830|PRDX1_HUMAN	Peroxiredoxin-1 OS=Homo sapiens GN=PRDX1 PE=1 SV=1	HUMAN	40	0.1247
1127	13.45	14.45	43.8	tr|B4DNU9|B4DNU9_HUMAN	cDNA FLJ55731, highly similar to Polymerase I and transcript release factor OS=Homo sapiens PE=2 SV=1	HUMAN	17	0.1247
1087	13.9	15.48	25.7	sp|O95239-2|KIF4A_HUMAN	Isoform 2 of Chromosome-associated kinesin KIF4A OS=Homo sapiens GN=KIF4A	HUMAN	9	0.1247
68	61.55	63.59	57.9	sp|Q9NR30|DDX21_HUMAN	Nucleolar RNA helicase 2 OS=Homo sapiens GN=DDX21 PE=1 SV=5	HUMAN	62	0.1236
2885	4.01	4.19	24.7	sp|Q7L4I2|RSRC2_HUMAN	Arginine/serine-rich coiled-coil protein 2 OS=Homo sapiens GN=RSRC2 PE=1 SV=1	HUMAN	3	0.1236
1498	10.17	10.31	64.3	tr|Q5U0J2|Q5U0J2_HUMAN	Cysteine and glycine-rich protein 1 OS=Homo sapiens GN=CSRP1 PE=2 SV=1	HUMAN	17	0.1225
2496	5.31	5.56	46	sp|P63208|SKP1_HUMAN	S-phase kinase-associated protein 1 OS=Homo sapiens GN=SKP1 PE=1 SV=2	HUMAN	6	0.1225
2198	6.23	6.36	22.1	tr|Q59GX7|Q59GX7_HUMAN	Stearoyl-CoA desaturase variant (Fragment) OS=Homo sapiens PE=2 SV=1	HUMAN	5	0.1225
3029	4	4.01	26.4	tr|Q59GK9|Q59GK9_HUMAN	Ribosomal protein L21 variant (Fragment) OS=Homo sapiens PE=2 SV=1	HUMAN	4	0.1225
1552	10.02	10.02	58.2	tr|B3KUY2|B3KUY2_HUMAN	Prostaglandin E synthase 3 (Cytosolic), isoform CRA_c OS=Homo sapiens GN=PTGES3 PE=2 SV=1	HUMAN	14	0.1213
1210	12.5	12.67	51.7	sp|Q12824|SNF5_HUMAN	SWI/SNF-related matrix-associated actin-dependent regulator of chromatin subfamily B member 1 OS=Homo sapiens GN=SMARCB1 PE=1 SV=2	HUMAN	9	0.1202
5	170.42	170.45	59.8	sp|Q09666|AHNK_HUMAN	Neuroblast differentiation-associated protein AHNAK OS=Homo sapiens GN=AHNAK PE=1 SV=2	HUMAN	191	0.1191
2265	6.04	8.47	30	sp|Q86YQ8|CPNE8_HUMAN	Copine-8 OS=Homo sapiens GN=CPNE8 PE=1 SV=2	HUMAN	6	0.118
2090	6.84	7.29	30.2	sp|P49840|GSK3A_HUMAN	Glycogen synthase kinase-3 alpha OS=Homo sapiens GN=GSK3A PE=1 SV=2	HUMAN	6	0.1169
2703	4.24	16.34	61.6	tr|Q53FW2|Q53FW2_HUMAN	Phosphoribosyl pyrophosphate synthetase 1 variant (Fragment) OS=Homo sapiens PE=2 SV=1	HUMAN	18	0.1138
967	14.88	15.07	55.3	tr|A8K651|A8K651_HUMAN	cDNA FLJ75700, highly similar to Homo sapiens complement component 1, q subcomponent binding protein (C1QBP), nuclear gene encoding mitochondrial protein, mRNA OS=Homo sapiens PE=2 SV=1	HUMAN	22	0.1127
387	27	27.87	27.6	tr|E7EVA0|E7EVA0_HUMAN	Microtubule-associated protein OS=Homo sapiens GN=MAP4 PE=2 SV=1	HUMAN	28	0.1117
1506	10.13	10.64	46.6	sp|Q13148|TADBP_HUMAN	TAR DNA-binding protein 43 OS=Homo sapiens GN=TARDBP PE=1 SV=1	HUMAN	8	0.1096
3460	2.25	2.41	24.5	sp|P51617-4|IRAK1_HUMAN	Isoform 4 of Interleukin-1 receptor-associated kinase 1 OS=Homo sapiens GN=IRAK1	HUMAN	3	0.1086
73	60.43	64	87.1	sp|P00558|PGK1_HUMAN	Phosphoglycerate kinase 1 OS=Homo sapiens GN=PGK1 PE=1 SV=3	HUMAN	104	0.1076
957	15.07	17.87	28.6	sp|Q8IX12-2|CCAR1_HUMAN	Isoform 2 of Cell division cycle and apoptosis regulator protein 1 OS=Homo sapiens GN=CCAR1	HUMAN	16	0.1057
1511	10.11	10.56	26.1	sp|Q9UK59|DBR1_HUMAN	Lariat debranching enzyme OS=Homo sapiens GN=DBR1 PE=1 SV=2	HUMAN	8	0.1028
2542	5.05	5.2	39.8	sp|Q9H2W6|RM46_HUMAN	39S ribosomal protein L46, mitochondrial OS=Homo sapiens GN=MRPL46 PE=1 SV=1	HUMAN	5	0.1028
87	55.45	114.5	76.8	sp|P07900-2|HS90A_HUMAN	Isoform 2 of Heat shock protein HSP 90-alpha OS=Homo sapiens GN=HSP90AA1	HUMAN	166	0.1019
263	34.12	39.37	66.8	tr|Q5U077|Q5U077_HUMAN	L-lactate dehydrogenase OS=Homo sapiens GN=LDHB PE=2 SV=1	HUMAN	60	0.1
335	29.74	30.62	77.1	tr|D0PNI1|D0PNI1_HUMAN	Tyrosine 3-monooxygenase/tryptophan 5-monooxygenase activation protein zeta polypeptide OS=Homo sapiens GN=YWHAZ PE=2 SV=1	HUMAN	41	0.0991
764	17.69	20.54	44.2	sp|Q8N6H7|ARFG2_HUMAN	ADP-ribosylation factor GTPase-activating protein 2 OS=Homo sapiens GN=ARFGAP2 PE=1 SV=1	HUMAN	15	0.0991
626	20.07	20.61	53.4	sp|Q96AG4|LRC59_HUMAN	Leucine-rich repeat-containing protein 59 OS=Homo sapiens GN=LRRC59 PE=1 SV=1	HUMAN	22	0.0982
694	18.77	19.15	44.7	sp|Q8TAT6|NPL4_HUMAN	Nuclear protein localization protein 4 homolog OS=Homo sapiens GN=NPLOC4 PE=1 SV=3	HUMAN	17	0.0964
157	44.31	44.8	51	sp|P19338|NUCL_HUMAN	Nucleolin OS=Homo sapiens GN=NCL PE=1 SV=3	HUMAN	50	0.0946
2122	6.63	20.35	65.1	sp|P07951-2|TPM2_HUMAN	Isoform 2 of Tropomyosin beta chain OS=Homo sapiens GN=TPM2	HUMAN	18	0.0929
2646	4.51	4.61	27	sp|Q6UW68|TM205_HUMAN	Transmembrane protein 205 OS=Homo sapiens GN=TMEM205 PE=1 SV=1	HUMAN	4	0.0929
1601	9.87	10.29	54.3	tr|F5H0B0|F5H0B0_HUMAN	Tumor protein D52 OS=Homo sapiens GN=TPD52 PE=2 SV=1	HUMAN	10	0.0887
3031	4	4.01	27.8	sp|Q9Y547|IFT25_HUMAN	Intraflagellar transport protein 25 homolog OS=Homo sapiens GN=HSPB11 PE=1 SV=1	HUMAN	4	0.0887
635	20.01	20.11	76.6	sp|P30044|PRDX5_HUMAN	Peroxiredoxin-5, mitochondrial OS=Homo sapiens GN=PRDX5 PE=1 SV=4	HUMAN	32	0.0855
1375	11.21	11.61	37	sp|Q15392|DHC24_HUMAN	Delta(24)-sterol reductase OS=Homo sapiens GN=DHCR24 PE=1 SV=2	HUMAN	16	0.0847
3608	2.03	8.71	48.3	tr|Q6PKH8|Q6PKH8_HUMAN	ANP32A protein (Fragment) OS=Homo sapiens GN=ANP32A PE=2 SV=1	HUMAN	16	0.0847
399	26.16	26.42	78.9	sp|Q15181|IPYR_HUMAN	Inorganic pyrophosphatase OS=Homo sapiens GN=PPA1 PE=1 SV=2	HUMAN	35	0.0832
2280	6.03	6.34	28.6	tr|Q6FG59|Q6FG59_HUMAN	CDC37 protein OS=Homo sapiens GN=CDC37 PE=2 SV=1	HUMAN	8	0.0832
973	14.83	14.96	49.2	tr|B2RDE8|B2RDE8_HUMAN	cDNA, FLJ96580, highly similar to Homo sapiens hepatoma-derived growth factor (high-mobility group protein 1-like) (HDGF), mRNA OS=Homo sapiens PE=2 SV=1	HUMAN	15	0.0809
1735	8.66	9.04	47.9	tr|B4E0U6|B4E0U6_HUMAN	cDNA FLJ53687, highly similar to Hsc70-interacting protein OS=Homo sapiens PE=2 SV=1	HUMAN	9	0.0773
2587	4.82	4.9	29.3	tr|Q53EY9|Q53EY9_HUMAN	F-box only protein 22 isoform a variant (Fragment) OS=Homo sapiens PE=2 SV=1	HUMAN	5	0.0724
2917	4	10.74	63.6	tr|C7DJS2|C7DJS2_HUMAN	Glutathione S-transferase pi (Fragment) OS=Homo sapiens GN=GSTP1 PE=2 SV=1	HUMAN	20	0.0673
3291	2.8	2.9	27.8	sp|Q96A35|RM24_HUMAN	39S ribosomal protein L24, mitochondrial OS=Homo sapiens GN=MRPL24 PE=1 SV=1	HUMAN	4	0.0667
1998	7.49	7.52	39.3	tr|Q5U000|Q5U000_HUMAN	Cathepsin Z OS=Homo sapiens PE=2 SV=1	HUMAN	5	0.0655
367	27.8	28.37	73	tr|E9PK25|E9PK25_HUMAN	Cofilin-1 OS=Homo sapiens GN=CFL1 PE=2 SV=1	HUMAN	50	0.0625
2597	4.79	4.8	37.3	tr|J3QL01|J3QL01_HUMAN	60S ribosomal protein L38 OS=Homo sapiens GN=RPL38 PE=2 SV=1	HUMAN	6	0.0625
2425	5.75	5.87	54.8	sp|P84090|ERH_HUMAN	Enhancer of rudimentary homolog OS=Homo sapiens GN=ERH PE=1 SV=1	HUMAN	7	0.0608
3786	2	24.15	85.7	sp|P06899|H2B1J_HUMAN	Histone H2B type 1-J OS=Homo sapiens GN=HIST1H2BJ PE=1 SV=3	HUMAN	71	0.0592
3041	4	4	17	sp|Q8N5K1|CISD2_HUMAN	CDGSH iron-sulfur domain-containing protein 2 OS=Homo sapiens GN=CISD2 PE=1 SV=1	HUMAN	3	0.057
2462	5.52	5.85	21.1	tr|B4E1A5|B4E1A5_HUMAN	cDNA FLJ59652, highly similar to Thyroid hormone receptor-associated protein complex 100 kDa component OS=Homo sapiens PE=2 SV=1	HUMAN	5	0.056
3385	2.47	2.49	26.6	sp|Q7L5D6|GET4_HUMAN	Golgi to ER traffic protein 4 homolog OS=Homo sapiens GN=GET4 PE=1 SV=1	HUMAN	6	0.055
2647	4.51	4.54	30.7	sp|Q9UEG4|ZN629_HUMAN	Zinc finger protein 629 OS=Homo sapiens GN=ZNF629 PE=1 SV=2	HUMAN	3	0.0497
3158	3.42	6.5	17.1	tr|B7ZLC8|B7ZLC8_HUMAN	JMJD1C protein OS=Homo sapiens GN=JMJD1C PE=2 SV=1	HUMAN	6	0.0492
2380	5.97	6.37	35.1	sp|Q9ULX6|AKP8L_HUMAN	A-kinase anchor protein 8-like OS=Homo sapiens GN=AKAP8L PE=1 SV=3	HUMAN	6	0.0483
2684	4.31	4.68	17.3	tr|B4E216|B4E216_HUMAN	cDNA FLJ57339, highly similar to Complement C3 OS=Homo sapiens PE=2 SV=1	HUMAN	5	0.0391
2406	5.84	6.47	25.1	sp|P39880-3|CUX1_HUMAN	Isoform 3 of Homeobox protein cut-like 1 OS=Homo sapiens GN=CUX1	HUMAN	6	0.0316
3272	2.89	2.95	30.4	sp|P62851|RS25_HUMAN	40S ribosomal protein S25 OS=Homo sapiens GN=RPS25 PE=1 SV=1	HUMAN	4	0.0305
3210	3.21	4.8	71.3	sp|P07108|ACBP_HUMAN	Acyl-CoA-binding protein OS=Homo sapiens GN=DBI PE=1 SV=2	HUMAN	8	0.0286
890	16.09	16.34	80.3	sp|P25398|RS12_HUMAN	40S ribosomal protein S12 OS=Homo sapiens GN=RPS12 PE=1 SV=3	HUMAN	31	0.0247
2290	6.02	6.37	29.9	tr|B2RD27|B2RD27_HUMAN	cDNA, FLJ96428, highly similar to Homo sapiens proteasome (prosome, macropain) 26S subunit, non-ATPase, 7 (Mov34 homolog) (PSMD7), mRNA OS=Homo sapiens PE=2 SV=1	HUMAN	7	0.0196
2754	4.11	4.11	33.4	sp|P16930|FAAA_HUMAN	Fumarylacetoacetase OS=Homo sapiens GN=FAH PE=1 SV=2	HUMAN	3	0.0116
2502	5.28	5.44	38.9	tr|Q5TA95|Q5TA95_HUMAN	Tetratricopeptide repeat domain 4, isoform CRA_a OS=Homo sapiens GN=TTC4 PE=4 SV=1	HUMAN	4	0.0113
2914	4	43.89	54.3	sp|P54652|HSP72_HUMAN	Heat shock-related 70 kDa protein 2 OS=Homo sapiens GN=HSPA2 PE=1 SV=1	HUMAN	54	0.0112
2457	5.55	5.72	33.8	sp|Q9NQ48|LZTL1_HUMAN	Leucine zipper transcription factor-like protein 1 OS=Homo sapiens GN=LZTFL1 PE=1 SV=1	HUMAN	4	0.0111
3120	3.62	8.47	30.2	sp|Q9BQS8|FYCO1_HUMAN	FYVE and coiled-coil domain-containing protein 1 OS=Homo sapiens GN=FYCO1 PE=1 SV=3	HUMAN	4	0.0111

## Sheet: MDA-MB-231 cells
Supplementary Table S6: Proteomics-based identification of differential protein expressions in BL-EI001-induced apoptosis in MCF-7 and MDA-MB231 cells
N	Unused	Total	% Cov	Accession #	Name	Species	Peptides(95%)	EI001/Control
1724	8.84	16.19	27.4	sp|O60518|RNBP6_HUMAN	Ran-binding protein 6 OS=Homo sapiens GN=RANBP6 PE=1 SV=2	HUMAN	16	99.0832
3822	2	8.37	37.3	tr|Q8TEP9|Q8TEP9_HUMAN	FLJ00144 protein (Fragment) OS=Homo sapiens GN=FLJ00144 PE=2 SV=1	HUMAN	9	99.0832
3824	2	7.59	61.8	sp|Q71DI3|H32_HUMAN	Histone H3.2 OS=Homo sapiens GN=HIST2H3A PE=1 SV=3	HUMAN	9	99.0832
4137	1.77	10.02	29.3	tr|A4FTY4|A4FTY4_HUMAN	TXNRD2 protein OS=Homo sapiens GN=TXNRD2 PE=2 SV=1	HUMAN	8	99.0832
4577	0.23	5.41	44.1	sp|Q13363|CTBP1_HUMAN	C-terminal-binding protein 1 OS=Homo sapiens GN=CTBP1 PE=1 SV=2	HUMAN	7	99.0832
2189	6.23	6.35	32.6	tr|F8VQD9|F8VQD9_HUMAN	Autophagy-related protein 101 (Fragment) OS=Homo sapiens GN=C12orf44 PE=2 SV=1	HUMAN	5	99.0832
2234	6.09	6.36	28.6	tr|Q59FY5|Q59FY5_HUMAN	Brefeldin A-inhibited guanine nucleotide-exchange protein 1 variant (Fragment) OS=Homo sapiens PE=2 SV=1	HUMAN	5	99.0832
3287	2.9	5.7	27.6	sp|Q9BW92|SYTM_HUMAN	Threonine--tRNA ligase, mitochondrial OS=Homo sapiens GN=TARS2 PE=1 SV=1	HUMAN	5	99.0832
3660	2.02	5.55	22.8	tr|F8WE42|F8WE42_HUMAN	Nucleolar protein 8 (Fragment) OS=Homo sapiens GN=NOL8 PE=2 SV=1	HUMAN	5	99.0832
3326	2.75	2.86	37.1	sp|Q8TDN6|BRX1_HUMAN	Ribosome biogenesis protein BRX1 homolog OS=Homo sapiens GN=BRIX1 PE=1 SV=2	HUMAN	4	99.0832
2566	4.91	5.34	18.2	sp|Q9C0D5-2|TANC1_HUMAN	Isoform 2 of Protein TANC1 OS=Homo sapiens GN=TANC1	HUMAN	3	99.0832
2788	4.11	6.4	27.9	sp|O43310|CTIF_HUMAN	CBP80/20-dependent translation initiation factor OS=Homo sapiens GN=CTIF PE=1 SV=1	HUMAN	3	99.0832
3429	2.39	2.45	26.7	sp|Q8WWH5|TRUB1_HUMAN	Probable tRNA pseudouridine synthase 1 OS=Homo sapiens GN=TRUB1 PE=1 SV=1	HUMAN	3	99.0832
3566	2.1	4.27	11.1	sp|Q12913|PTPRJ_HUMAN	Receptor-type tyrosine-protein phosphatase eta OS=Homo sapiens GN=PTPRJ PE=1 SV=3	HUMAN	3	99.0832
3593	2.07	2.21	15	sp|Q93034|CUL5_HUMAN	Cullin-5 OS=Homo sapiens GN=CUL5 PE=1 SV=4	HUMAN	3	99.0832
4164	1.66	1.86	12.8	tr|B4DYQ3|B4DYQ3_HUMAN	cDNA FLJ60974, highly similar to Mediator of RNA polymerase II transcription subunit 12 OS=Homo sapiens PE=2 SV=1	HUMAN	3	99.0832
4320	0.95	0.99	19.7	tr|Q5W0Q3|Q5W0Q3_HUMAN	Zinc finger MYM-type protein 2 OS=Homo sapiens GN=ZMYM2 PE=2 SV=2	HUMAN	3	99.0832
3820	2	10.22	42.9	sp|Q9UBX3|DIC_HUMAN	Mitochondrial dicarboxylate carrier OS=Homo sapiens GN=SLC25A10 PE=1 SV=2	HUMAN	12	87.9023
3389	2.53	9.93	34.5	tr|B4DFY5|B4DFY5_HUMAN	Mitogen-activated protein kinase kinase 1, isoform CRA_d OS=Homo sapiens GN=MAP2K1 PE=2 SV=1	HUMAN	11	87.9023
3812	2	12.54	54.1	tr|Q5HYI5|Q5HYI5_HUMAN	Putative uncharacterized protein DKFZp313C1541 OS=Homo sapiens GN=DKFZp313C1541 PE=2 SV=1	HUMAN	11	87.9023
4913	0.05	8.98	27.7	sp|Q92614-3|MY18A_HUMAN	Isoform 3 of Unconventional myosin-XVIIIa OS=Homo sapiens GN=MYO18A	HUMAN	9	87.9023
2112	6.58	6.97	23.5	tr|Q5T795|Q5T795_HUMAN	Midasin (Fragment) OS=Homo sapiens GN=MDN1 PE=2 SV=1	HUMAN	6	87.9023
2778	4.14	4.22	29.8	sp|Q96AT9|RPE_HUMAN	Ribulose-phosphate 3-epimerase OS=Homo sapiens GN=RPE PE=1 SV=1	HUMAN	6	87.9023
3223	3.18	4.86	38.9	sp|Q92747|ARC1A_HUMAN	Actin-related protein 2/3 complex subunit 1A OS=Homo sapiens GN=ARPC1A PE=1 SV=2	HUMAN	6	87.9023
4793	0.08	2.23	11.6	sp|Q9NR09|BIRC6_HUMAN	Baculoviral IAP repeat-containing protein 6 OS=Homo sapiens GN=BIRC6 PE=1 SV=2	HUMAN	6	87.9023
4862	0.06	7.52	24	sp|A3KMH1-3|VWA8_HUMAN	Isoform 3 of von Willebrand factor A domain-containing protein 8 OS=Homo sapiens GN=VWA8	HUMAN	6	87.9023
2886	4.01	5.4	15.7	tr|H0YAN8|H0YAN8_HUMAN	Rho guanine nucleotide exchange factor 10 (Fragment) OS=Homo sapiens GN=ARHGEF10 PE=2 SV=1	HUMAN	5	87.9023
2344	6	6.13	20.2	tr|B3KYA7|B3KYA7_HUMAN	Serine/threonine-protein kinase 3 OS=Homo sapiens GN=STK3 PE=2 SV=1	HUMAN	4	87.9023
3304	2.83	5.34	23.1	sp|Q15057|ACAP2_HUMAN	Arf-GAP with coiled-coil, ANK repeat and PH domain-containing protein 2 OS=Homo sapiens GN=ACAP2 PE=1 SV=3	HUMAN	4	87.9023
3547	2.12	4.59	23.2	sp|Q8IXI2-3|MIRO1_HUMAN	Isoform 3 of Mitochondrial Rho GTPase 1 OS=Homo sapiens GN=RHOT1	HUMAN	4	87.9023
4221	1.38	1.49	30.4	sp|O95396|MOCS3_HUMAN	Adenylyltransferase and sulfurtransferase MOCS3 OS=Homo sapiens GN=MOCS3 PE=1 SV=1	HUMAN	4	87.9023
2831	4.05	4.25	16.9	sp|Q9Y5T5|UBP16_HUMAN	Ubiquitin carboxyl-terminal hydrolase 16 OS=Homo sapiens GN=USP16 PE=1 SV=1	HUMAN	3	87.9023
2936	4	6.4	24.3	sp|Q9Y597|KCTD3_HUMAN	BTB/POZ domain-containing protein KCTD3 OS=Homo sapiens GN=KCTD3 PE=1 SV=2	HUMAN	3	87.9023
2939	4	6.06	11.5	sp|Q9UPQ8|DOLK_HUMAN	Dolichol kinase OS=Homo sapiens GN=DOLK PE=1 SV=1	HUMAN	3	87.9023
3175	3.37	3.5	24	tr|C9K0W8|C9K0W8_HUMAN	Syntaxin-16 OS=Homo sapiens GN=STX16 PE=2 SV=1	HUMAN	3	87.9023
3486	2.23	2.35	18.6	sp|Q9NW13|RBM28_HUMAN	RNA-binding protein 28 OS=Homo sapiens GN=RBM28 PE=1 SV=3	HUMAN	3	87.9023
3509	2.18	2.34	18.5	sp|Q9HAU0-5|PKHA5_HUMAN	Isoform 5 of Pleckstrin homology domain-containing family A member 5 OS=Homo sapiens GN=PLEKHA5	HUMAN	3	87.9023
3646	2.03	2.2	25.7	tr|A8K718|A8K718_HUMAN	cDNA FLJ77502 OS=Homo sapiens PE=2 SV=1	HUMAN	3	87.9023
3861	2	2.87	35	tr|B2R7I9|B2R7I9_HUMAN	cDNA, FLJ93464, highly similar to Homo sapiens RAB7, member RAS oncogene family-like 1 (RAB7L1), mRNA OS=Homo sapiens PE=2 SV=1	HUMAN	3	87.9023
4424	0.62	0.66	27.7	tr|Q6NXG4|Q6NXG4_HUMAN	WDR13 protein (Fragment) OS=Homo sapiens GN=WDR13 PE=2 SV=1	HUMAN	3	87.9023
3443	2.35	2.44	16.5	sp|Q9H4L7|SMRCD_HUMAN	SWI/SNF-related matrix-associated actin-dependent regulator of chromatin subfamily A containing DEAD/H box 1 OS=Homo sapiens GN=SMARCAD1 PE=1 SV=2	HUMAN	3	87.9023
4352	0.84	0.96	23.8	tr|Q86T04|Q86T04_HUMAN	Full-length cDNA clone CS0DJ014YO21 of T cells (Jurkat cell line) of Homo sapiens (human) (Fragment) OS=Homo sapiens PE=2 SV=1	HUMAN	3	87.9023
3371	2.58	2.62	24.5	sp|Q9NX74|DUS2L_HUMAN	tRNA-dihydrouridine(20) synthase [NAD(P)+]-like OS=Homo sapiens GN=DUS2 PE=1 SV=1	HUMAN	3	87.9023
2411	5.75	5.76	35.7	tr|Q9BS35|Q9BS35_HUMAN	GMFB protein OS=Homo sapiens GN=GMFB PE=2 SV=1	HUMAN	3	87.0964
4297	1.05	1.81	24.5	tr|B3KUK7|B3KUK7_HUMAN	cDNA FLJ40104 fis, clone TESTI2006111, highly similar to Katanin p60 ATPase-containing subunit A-like 1 (EC 3.6.4.3) OS=Homo sapiens PE=2 SV=1	HUMAN	3	87.0964
4283	1.1	1.42	17.2	tr|Q6PRX3|Q6PRX3_HUMAN	Transducin-like enhancer of split 3 splice variant 1 OS=Homo sapiens GN=TLE3 PE=2 SV=1	HUMAN	3	87.0964
3708	2.01	2.5	12	sp|Q9UKK3|PARP4_HUMAN	Poly [ADP-ribose] polymerase 4 OS=Homo sapiens GN=PARP4 PE=1 SV=3	HUMAN	3	87.0964
3795	2	29.06	81	sp|P31942-2|HNRH3_HUMAN	Isoform 2 of Heterogeneous nuclear ribonucleoprotein H3 OS=Homo sapiens GN=HNRNPH3	HUMAN	37	87.0964
4386	0.74	1	22.3	sp|Q8TEW0-8|PARD3_HUMAN	Isoform 8 of Partitioning defective 3 homolog OS=Homo sapiens GN=PARD3	HUMAN	3	87.0964
4299	1.04	6.36	26.7	tr|B3KRV2|B3KRV2_HUMAN	cDNA FLJ34950 fis, clone NT2RP7017284, highly similar to Casein kinase I isoform epsilon (EC 2.7.11.1) OS=Homo sapiens PE=2 SV=1	HUMAN	4	87.0964
3074	3.88	4.23	39.3	tr|Q53RX3|Q53RX3_HUMAN	Putative uncharacterized protein RDH14 OS=Homo sapiens GN=RDH14 PE=2 SV=1	HUMAN	4	86.2979
3821	2	9.51	37.9	sp|P02533|K1C14_HUMAN	Keratin, type I cytoskeletal 14 OS=Homo sapiens GN=KRT14 PE=1 SV=4	HUMAN	9	86.2979
2542	5.02	5.17	27.9	sp|Q3SXM5|HSDL1_HUMAN	Inactive hydroxysteroid dehydrogenase-like protein 1 OS=Homo sapiens GN=HSDL1 PE=1 SV=3	HUMAN	3	86.2979
3516	2.17	3.07	19.7	tr|B4DT67|B4DT67_HUMAN	SPATS2-like protein OS=Homo sapiens GN=SPATS2L PE=2 SV=1	HUMAN	5	85.5067
3445	2.34	5.34	46.3	sp|Q7Z7H5|TMED4_HUMAN	Transmembrane emp24 domain-containing protein 4 OS=Homo sapiens GN=TMED4 PE=1 SV=1	HUMAN	9	85.5067
3194	3.29	3.31	32.2	sp|Q96LW7-2|BINCA_HUMAN	Isoform 2 of Bcl10-interacting CARD protein OS=Homo sapiens GN=C9orf89	HUMAN	3	85.5067
3832	2	4.9	46	tr|Q9BRV4|Q9BRV4_HUMAN	Vesicle-associated membrane protein 3 (Cellubrevin) OS=Homo sapiens GN=VAMP3 PE=4 SV=1	HUMAN	7	83.946
3221	3.19	3.29	21.3	tr|B4DMI9|B4DMI9_HUMAN	cDNA FLJ55894, highly similar to Discs large homolog 7 OS=Homo sapiens PE=2 SV=1	HUMAN	3	76.5597
3300	2.85	2.99	43	tr|E5KRX5|E5KRX5_HUMAN	Surfeit locus protein 1 OS=Homo sapiens PE=4 SV=1	HUMAN	3	75.1623
2955	4	4.24	12.8	sp|Q96HR8|NAF1_HUMAN	H/ACA ribonucleoprotein complex non-core subunit NAF1 OS=Homo sapiens GN=NAF1 PE=1 SV=2	HUMAN	4	74.4732
2062	6.87	7.15	14.3	sp|P49757|NUMB_HUMAN	Protein numb homolog OS=Homo sapiens GN=NUMB PE=1 SV=2	HUMAN	7	72.4436
4272	1.14	1.41	35.8	sp|Q93096|TP4A1_HUMAN	Protein tyrosine phosphatase type IVA 1 OS=Homo sapiens GN=PTP4A1 PE=1 SV=2	HUMAN	3	71.1214
4156	1.69	1.72	32.9	sp|Q5VWZ2|LYPL1_HUMAN	Lysophospholipase-like protein 1 OS=Homo sapiens GN=LYPLAL1 PE=1 SV=3	HUMAN	3	68.5488
3805	2	14.58	57.9	tr|G5EA09|G5EA09_HUMAN	Syndecan binding protein (Syntenin), isoform CRA_a OS=Homo sapiens GN=SDCBP PE=2 SV=1	HUMAN	13	68.5488
2243	6.07	6.4	17.4	sp|Q9Y4D7-2|PLXD1_HUMAN	Isoform 2 of Plexin-D1 OS=Homo sapiens GN=PLXND1	HUMAN	4	67.9204
3580	2.08	2.28	28.6	tr|E7ERS3|E7ERS3_HUMAN	Zinc finger CCCH domain-containing protein 18 OS=Homo sapiens GN=ZC3H18 PE=2 SV=1	HUMAN	3	66.0693
2530	5.09	5.21	26.1	sp|Q92791|SC65_HUMAN	Synaptonemal complex protein SC65 OS=Homo sapiens GN=LEPREL4 PE=1 SV=1	HUMAN	4	55.9758
2009	7.27	9.35	28	tr|Q59FC3|Q59FC3_HUMAN	G protein-coupled receptor kinase interactor 1 variant (Fragment) OS=Homo sapiens PE=2 SV=1	HUMAN	5	54.9541
3975	2	2.06	12.2	sp|Q96EV2|RBM33_HUMAN	RNA-binding protein 33 OS=Homo sapiens GN=RBM33 PE=1 SV=3	HUMAN	3	53.4564
2559	4.94	5	27.3	tr|Q5JWS0|Q5JWS0_HUMAN	ERGIC and golgi 3 (Fragment) OS=Homo sapiens GN=ERGIC3 PE=2 SV=1	HUMAN	4	52.9663
1610	9.81	13.75	28.8	sp|O95239-2|KIF4A_HUMAN	Isoform 2 of Chromosome-associated kinesin KIF4A OS=Homo sapiens GN=KIF4A	HUMAN	10	49.2039
3498	2.2	10.08	52.9	sp|Q9BQ04|RBM4B_HUMAN	RNA-binding protein 4B OS=Homo sapiens GN=RBM4B PE=1 SV=1	HUMAN	10	48.3059
3428	2.39	2.52	39.7	sp|Q9P013|CWC15_HUMAN	Spliceosome-associated protein CWC15 homolog OS=Homo sapiens GN=CWC15 PE=1 SV=2	HUMAN	3	44.4631
3527	2.16	2.16	24.8	sp|Q6P1L8|RM14_HUMAN	39S ribosomal protein L14, mitochondrial OS=Homo sapiens GN=MRPL14 PE=1 SV=1	HUMAN	3	40.1791
2808	4.08	6.42	14.4	tr|E7EPP6|E7EPP6_HUMAN	Serine/threonine-protein kinase Chk1 OS=Homo sapiens GN=CHEK1 PE=2 SV=1	HUMAN	5	39.8107
2583	4.84	5.36	23.8	sp|Q8IY18|SMC5_HUMAN	Structural maintenance of chromosomes protein 5 OS=Homo sapiens GN=SMC5 PE=1 SV=2	HUMAN	3	38.7258
1985	7.46	7.96	26.3	sp|Q63ZY3|KANK2_HUMAN	KN motif and ankyrin repeat domain-containing protein 2 OS=Homo sapiens GN=KANK2 PE=1 SV=1	HUMAN	7	37.325
4066	2	2.01	15.5	tr|C9JA28|C9JA28_HUMAN	Translocon-associated protein subunit gamma OS=Homo sapiens GN=SSR3 PE=2 SV=1	HUMAN	6	36.3078
3167	3.42	3.43	26	sp|Q5UCC4-2|EMC10_HUMAN	Isoform 2 of ER membrane protein complex subunit 10 OS=Homo sapiens GN=EMC10	HUMAN	4	35.3183
2639	4.6	5.09	15.4	tr|A8K594|A8K594_HUMAN	cDNA FLJ77256, highly similar to Homo sapiens SH3-domain binding protein 4 (SH3BP4), mRNA OS=Homo sapiens PE=2 SV=1	HUMAN	3	34.0408
3798	2	23	37.2	tr|E9PLY5|E9PLY5_HUMAN	Microtubule-actin cross-linking factor 1, isoforms 1/2/3/5 (Fragment) OS=Homo sapiens GN=MACF1 PE=2 SV=1	HUMAN	16	33.1131
3819	2	10.32	34	tr|H0YNE9|H0YNE9_HUMAN	Ras-related protein Rab-8B (Fragment) OS=Homo sapiens GN=RAB8B PE=2 SV=1	HUMAN	10	32.5087
3147	3.49	3.5	48.3	tr|J3KPD3|J3KPD3_HUMAN	RNA binding motif protein 7, isoform CRA_c OS=Homo sapiens GN=RBM7 PE=2 SV=1	HUMAN	3	32.2107
1042	14.33	21.37	32.1	sp|O15020|SPTN2_HUMAN	Spectrin beta chain, non-erythrocytic 2 OS=Homo sapiens GN=SPTBN2 PE=1 SV=3	HUMAN	20	30.479
1735	8.78	9	26.2	sp|Q96KG9|NTKL_HUMAN	N-terminal kinase-like protein OS=Homo sapiens GN=SCYL1 PE=1 SV=1	HUMAN	11	29.9226
2744	4.2	4.39	25	sp|Q53LP3|SWAHC_HUMAN	Ankyrin repeat domain-containing protein SOWAHC OS=Homo sapiens GN=SOWAHC PE=1 SV=1	HUMAN	4	29.6483
3541	2.13	2.64	19.2	sp|Q15811-6|ITSN1_HUMAN	Isoform 6 of Intersectin-1 OS=Homo sapiens GN=ITSN1	HUMAN	3	28.5759
2171	6.32	6.35	30.8	sp|Q14165|MLEC_HUMAN	Malectin OS=Homo sapiens GN=MLEC PE=1 SV=1	HUMAN	6	26.3027
2801	4.1	4.22	27.8	tr|F5H7P7|F5H7P7_HUMAN	Peptidylprolyl isomerase domain and WD repeat-containing protein 1 OS=Homo sapiens GN=PPWD1 PE=2 SV=1	HUMAN	5	26.3027
2646	4.58	4.9	26.8	sp|Q9Y2P8|RCL1_HUMAN	RNA 3'-terminal phosphate cyclase-like protein OS=Homo sapiens GN=RCL1 PE=1 SV=3	HUMAN	3	25.8226
3346	2.66	3.63	24.8	sp|Q9Y315|DEOC_HUMAN	Putative deoxyribose-phosphate aldolase OS=Homo sapiens GN=DERA PE=1 SV=2	HUMAN	3	25.8226
3525	2.16	2.19	26.1	tr|Q53XA7|Q53XA7_HUMAN	Fumarylacetoacetase OS=Homo sapiens GN=DKFZp686F13224 PE=2 SV=1	HUMAN	4	24.8886
1568	10.02	10.14	41.8	sp|Q01844|EWS_HUMAN	RNA-binding protein EWS OS=Homo sapiens GN=EWSR1 PE=1 SV=1	HUMAN	15	24.8886
2295	6.01	6.35	48.8	sp|P61970|NTF2_HUMAN	Nuclear transport factor 2 OS=Homo sapiens GN=NUTF2 PE=1 SV=1	HUMAN	7	24.6604
2488	5.32	5.88	20	tr|A8K905|A8K905_HUMAN	cDNA FLJ77615, highly similar to Homo sapiens nucleolar complex associated 3 homolog (S. cerevisiae) (NOC3L), mRNA OS=Homo sapiens PE=2 SV=1	HUMAN	4	24.4343
3012	4	4.05	26.4	sp|P17028|ZNF24_HUMAN	Zinc finger protein 24 OS=Homo sapiens GN=ZNF24 PE=1 SV=4	HUMAN	3	24.4343
2434	5.62	5.81	19.9	sp|Q13769|THOC5_HUMAN	THO complex subunit 5 homolog OS=Homo sapiens GN=THOC5 PE=1 SV=2	HUMAN	5	24.2103
957	15.39	17.38	33.7	tr|F5H7K4|F5H7K4_HUMAN	Neutral cholesterol ester hydrolase 1 OS=Homo sapiens GN=NCEH1 PE=2 SV=1	HUMAN	15	24.2103
1367	11.37	11.75	22.2	sp|Q96S59|RANB9_HUMAN	Ran-binding protein 9 OS=Homo sapiens GN=RANBP9 PE=1 SV=1	HUMAN	8	23.7684
4190	1.49	2.6	32.9	tr|B4DPP6|B4DPP6_HUMAN	cDNA FLJ54371, highly similar to Serum albumin OS=Homo sapiens PE=2 SV=1	HUMAN	6	23.3346
1299	12	12.36	48.5	tr|B4DUT8|B4DUT8_HUMAN	Calponin-2 OS=Homo sapiens GN=CNN2 PE=2 SV=1	HUMAN	13	23.1206
2658	4.53	4.57	33.6	sp|O75937|DNJC8_HUMAN	DnaJ homolog subfamily C member 8 OS=Homo sapiens GN=DNAJC8 PE=1 SV=2	HUMAN	6	23.1206
1339	11.61	11.81	51.9	tr|Q6IAT9|Q6IAT9_HUMAN	Proteasome subunit beta type OS=Homo sapiens GN=PSMB6 PE=2 SV=1	HUMAN	9	22.9087
2324	6	6.47	37.9	tr|J3QQ67|J3QQ67_HUMAN	60S ribosomal protein L18 (Fragment) OS=Homo sapiens GN=RPL18 PE=3 SV=1	HUMAN	6	22.6987
2786	4.12	4.23	36.1	sp|O75391|SPAG7_HUMAN	Sperm-associated antigen 7 OS=Homo sapiens GN=SPAG7 PE=1 SV=2	HUMAN	3	21.8776
2789	4.11	6.3	37.2	sp|Q9HD33|RM47_HUMAN	39S ribosomal protein L47, mitochondrial OS=Homo sapiens GN=MRPL47 PE=1 SV=2	HUMAN	6	21.677
1526	10.13	12.48	57.3	sp|Q99729-4|ROAA_HUMAN	Isoform 4 of Heterogeneous nuclear ribonucleoprotein A/B OS=Homo sapiens GN=HNRNPAB	HUMAN	18	21.0863
3743	2.01	2.1	20.7	tr|B2RB74|B2RB74_HUMAN	cDNA, FLJ95348, highly similar to Homo sapiens mannose-P-dolichol utilization defect 1 (MPDU1), mRNA OS=Homo sapiens PE=2 SV=1	HUMAN	3	20.893
2377	5.92	6.05	28.1	sp|O75569|PRKRA_HUMAN	Interferon-inducible double-stranded RNA-dependent protein kinase activator A OS=Homo sapiens GN=PRKRA PE=1 SV=1	HUMAN	5	20.5116
1551	10.04	10.5	34.9	tr|B4DGM9|B4DGM9_HUMAN	Torsin family 1, member A (Torsin A), isoform CRA_a OS=Homo sapiens GN=TOR1A PE=2 SV=1	HUMAN	7	20.1372
2150	6.41	7.23	26.1	sp|Q96CU9|FXRD1_HUMAN	FAD-dependent oxidoreductase domain-containing protein 1 OS=Homo sapiens GN=FOXRED1 PE=1 SV=2	HUMAN	6	19.9526
2129	6.49	6.65	25.8	tr|Q53FR8|Q53FR8_HUMAN	Vacuolar protein sorting 45A variant (Fragment) OS=Homo sapiens PE=2 SV=1	HUMAN	8	19.9526
2914	4.01	4.06	25	tr|B3KN09|B3KN09_HUMAN	cDNA FLJ13173 fis, clone NT2RP3003831, highly similar to Endonuclease G-like 1 (EC 3.1.30.-) OS=Homo sapiens PE=2 SV=1	HUMAN	3	19.7697
1668	9.37	10.21	27.8	sp|Q6PL18|ATAD2_HUMAN	ATPase family AAA domain-containing protein 2 OS=Homo sapiens GN=ATAD2 PE=1 SV=1	HUMAN	8	19.2309
2768	4.15	11.96	52	tr|H0YK48|H0YK48_HUMAN	Tropomyosin alpha-1 chain OS=Homo sapiens GN=TPM1 PE=2 SV=1	HUMAN	12	19.2309
1841	8.09	10.49	31.8	sp|Q8TC12|RDH11_HUMAN	Retinol dehydrogenase 11 OS=Homo sapiens GN=RDH11 PE=1 SV=2	HUMAN	7	19.0546
1152	13.27	13.44	47.5	sp|Q8TED0|UTP15_HUMAN	U3 small nucleolar RNA-associated protein 15 homolog OS=Homo sapiens GN=UTP15 PE=1 SV=3	HUMAN	11	18.8799
1446	10.74	11.71	25.3	sp|Q14676-4|MDC1_HUMAN	Isoform 4 of Mediator of DNA damage checkpoint protein 1 OS=Homo sapiens GN=MDC1	HUMAN	8	18.7068
3043	4	4.02	22.1	sp|Q3MHD2|LSM12_HUMAN	Protein LSM12 homolog OS=Homo sapiens GN=LSM12 PE=1 SV=2	HUMAN	3	18.5353
1456	10.67	10.88	40	tr|B3KU60|B3KU60_HUMAN	cDNA FLJ39235 fis, clone OCBBF2007829, highly similar to Mus musculus fatso protein OS=Homo sapiens PE=2 SV=1	HUMAN	9	18.5353
318	30.71	31.81	77.5	tr|E9PK25|E9PK25_HUMAN	Cofilin-1 OS=Homo sapiens GN=CFL1 PE=2 SV=1	HUMAN	47	18.3654
1751	8.66	12.87	45	tr|B2R7R5|B2R7R5_HUMAN	cDNA, FLJ93570, highly similar to Homo sapiens phosphoribosyl pyrophosphate synthetase-associated protein 2 (PRPSAP2), mRNA OS=Homo sapiens PE=2 SV=1	HUMAN	9	18.197
2973	4	4.14	35.5	sp|P41208|CETN2_HUMAN	Centrin-2 OS=Homo sapiens GN=CETN2 PE=1 SV=1	HUMAN	3	18.197
1500	10.31	10.81	25.3	tr|Q5JAM2|Q5JAM2_HUMAN	5-aminolevulinate synthase OS=Homo sapiens GN=ALAS1 PE=2 SV=1	HUMAN	6	17.8649
3204	3.26	3.51	36.9	tr|E9PIE3|E9PIE3_HUMAN	Protein kinase C delta-binding protein OS=Homo sapiens GN=PRKCDBP PE=2 SV=1	HUMAN	3	17.7011
1975	7.51	7.51	62.1	sp|Q9Y5L4|TIM13_HUMAN	Mitochondrial import inner membrane translocase subunit Tim13 OS=Homo sapiens GN=TIMM13 PE=1 SV=1	HUMAN	5	17.5388
2118	6.53	6.68	35.2	tr|Q8N572|Q8N572_HUMAN	WBSCR16 protein OS=Homo sapiens GN=WBSCR16 PE=2 SV=1	HUMAN	4	17.378
2293	6.01	6.64	44.1	tr|J3QKS7|J3QKS7_HUMAN	SWI/SNF-related matrix-associated actin-dependent regulator of chromatin subfamily E member 1 (Fragment) OS=Homo sapiens GN=SMARCE1 PE=2 SV=1	HUMAN	6	17.378
1620	9.74	9.84	30.4	tr|B7Z592|B7Z592_HUMAN	cDNA FLJ61635, highly similar to Homo sapiens likely ortholog of mouse immediate early response, erythropoietin 4 (LEREPO4), mRNA OS=Homo sapiens PE=2 SV=1	HUMAN	5	17.378
2280	6.02	6.74	41	tr|F5H6I0|F5H6I0_HUMAN	Beta-2-microglobulin OS=Homo sapiens GN=B2M PE=2 SV=1	HUMAN	5	16.9044
2578	4.86	5.21	28.6	tr|E9PAL9|E9PAL9_HUMAN	5'-nucleotidase domain-containing protein 2 OS=Homo sapiens GN=NT5DC2 PE=2 SV=1	HUMAN	5	16.9044
3503	2.19	4.97	18.9	sp|Q9UPT5|EXOC7_HUMAN	Exocyst complex component 7 OS=Homo sapiens GN=EXOC7 PE=1 SV=3	HUMAN	6	16.5959
1926	7.93	8.09	26	tr|B2R5S4|B2R5S4_HUMAN	cDNA, FLJ92598, highly similar to Homo sapiens polymerase (DNA directed), delta 2, regulatory subunit 50kDa (POLD2), mRNA OS=Homo sapiens PE=2 SV=1	HUMAN	9	16.4437
1847	8.07	8.59	47.1	sp|Q9BQ69|MACD1_HUMAN	O-acetyl-ADP-ribose deacetylase MACROD1 OS=Homo sapiens GN=MACROD1 PE=1 SV=2	HUMAN	8	16.4437
1788	8.39	8.62	31.5	sp|Q99816|TS101_HUMAN	Tumor susceptibility gene 101 protein OS=Homo sapiens GN=TSG101 PE=1 SV=2	HUMAN	9	16.293
2887	4.01	5.03	47	tr|Q9BX83|Q9BX83_HUMAN	Hemoglobin alpha 1 globin chain (Fragment) OS=Homo sapiens GN=HBA1 PE=3 SV=1	HUMAN	6	16.293
2729	4.25	4.33	37.2	sp|Q969X5|ERGI1_HUMAN	Endoplasmic reticulum-Golgi intermediate compartment protein 1 OS=Homo sapiens GN=ERGIC1 PE=1 SV=1	HUMAN	6	16.1436
3285	2.92	3.34	39.2	sp|Q9BY32|ITPA_HUMAN	Inosine triphosphate pyrophosphatase OS=Homo sapiens GN=ITPA PE=1 SV=2	HUMAN	3	16.1436
2842	4.04	4.18	32.1	tr|A1JUI9|A1JUI9_HUMAN	WASL protein OS=Homo sapiens GN=WASL PE=2 SV=1	HUMAN	4	15.9956
1710	8.98	18.91	47.5	tr|Q6IT96|Q6IT96_HUMAN	Histone deacetylase OS=Homo sapiens GN=HDAC1 PE=1 SV=1	HUMAN	17	15.9956
1069	14.08	14.33	65.3	tr|Q5U0J2|Q5U0J2_HUMAN	Cysteine and glycine-rich protein 1 OS=Homo sapiens GN=CSRP1 PE=2 SV=1	HUMAN	19	15.9956
1544	10.06	10.29	37.7	sp|O43818|U3IP2_HUMAN	U3 small nucleolar RNA-interacting protein 2 OS=Homo sapiens GN=RRP9 PE=1 SV=1	HUMAN	8	15.8489
1116	13.66	16.32	46.1	sp|Q9UNS2|CSN3_HUMAN	COP9 signalosome complex subunit 3 OS=Homo sapiens GN=COPS3 PE=1 SV=3	HUMAN	16	15.8489
456	25.13	25.22	67.4	tr|Q6FHM2|Q6FHM2_HUMAN	GNB2 protein OS=Homo sapiens GN=GNB2 PE=2 SV=1	HUMAN	22	15.8489
1856	8.04	12.3	55.9	tr|Q12771|Q12771_HUMAN	P37 AUF1 OS=Homo sapiens PE=2 SV=1	HUMAN	18	15.8489
2833	4.05	4.24	24.7	tr|M0QXF9|M0QXF9_HUMAN	Branched-chain-amino-acid aminotransferase (Fragment) OS=Homo sapiens GN=BCAT2 PE=2 SV=1	HUMAN	4	15.7036
2227	6.11	10.33	44.3	tr|F5H157|F5H157_HUMAN	Ras-related protein Rab-35 (Fragment) OS=Homo sapiens GN=RAB35 PE=2 SV=1	HUMAN	11	15.7036
1736	8.78	8.89	43.6	sp|Q8NE86|MCU_HUMAN	Calcium uniporter protein, mitochondrial OS=Homo sapiens GN=MCU PE=1 SV=1	HUMAN	9	15.7036
2593	4.79	5.43	37.7	sp|Q9Y3C8|UFC1_HUMAN	Ubiquitin-fold modifier-conjugating enzyme 1 OS=Homo sapiens GN=UFC1 PE=1 SV=3	HUMAN	4	15.5597
2775	4.14	6.41	26.6	tr|Q59G54|Q59G54_HUMAN	Bromodomain adjacent to zinc finger domain, 1A isoform b variant (Fragment) OS=Homo sapiens PE=2 SV=1	HUMAN	4	15.5597
2760	4.16	6.9	28	sp|O15320|CTGE5_HUMAN	cTAGE family member 5 OS=Homo sapiens GN=CTAGE5 PE=1 SV=4	HUMAN	5	15.417
4115	1.88	1.9	26.1	sp|P39023|RL3_HUMAN	60S ribosomal protein L3 OS=Homo sapiens GN=RPL3 PE=1 SV=2	HUMAN	5	15.417
1803	8.27	8.63	33	tr|Q6P5V6|Q6P5V6_HUMAN	SNX5 protein (Fragment) OS=Homo sapiens GN=SNX5 PE=2 SV=1	HUMAN	8	15.2757
3220	3.19	3.39	26.4	sp|Q8N2G8|GHDC_HUMAN	GH3 domain-containing protein OS=Homo sapiens GN=GHDC PE=1 SV=2	HUMAN	3	15.2757
2810	4.08	4.42	32.7	sp|Q92665|RT31_HUMAN	28S ribosomal protein S31, mitochondrial OS=Homo sapiens GN=MRPS31 PE=1 SV=3	HUMAN	4	15.1356
2068	6.85	6.97	32.9	sp|P51572-2|BAP31_HUMAN	Isoform 2 of B-cell receptor-associated protein 31 OS=Homo sapiens GN=BCAP31	HUMAN	5	14.9969
644	20.51	20.93	56.8	tr|Q53GF8|Q53GF8_HUMAN	Isocitrate dehydrogenase 3 (NAD+) alpha variant (Fragment) OS=Homo sapiens PE=2 SV=1	HUMAN	17	14.9969
2852	4.03	4.32	17.2	sp|Q9UDY8|MALT1_HUMAN	Mucosa-associated lymphoid tissue lymphoma translocation protein 1 OS=Homo sapiens GN=MALT1 PE=1 SV=1	HUMAN	3	14.9969
2873	4.02	4.06	23.8	tr|A6NG79|A6NG79_HUMAN	Proline-rich protein PRCC OS=Homo sapiens GN=PRCC PE=2 SV=1	HUMAN	4	14.8594
3034	4	4.02	27.2	sp|Q7L5D6|GET4_HUMAN	Golgi to ER traffic protein 4 homolog OS=Homo sapiens GN=GET4 PE=1 SV=1	HUMAN	4	14.7231
3298	2.86	2.9	25.7	tr|Q96DV6|Q96DV6_HUMAN	40S ribosomal protein S6 OS=Homo sapiens GN=RPS6 PE=2 SV=1	HUMAN	3	14.5881
3351	2.65	2.83	28.1	tr|G8JLH6|G8JLH6_HUMAN	CD9 antigen (Fragment) OS=Homo sapiens GN=CD9 PE=2 SV=1	HUMAN	3	14.4544
1300	12	12.27	26.8	tr|B4DR61|B4DR61_HUMAN	Protein transport protein Sec61 subunit alpha isoform 1 OS=Homo sapiens GN=SEC61A1 PE=2 SV=1	HUMAN	9	14.4544
2283	6.02	6.18	36.4	tr|J3KNQ4|J3KNQ4_HUMAN	Alpha-parvin OS=Homo sapiens GN=PARVA PE=2 SV=1	HUMAN	8	14.4544
2602	4.75	5.18	15.1	sp|Q9UP95-3|S12A4_HUMAN	Isoform 3 of Solute carrier family 12 member 4 OS=Homo sapiens GN=SLC12A4	HUMAN	3	14.3219
1440	10.76	13.36	19.7	sp|P09884|DPOLA_HUMAN	DNA polymerase alpha catalytic subunit OS=Homo sapiens GN=POLA1 PE=1 SV=2	HUMAN	10	14.3219
2673	4.46	4.53	46.6	sp|O43324|MCA3_HUMAN	Eukaryotic translation elongation factor 1 epsilon-1 OS=Homo sapiens GN=EEF1E1 PE=1 SV=1	HUMAN	10	14.3219
1510	10.22	10.53	55.4	sp|P52565|GDIR1_HUMAN	Rho GDP-dissociation inhibitor 1 OS=Homo sapiens GN=ARHGDIA PE=1 SV=3	HUMAN	9	14.1906
927	15.86	16.14	31.2	tr|B3KQF0|B3KQF0_HUMAN	cDNA FLJ90354 fis, clone NT2RP2003390, highly similar to Translocation protein SEC63 homolog OS=Homo sapiens PE=2 SV=1	HUMAN	16	14.1906
2279	6.02	7.06	27.2	tr|Q6PJB9|Q6PJB9_HUMAN	SFRS11 protein (Fragment) OS=Homo sapiens GN=SFRS11 PE=2 SV=1	HUMAN	9	14.0605
2327	6	6.35	29.6	sp|Q9BZI7|REN3B_HUMAN	Regulator of nonsense transcripts 3B OS=Homo sapiens GN=UPF3B PE=1 SV=1	HUMAN	4	13.9316
3679	2.02	2.09	30	sp|Q96IZ0|PAWR_HUMAN	PRKC apoptosis WT1 regulator protein OS=Homo sapiens GN=PAWR PE=1 SV=1	HUMAN	3	13.9316
3160	3.45	3.56	26.3	sp|Q9NZ63|CI078_HUMAN	Uncharacterized protein C9orf78 OS=Homo sapiens GN=C9orf78 PE=1 SV=1	HUMAN	4	13.8038
1485	10.38	13.78	27.2	sp|P52732|KIF11_HUMAN	Kinesin-like protein KIF11 OS=Homo sapiens GN=KIF11 PE=1 SV=2	HUMAN	8	13.8038
678	19.97	20.23	52.1	tr|B3KME2|B3KME2_HUMAN	cDNA FLJ10772 fis, clone NT2RP4000243, highly similar to Cartilage-associated protein OS=Homo sapiens PE=2 SV=1	HUMAN	16	13.6773
2635	4.62	4.62	41.7	tr|Q9GZL9|Q9GZL9_HUMAN	Beta-globin (Fragment) OS=Homo sapiens GN=HBB PE=2 SV=1	HUMAN	6	13.6773
1216	12.48	13.15	31.8	tr|H0YFA7|H0YFA7_HUMAN	Bifunctional UDP-N-acetylglucosamine 2-epimerase/N-acetylmannosamine kinase OS=Homo sapiens GN=GNE PE=2 SV=2	HUMAN	9	13.5519
471	24.72	24.77	67.4	tr|Q6FHF5|Q6FHF5_HUMAN	Proliferating cell nuclear antigen (Fragment) OS=Homo sapiens GN=PCNA PE=2 SV=1	HUMAN	28	13.5519
2056	6.91	6.92	43.7	tr|B4DYB4|B4DYB4_HUMAN	Nucleoporin NUP53 OS=Homo sapiens GN=NUP35 PE=2 SV=1	HUMAN	6	13.5519
989	14.85	14.89	78	sp|P25398|RS12_HUMAN	40S ribosomal protein S12 OS=Homo sapiens GN=RPS12 PE=1 SV=3	HUMAN	25	13.4277
1802	8.27	8.64	26.4	sp|Q6L8Q7|PDE12_HUMAN	2',5'-phosphodiesterase 12 OS=Homo sapiens GN=PDE12 PE=1 SV=2	HUMAN	6	13.3045
2845	4.04	4.13	24.6	tr|Q6IBK3|Q6IBK3_HUMAN	SCAMP2 protein OS=Homo sapiens GN=SCAMP2 PE=2 SV=1	HUMAN	4	13.3045
3228	3.17	3.24	18.3	sp|Q13772-4|NCOA4_HUMAN	Isoform 4 of Nuclear receptor coactivator 4 OS=Homo sapiens GN=NCOA4	HUMAN	3	13.1826
2667	4.48	4.59	34.5	sp|O95721|SNP29_HUMAN	Synaptosomal-associated protein 29 OS=Homo sapiens GN=SNAP29 PE=1 SV=1	HUMAN	3	13.1826
3800	2	18.42	51.5	sp|Q9NQC3-2|RTN4_HUMAN	Isoform 2 of Reticulon-4 OS=Homo sapiens GN=RTN4	HUMAN	18	13.1826
3207	3.25	3.27	34.3	sp|Q9BUN8|DERL1_HUMAN	Derlin-1 OS=Homo sapiens GN=DERL1 PE=1 SV=1	HUMAN	4	13.0617
2356	6	6.04	14.8	sp|Q9BUR4|WAP53_HUMAN	Telomerase Cajal body protein 1 OS=Homo sapiens GN=WRAP53 PE=1 SV=1	HUMAN	5	12.8233
1670	9.35	12.69	20.9	tr|B4E205|B4E205_HUMAN	cDNA FLJ61651, highly similar to Protein transport protein Sec24A OS=Homo sapiens PE=2 SV=1	HUMAN	12	12.8233
2550	4.99	6.71	22.3	sp|P20585|MSH3_HUMAN	DNA mismatch repair protein Msh3 OS=Homo sapiens GN=MSH3 PE=1 SV=4	HUMAN	5	12.8233
1943	7.81	7.97	30.4	sp|P22307-7|NLTP_HUMAN	Isoform 7 of Non-specific lipid-transfer protein OS=Homo sapiens GN=SCP2	HUMAN	9	12.8233
2575	4.87	4.92	43	tr|B3KS53|B3KS53_HUMAN	cDNA FLJ35535 fis, clone SPLEN2002419, highly similar to EGF-containing fibulin-like extracellular matrix protein 1 OS=Homo sapiens PE=2 SV=1	HUMAN	4	12.8233
2316	6	8.13	23.8	tr|B2RD27|B2RD27_HUMAN	cDNA, FLJ96428, highly similar to Homo sapiens proteasome (prosome, macropain) 26S subunit, non-ATPase, 7 (Mov34 homolog) (PSMD7), mRNA OS=Homo sapiens PE=2 SV=1	HUMAN	8	12.7057
3016	4	4.04	43.2	sp|Q96EY5|MB12A_HUMAN	Multivesicular body subunit 12A OS=Homo sapiens GN=MVB12A PE=1 SV=1	HUMAN	3	12.7057
1331	11.67	11.74	48.4	tr|Q53HW7|Q53HW7_HUMAN	Sulfide dehydrogenase like (Fragment) OS=Homo sapiens PE=2 SV=1	HUMAN	9	12.5892
879	16.53	16.71	69.5	tr|G3V295|G3V295_HUMAN	Proteasome subunit alpha type OS=Homo sapiens GN=PSMA6 PE=2 SV=1	HUMAN	20	12.5892
1999	7.35	7.57	27.4	tr|Q59EV6|Q59EV6_HUMAN	Carrier family 6, member 8 variant (Fragment) OS=Homo sapiens GN=PPGB PE=2 SV=1	HUMAN	4	12.4738
870	16.68	17.23	27.4	sp|O75400-3|PR40A_HUMAN	Isoform 3 of Pre-mRNA-processing factor 40 homolog A OS=Homo sapiens GN=PRPF40A	HUMAN	14	12.4738
3599	2.06	5.42	44.8	tr|Q9BSQ6|Q9BSQ6_HUMAN	RPL13A protein (Fragment) OS=Homo sapiens GN=RPL13A PE=2 SV=2	HUMAN	6	12.4738
3794	2	46.4	75.5	sp|P61978-3|HNRPK_HUMAN	Isoform 3 of Heterogeneous nuclear ribonucleoprotein K OS=Homo sapiens GN=HNRNPK	HUMAN	47	12.3595
1565	10.02	10.59	39.2	sp|O15270|SPTC2_HUMAN	Serine palmitoyltransferase 2 OS=Homo sapiens GN=SPTLC2 PE=1 SV=1	HUMAN	6	12.3595
319	30.67	34.7	67.7	tr|Q5U077|Q5U077_HUMAN	L-lactate dehydrogenase OS=Homo sapiens GN=LDHB PE=2 SV=1	HUMAN	53	12.2462
1298	12	12.59	38.2	tr|B3KPC1|B3KPC1_HUMAN	cDNA FLJ31582 fis, clone NT2RI2002117, highly similar to Protein pelota homolog OS=Homo sapiens PE=2 SV=1	HUMAN	8	12.2462
4195	1.47	1.63	25.3	sp|Q13421-2|MSLN_HUMAN	Isoform 3 of Mesothelin OS=Homo sapiens GN=MSLN	HUMAN	3	12.1339
2326	6	6.39	68.6	tr|F5H577|F5H577_HUMAN	Protein BRICK1 OS=Homo sapiens GN=BRK1 PE=2 SV=1	HUMAN	5	12.0226
1515	10.19	10.38	41.4	sp|O00625|PIR_HUMAN	Pirin OS=Homo sapiens GN=PIR PE=1 SV=1	HUMAN	11	11.9124
1114	13.71	13.77	44.9	sp|Q9H488|OFUT1_HUMAN	GDP-fucose protein O-fucosyltransferase 1 OS=Homo sapiens GN=POFUT1 PE=1 SV=1	HUMAN	11	11.9124
2317	6	7.48	35.3	tr|Q6FHT8|Q6FHT8_HUMAN	RNP24 protein OS=Homo sapiens GN=RNP24 PE=2 SV=1	HUMAN	7	11.8032
1852	8.06	8.09	71.9	sp|Q15185|TEBP_HUMAN	Prostaglandin E synthase 3 OS=Homo sapiens GN=PTGES3 PE=1 SV=1	HUMAN	11	11.8032
1274	12.06	12.72	41.2	sp|P46734-3|MP2K3_HUMAN	Isoform 2 of Dual specificity mitogen-activated protein kinase kinase 3 OS=Homo sapiens GN=MAP2K3	HUMAN	9	11.8032
1882	8.01	8.19	33.8	tr|Q0VAB1|Q0VAB1_HUMAN	Translocase of inner mitochondrial membrane 50 homolog (S. cerevisiae) OS=Homo sapiens GN=TIMM50 PE=2 SV=1	HUMAN	11	11.8032
995	14.8	15.08	57.5	tr|A8K651|A8K651_HUMAN	cDNA FLJ75700, highly similar to Homo sapiens complement component 1, q subcomponent binding protein (C1QBP), nuclear gene encoding mitochondrial protein, mRNA OS=Homo sapiens PE=2 SV=1	HUMAN	20	11.695
645	20.48	22.65	45.1	sp|O43684|BUB3_HUMAN	Mitotic checkpoint protein BUB3 OS=Homo sapiens GN=BUB3 PE=1 SV=1	HUMAN	22	11.5878
1419	10.92	11.12	45.9	sp|Q9H2W6|RM46_HUMAN	39S ribosomal protein L46, mitochondrial OS=Homo sapiens GN=MRPL46 PE=1 SV=1	HUMAN	9	11.5878
105	53.63	55.27	82	sp|O60701|UGDH_HUMAN	UDP-glucose 6-dehydrogenase OS=Homo sapiens GN=UGDH PE=1 SV=1	HUMAN	63	11.4815
3137	3.58	3.62	23.7	tr|B7Z2R7|B7Z2R7_HUMAN	Acyl-CoA-binding domain-containing protein 5 OS=Homo sapiens PE=2 SV=1	HUMAN	4	11.4815
2155	6.39	17.12	67.1	sp|Q04917|1433F_HUMAN	14-3-3 protein eta OS=Homo sapiens GN=YWHAH PE=1 SV=4	HUMAN	17	11.3763
3463	2.29	2.31	18.8	tr|C9JG97|C9JG97_HUMAN	Angio-associated migratory cell protein OS=Homo sapiens GN=AAMP PE=2 SV=1	HUMAN	3	11.3763
2393	5.82	5.87	17.6	tr|A8K6Q6|A8K6Q6_HUMAN	cDNA FLJ78639 OS=Homo sapiens PE=2 SV=1	HUMAN	5	11.3763
507	23.73	25.13	47.4	tr|B2R5U3|B2R5U3_HUMAN	EH-domain containing 1, isoform CRA_b OS=Homo sapiens GN=EHD1 PE=2 SV=1	HUMAN	23	11.272
1091	13.96	15.02	27.6	sp|O95425-2|SVIL_HUMAN	Isoform 2 of Supervillin OS=Homo sapiens GN=SVIL	HUMAN	13	11.272
2603	4.75	4.99	18.1	sp|A6NHR9-2|SMHD1_HUMAN	Isoform 2 of Structural maintenance of chromosomes flexible hinge domain-containing protein 1 OS=Homo sapiens GN=SMCHD1	HUMAN	5	11.272
1395	11.12	15.55	50.1	tr|Q5SQP8|Q5SQP8_HUMAN	C-terminal-binding protein 2 OS=Homo sapiens GN=CTBP2 PE=2 SV=1	HUMAN	10	11.1686
2709	4.3	4.54	17.6	sp|O94822|LTN1_HUMAN	E3 ubiquitin-protein ligase listerin OS=Homo sapiens GN=LTN1 PE=1 SV=6	HUMAN	5	11.1686
2323	6	6.49	55	sp|Q9UKY7|CDV3_HUMAN	Protein CDV3 homolog OS=Homo sapiens GN=CDV3 PE=1 SV=1	HUMAN	6	11.1686
326	30.25	32.03	43.3	tr|B3KMC9|B3KMC9_HUMAN	cDNA FLJ10711 fis, clone NT2RP3000917, highly similar to 5'-3' exoribonuclease 2 (EC 3.1.11.-) OS=Homo sapiens PE=2 SV=1	HUMAN	22	11.0662
2165	6.34	6.77	19.3	tr|B4E216|B4E216_HUMAN	cDNA FLJ57339, highly similar to Complement C3 OS=Homo sapiens PE=2 SV=1	HUMAN	5	11.0662
3163	3.44	3.63	25	sp|O00220|TR10A_HUMAN	Tumor necrosis factor receptor superfamily member 10A OS=Homo sapiens GN=TNFRSF10A PE=1 SV=3	HUMAN	3	10.9648
127	50.39	51.09	50.6	tr|B4DWW4|B4DWW4_HUMAN	DNA replication licensing factor MCM3 OS=Homo sapiens GN=MCM3 PE=2 SV=1	HUMAN	48	10.9648
293	32.31	32.55	59.8	sp|P14866|HNRPL_HUMAN	Heterogeneous nuclear ribonucleoprotein L OS=Homo sapiens GN=HNRNPL PE=1 SV=2	HUMAN	47	10.8643
1583	10	10.39	23	sp|P00734|THRB_HUMAN	Prothrombin OS=Homo sapiens GN=F2 PE=1 SV=2	HUMAN	8	10.8643
3316	2.8	2.85	35.2	tr|Q6IB54|Q6IB54_HUMAN	ATP synthase-coupling factor 6, mitochondrial OS=Homo sapiens GN=ATP5J PE=3 SV=1	HUMAN	5	10.7647
2157	6.39	6.81	29.8	sp|Q14739|LBR_HUMAN	Lamin-B receptor OS=Homo sapiens GN=LBR PE=1 SV=2	HUMAN	5	10.7647
288	32.6	34.25	44.3	tr|A8KA19|A8KA19_HUMAN	cDNA FLJ75831, highly similar to Homo sapiens exportin, tRNA (nuclear export receptor for tRNAs) (XPOT), mRNA OS=Homo sapiens PE=2 SV=1	HUMAN	31	10.7647
1513	10.2	10.96	15.7	sp|Q9BZQ8|NIBAN_HUMAN	Protein Niban OS=Homo sapiens GN=FAM129A PE=1 SV=1	HUMAN	8	10.7647
1691	9.2	9.53	36	tr|A8K9X5|A8K9X5_HUMAN	cDNA FLJ76472, highly similar to Homo sapiens Fas (TNFRSF6) associated factor 1 (FAF1), transcript variant 1, mRNA OS=Homo sapiens PE=2 SV=1	HUMAN	9	10.666
2791	4.11	4.33	31.8	tr|Q6FG59|Q6FG59_HUMAN	CDC37 protein OS=Homo sapiens GN=CDC37 PE=2 SV=1	HUMAN	7	10.666
553	22.35	23.89	44.7	sp|Q9NVH1|DJC11_HUMAN	DnaJ homolog subfamily C member 11 OS=Homo sapiens GN=DNAJC11 PE=1 SV=2	HUMAN	15	10.5682
327	30.21	31.89	54.5	sp|O00231|PSD11_HUMAN	26S proteasome non-ATPase regulatory subunit 11 OS=Homo sapiens GN=PSMD11 PE=1 SV=3	HUMAN	26	10.4713
3062	4	4	27.2	sp|O00483|NDUA4_HUMAN	NADH dehydrogenase [ubiquinone] 1 alpha subcomplex subunit 4 OS=Homo sapiens GN=NDUFA4 PE=1 SV=1	HUMAN	4	10.4713
2827	4.05	12.09	73.1	tr|B4DJA5|B4DJA5_HUMAN	Ras-related protein Rab-5A OS=Homo sapiens GN=RAB5A PE=2 SV=1	HUMAN	10	10.4713
3148	3.49	3.49	40.5	sp|P42677|RS27_HUMAN	40S ribosomal protein S27 OS=Homo sapiens GN=RPS27 PE=1 SV=3	HUMAN	3	10.3753
3829	2	5.72	31.7	tr|Q6GV32|Q6GV32_HUMAN	Small cytidine deaminase OS=Homo sapiens PE=4 SV=2	HUMAN	6	10.3753
2525	5.1	28.35	54.1	tr|Q86U75|Q86U75_HUMAN	Dihydropyrimidinase-like 2 OS=Homo sapiens PE=2 SV=1	HUMAN	25	10.2802
1602	9.87	12.25	37.7	sp|Q9Y6M5|ZNT1_HUMAN	Zinc transporter 1 OS=Homo sapiens GN=SLC30A1 PE=1 SV=3	HUMAN	12	10.2802
751	18.36	19.38	43.2	tr|A4D0U1|A4D0U1_HUMAN	Interferon-related developmental regulator 1 OS=Homo sapiens GN=IFRD1 PE=4 SV=1	HUMAN	15	10.2802
3370	2.58	2.63	22.6	tr|B1AL06|B1AL06_HUMAN	39S ribosomal protein L43, mitochondrial OS=Homo sapiens GN=MRPL43 PE=2 SV=1	HUMAN	3	10.1859
3552	2.11	4.53	14.9	tr|Q4VBZ9|Q4VBZ9_HUMAN	MORC family CW-type zinc finger 3 OS=Homo sapiens GN=MORC3 PE=2 SV=1	HUMAN	3	10.1859
1864	8.03	8.38	37	sp|Q96TC7|RMD3_HUMAN	Regulator of microtubule dynamics protein 3 OS=Homo sapiens GN=RMDN3 PE=1 SV=2	HUMAN	9	10.1859
1319	11.78	12.76	26	tr|C9J5X1|C9J5X1_HUMAN	Tyrosine-protein kinase receptor OS=Homo sapiens GN=IGF1R PE=2 SV=1	HUMAN	11	10.0925
1002	14.74	15.23	30.6	tr|J3QK89|J3QK89_HUMAN	Calcium homeostasis endoplasmic reticulum protein OS=Homo sapiens GN=CHERP PE=2 SV=1	HUMAN	12	10.0925
2260	6.04	6.04	50.4	sp|P62854|RS26_HUMAN	40S ribosomal protein S26 OS=Homo sapiens GN=RPS26 PE=1 SV=3	HUMAN	6	10
1450	10.71	10.99	63.4	tr|C9J5C3|C9J5C3_HUMAN	Programmed cell death protein 10 (Fragment) OS=Homo sapiens GN=PDCD10 PE=2 SV=1	HUMAN	11	10
1008	14.68	15.18	36.4	sp|Q14978-2|NOLC1_HUMAN	Isoform Beta of Nucleolar and coiled-body phosphoprotein 1 OS=Homo sapiens GN=NOLC1	HUMAN	12	10
3178	3.34	3.35	22.6	tr|B3KUJ0|B3KUJ0_HUMAN	cDNA FLJ39996 fis, clone STOMA2002166, highly similar to Splicing factor 3B subunit 4 OS=Homo sapiens PE=2 SV=1	HUMAN	4	10
3539	2.13	4.53	35.2	sp|Q2T9J0|TYSD1_HUMAN	Peroxisomal leader peptide-processing protease OS=Homo sapiens GN=TYSND1 PE=1 SV=3	HUMAN	3	9.9083
685	19.81	21.18	33.4	sp|A0FGR8-6|ESYT2_HUMAN	Isoform 6 of Extended synaptotagmin-2 OS=Homo sapiens GN=ESYT2	HUMAN	17	9.9083
2140	6.45	6.64	19.3	tr|B4DUZ3|B4DUZ3_HUMAN	cDNA FLJ51105, highly similar to Arfaptin-2 OS=Homo sapiens PE=2 SV=1	HUMAN	5	9.9083
3388	2.54	2.54	82.2	tr|E5RIM7|E5RIM7_HUMAN	Copper transport protein ATOX1 OS=Homo sapiens GN=ATOX1 PE=2 SV=1	HUMAN	3	9.8175
1474	10.47	11.08	17	tr|E7ERH3|E7ERH3_HUMAN	Tensin-3 OS=Homo sapiens GN=TNS3 PE=2 SV=1	HUMAN	6	9.8175
809	17.63	18.21	37.3	sp|O00425|IF2B3_HUMAN	Insulin-like growth factor 2 mRNA-binding protein 3 OS=Homo sapiens GN=IGF2BP3 PE=1 SV=2	HUMAN	15	9.8175
1242	12.23	14.82	66	sp|P13995|MTDC_HUMAN	Bifunctional methylenetetrahydrofolate dehydrogenase/cyclohydrolase, mitochondrial OS=Homo sapiens GN=MTHFD2 PE=1 SV=2	HUMAN	17	9.7275
1199	12.69	15.21	45.6	sp|P15121|ALDR_HUMAN	Aldose reductase OS=Homo sapiens GN=AKR1B1 PE=1 SV=3	HUMAN	16	9.7275
2570	4.89	5.01	24.3	tr|B3KM78|B3KM78_HUMAN	cDNA FLJ10442 fis, clone NT2RP1000738, highly similar to Negative elongation factor A OS=Homo sapiens PE=2 SV=1	HUMAN	4	9.7275
2467	5.43	5.61	41.7	sp|Q15007|FL2D_HUMAN	Pre-mRNA-splicing regulator WTAP OS=Homo sapiens GN=WTAP PE=1 SV=2	HUMAN	6	9.6383
348	28.98	29.38	78.9	sp|P05388|RLA0_HUMAN	60S acidic ribosomal protein P0 OS=Homo sapiens GN=RPLP0 PE=1 SV=1	HUMAN	39	9.5499
42	75.91	78.32	62	sp|O00410|IPO5_HUMAN	Importin-5 OS=Homo sapiens GN=IPO5 PE=1 SV=4	HUMAN	84	9.4624
2106	6.64	6.69	18.3	tr|A8K946|A8K946_HUMAN	mRNA cap guanine-N7 methyltransferase OS=Homo sapiens PE=2 SV=1	HUMAN	6	9.4624
1467	10.53	10.73	28	sp|Q86XR7-2|TCAM2_HUMAN	Isoform 2 of TIR domain-containing adapter molecule 2 OS=Homo sapiens GN=TICAM2	HUMAN	11	9.3756
3336	2.71	2.94	23.8	sp|O14874|BCKD_HUMAN	[3-methyl-2-oxobutanoate dehydrogenase [lipoamide]] kinase, mitochondrial OS=Homo sapiens GN=BCKDK PE=1 SV=2	HUMAN	3	9.2897
528	22.88	23	45.8	sp|Q9NQW7-3|XPP1_HUMAN	Isoform 3 of Xaa-Pro aminopeptidase 1 OS=Homo sapiens GN=XPNPEP1	HUMAN	19	9.2897
1494	10.33	10.89	31.8	tr|Q8N1X3|Q8N1X3_HUMAN	cDNA FLJ37317 fis, clone BRAMY2017455, highly similar to Homo sapiens ATP-binding cassette protein M-ABC1 mRNA OS=Homo sapiens PE=2 SV=1	HUMAN	9	9.2045
343	29.06	29.45	74.5	sp|P24752|THIL_HUMAN	Acetyl-CoA acetyltransferase, mitochondrial OS=Homo sapiens GN=ACAT1 PE=1 SV=1	HUMAN	39	9.1201
1221	12.44	13.3	21.5	sp|Q5JRA6|MIA3_HUMAN	Melanoma inhibitory activity protein 3 OS=Homo sapiens GN=MIA3 PE=1 SV=1	HUMAN	7	9.1201
168	44.29	47.89	32.4	sp|Q5VYK3|ECM29_HUMAN	Proteasome-associated protein ECM29 homolog OS=Homo sapiens GN=ECM29 PE=1 SV=2	HUMAN	37	9.0365
844	16.97	17.91	35.5	sp|O95747|OXSR1_HUMAN	Serine/threonine-protein kinase OSR1 OS=Homo sapiens GN=OXSR1 PE=1 SV=1	HUMAN	15	9.0365
2723	4.27	4.99	22.8	tr|Q6PIW8|Q6PIW8_HUMAN	COG4 protein (Fragment) OS=Homo sapiens GN=COG4 PE=2 SV=1	HUMAN	4	9.0365
2416	5.7	5.86	47.6	sp|P80723|BASP1_HUMAN	Brain acid soluble protein 1 OS=Homo sapiens GN=BASP1 PE=1 SV=2	HUMAN	4	8.9536
1612	9.8	18.85	69.4	sp|P31947|1433S_HUMAN	14-3-3 protein sigma OS=Homo sapiens GN=SFN PE=1 SV=1	HUMAN	20	8.9536
366	28.19	28.55	55	sp|Q9UHX1-6|PUF60_HUMAN	Isoform 6 of Poly(U)-binding-splicing factor PUF60 OS=Homo sapiens GN=PUF60	HUMAN	26	8.9536
554	22.34	23.16	32.9	sp|Q03701|CEBPZ_HUMAN	CCAAT/enhancer-binding protein zeta OS=Homo sapiens GN=CEBPZ PE=1 SV=3	HUMAN	20	8.8716
3011	4	4.05	25.4	sp|Q9UBV8|PEF1_HUMAN	Peflin OS=Homo sapiens GN=PEF1 PE=1 SV=1	HUMAN	4	8.8716
805	17.7	18.36	56.9	tr|Q5U0Q1|Q5U0Q1_HUMAN	Putative uncharacterized protein DKFZp686L1159 OS=Homo sapiens GN=DKFZp686L1159 PE=2 SV=1	HUMAN	24	8.8716
1688	9.22	10.08	24.6	tr|Q59FM7|Q59FM7_HUMAN	HLA-B associated transcript 8 BAT8 isoform a variant (Fragment) OS=Homo sapiens PE=2 SV=1	HUMAN	7	8.8716
2935	4	10.23	67.6	tr|C7DJS2|C7DJS2_HUMAN	Glutathione S-transferase pi (Fragment) OS=Homo sapiens GN=GSTP1 PE=2 SV=1	HUMAN	18	8.7902
2608	4.72	4.91	19.8	tr|D3YTG6|D3YTG6_HUMAN	NADPH-dependent diflavin oxidoreductase 1 OS=Homo sapiens GN=NDOR1 PE=2 SV=1	HUMAN	3	8.7902
445	25.47	26.49	46.4	sp|P54578|UBP14_HUMAN	Ubiquitin carboxyl-terminal hydrolase 14 OS=Homo sapiens GN=USP14 PE=1 SV=3	HUMAN	19	8.7902
1425	10.86	11.41	26.7	sp|O15427|MOT4_HUMAN	Monocarboxylate transporter 4 OS=Homo sapiens GN=SLC16A3 PE=1 SV=1	HUMAN	10	8.7096
2941	4	5.91	16.7	tr|Q562F2|Q562F2_HUMAN	Protein phosphatase 2, regulatory subunit B', epsilon isoform OS=Homo sapiens GN=PPP2R5E PE=2 SV=1	HUMAN	3	8.7096
861	16.77	17.26	45.5	tr|Q2TA84|Q2TA84_HUMAN	FK506 binding protein 5 OS=Homo sapiens GN=FKBP5 PE=2 SV=1	HUMAN	14	8.7096
843	17	17.3	55.7	sp|P10768|ESTD_HUMAN	S-formylglutathione hydrolase OS=Homo sapiens GN=ESD PE=1 SV=2	HUMAN	18	8.7096
4355	0.84	0.86	13.6	sp|Q14114|LRP8_HUMAN	Low-density lipoprotein receptor-related protein 8 OS=Homo sapiens GN=LRP8 PE=1 SV=4	HUMAN	3	8.6298
185	42.48	43.6	50.4	tr|B4DGP8|B4DGP8_HUMAN	Calnexin OS=Homo sapiens GN=CANX PE=2 SV=1	HUMAN	44	8.6298
2584	4.84	5.29	25	sp|O43314-2|VIP2_HUMAN	Isoform 2 of Inositol hexakisphosphate and diphosphoinositol-pentakisphosphate kinase 2 OS=Homo sapiens GN=PPIP5K2	HUMAN	7	8.6298
1624	9.72	10.83	26.6	sp|O60343-2|TBCD4_HUMAN	Isoform 2 of TBC1 domain family member 4 OS=Homo sapiens GN=TBC1D4	HUMAN	8	8.5507
1369	11.34	12.18	63.7	sp|P19784|CSK22_HUMAN	Casein kinase II subunit alpha' OS=Homo sapiens GN=CSNK2A2 PE=1 SV=1	HUMAN	18	8.5507
39	77.1	78.53	80.5	tr|Q53HM9|Q53HM9_HUMAN	Elongation factor 1-alpha (Fragment) OS=Homo sapiens PE=2 SV=1	HUMAN	138	8.4723
802	17.75	17.95	48.1	tr|B2R983|B2R983_HUMAN	cDNA, FLJ94267, highly similar to Homo sapiens glutathione S-transferase omega 1 (GSTO1), mRNA OS=Homo sapiens PE=2 SV=1	HUMAN	13	8.4723
1125	13.6	22.32	67.6	sp|P61981|1433G_HUMAN	14-3-3 protein gamma OS=Homo sapiens GN=YWHAG PE=1 SV=2	HUMAN	24	8.3946
730	18.69	20.24	39.7	sp|Q9BXP5|SRRT_HUMAN	Serrate RNA effector molecule homolog OS=Homo sapiens GN=SRRT PE=1 SV=1	HUMAN	21	8.3946
1506	10.25	10.99	23.3	sp|O15397|IPO8_HUMAN	Importin-8 OS=Homo sapiens GN=IPO8 PE=1 SV=2	HUMAN	10	8.3946
309	31.19	33.38	46.2	tr|B2R659|B2R659_HUMAN	cDNA, FLJ92803, highly similar to Homo sapiens hydroxysteroid (17-beta) dehydrogenase 4 (HSD17B4), mRNA OS=Homo sapiens PE=2 SV=1	HUMAN	29	8.3946
1361	11.43	11.79	42.5	sp|P07686|HEXB_HUMAN	Beta-hexosaminidase subunit beta OS=Homo sapiens GN=HEXB PE=1 SV=3	HUMAN	9	8.3946
1097	13.89	14.29	58.2	tr|Q5JR94|Q5JR94_HUMAN	40S ribosomal protein S8 OS=Homo sapiens GN=RPS8 PE=2 SV=1	HUMAN	13	8.3946
597	21.44	21.83	47.7	tr|A8K5J1|A8K5J1_HUMAN	Uridine monophosphate synthetase (Orotate phosphoribosyl transferase and orotidine-5'-decarboxylase), isoform CRA_b OS=Homo sapiens GN=UMPS PE=2 SV=1	HUMAN	21	8.3176
1029	14.41	17.66	24.9	sp|Q8IX12-2|CCAR1_HUMAN	Isoform 2 of Cell division cycle and apoptosis regulator protein 1 OS=Homo sapiens GN=CCAR1	HUMAN	14	8.3176
292	32.33	34.89	34.9	sp|Q8TEX9|IPO4_HUMAN	Importin-4 OS=Homo sapiens GN=IPO4 PE=1 SV=2	HUMAN	24	8.3176
910	16.04	16.29	47.9	sp|Q00796|DHSO_HUMAN	Sorbitol dehydrogenase OS=Homo sapiens GN=SORD PE=1 SV=4	HUMAN	14	8.3176
714	18.97	19.59	39.6	sp|Q8TCS8|PNPT1_HUMAN	Polyribonucleotide nucleotidyltransferase 1, mitochondrial OS=Homo sapiens GN=PNPT1 PE=1 SV=2	HUMAN	18	8.3176
2425	5.67	6.38	19.7	sp|Q13315|ATM_HUMAN	Serine-protein kinase ATM OS=Homo sapiens GN=ATM PE=1 SV=3	HUMAN	7	8.2414
2747	4.19	4.48	17.7	tr|B4DTY8|B4DTY8_HUMAN	cDNA FLJ61587, highly similar to Integrin alpha-1 (Fragment) OS=Homo sapiens PE=2 SV=1	HUMAN	5	8.2414
1468	10.53	10.55	63.7	tr|Q5SRQ6|Q5SRQ6_HUMAN	Casein kinase 2, beta polypeptide, isoform CRA_d OS=Homo sapiens GN=CSNK2B PE=2 SV=2	HUMAN	11	8.2414
1658	9.48	9.69	13.7	sp|P12259|FA5_HUMAN	Coagulation factor V OS=Homo sapiens GN=F5 PE=1 SV=4	HUMAN	9	8.2414
2664	4.49	4.72	68.2	sp|P98179|RBM3_HUMAN	Putative RNA-binding protein 3 OS=Homo sapiens GN=RBM3 PE=1 SV=1	HUMAN	7	8.2414
3623	2.04	3.11	28.9	tr|B4DX32|B4DX32_HUMAN	DNA/RNA-binding protein KIN17 OS=Homo sapiens GN=KIN PE=2 SV=1	HUMAN	3	8.1658
420	26.17	29.99	43.1	tr|Q5VY93|Q5VY93_HUMAN	Rho guanine nucleotide exchange factor 2 OS=Homo sapiens GN=ARHGEF2 PE=2 SV=1	HUMAN	22	8.1658
551	22.39	23.61	30.8	sp|Q7Z460-2|CLAP1_HUMAN	Isoform 2 of CLIP-associating protein 1 OS=Homo sapiens GN=CLASP1	HUMAN	20	8.1658
2764	4.16	4.48	16.2	tr|B2RCJ6|B2RCJ6_HUMAN	cDNA, FLJ96114, highly similar to Homo sapiens bromodomain and WD repeat domain containing 2 (BRWD2), mRNA OS=Homo sapiens PE=2 SV=1	HUMAN	4	8.091
2272	6.03	6.04	42.2	sp|Q8N5K1|CISD2_HUMAN	CDGSH iron-sulfur domain-containing protein 2 OS=Homo sapiens GN=CISD2 PE=1 SV=1	HUMAN	4	8.091
182	42.75	43.67	59.7	sp|P54136|SYRC_HUMAN	Arginine--tRNA ligase, cytoplasmic OS=Homo sapiens GN=RARS PE=1 SV=2	HUMAN	45	8.091
812	17.6	17.82	32.7	sp|Q15758|AAAT_HUMAN	Neutral amino acid transporter B(0) OS=Homo sapiens GN=SLC1A5 PE=1 SV=2	HUMAN	18	8.091
408	26.59	27.98	62.8	tr|B4DNJ6|B4DNJ6_HUMAN	Serine-threonine kinase receptor-associated protein OS=Homo sapiens GN=STRAP PE=2 SV=1	HUMAN	30	8.091
3505	2.19	2.39	16.4	sp|Q70E73|RAPH1_HUMAN	Ras-associated and pleckstrin homology domains-containing protein 1 OS=Homo sapiens GN=RAPH1 PE=1 SV=3	HUMAN	5	8.091
45	72.69	88.12	69.9	sp|P11021|GRP78_HUMAN	78 kDa glucose-regulated protein OS=Homo sapiens GN=HSPA5 PE=1 SV=2	HUMAN	127	8.0168
1475	10.46	10.69	33.2	sp|Q96GM5|SMRD1_HUMAN	SWI/SNF-related matrix-associated actin-dependent regulator of chromatin subfamily D member 1 OS=Homo sapiens GN=SMARCD1 PE=1 SV=2	HUMAN	7	8.0168
425	25.99	26.19	48.1	tr|B1AVU8|B1AVU8_HUMAN	Saposin-D OS=Homo sapiens GN=PSAP PE=4 SV=1	HUMAN	31	7.9433
3136	3.59	3.62	28.6	tr|Q8IYS3|Q8IYS3_HUMAN	GA binding protein transcription factor, alpha subunit 60kDa OS=Homo sapiens GN=GABPA PE=2 SV=1	HUMAN	3	7.9433
2442	5.55	11.76	43.8	sp|Q6KB66|K2C80_HUMAN	Keratin, type II cytoskeletal 80 OS=Homo sapiens GN=KRT80 PE=1 SV=2	HUMAN	6	7.8705
1931	7.91	8.03	51.7	tr|A8K761|A8K761_HUMAN	NADH dehydrogenase (Ubiquinone) 1 beta subcomplex, 10, 22kDa, isoform CRA_b OS=Homo sapiens GN=NDUFB10 PE=2 SV=1	HUMAN	8	7.8705
51	67.38	68.79	64.5	sp|Q00839|HNRPU_HUMAN	Heterogeneous nuclear ribonucleoprotein U OS=Homo sapiens GN=HNRNPU PE=1 SV=6	HUMAN	86	7.8705
87	57.73	58.69	57.8	tr|J3KPF3|J3KPF3_HUMAN	4F2 cell-surface antigen heavy chain OS=Homo sapiens GN=SLC3A2 PE=2 SV=1	HUMAN	68	7.8705
596	21.47	22.45	63	tr|Q5T081|Q5T081_HUMAN	CHC1 protein OS=Homo sapiens GN=RCC1 PE=2 SV=1	HUMAN	27	7.8705
3361	2.62	2.81	27.2	sp|Q9NZJ9|NUDT4_HUMAN	Diphosphoinositol polyphosphate phosphohydrolase 2 OS=Homo sapiens GN=NUDT4 PE=1 SV=2	HUMAN	3	7.8705
161	44.94	45.71	86.3	sp|P08758|ANXA5_HUMAN	Annexin A5 OS=Homo sapiens GN=ANXA5 PE=1 SV=2	HUMAN	57	7.8705
139	48	50.95	46.3	sp|Q92973|TNPO1_HUMAN	Transportin-1 OS=Homo sapiens GN=TNPO1 PE=1 SV=2	HUMAN	46	7.7983
1195	12.72	14.74	68.6	tr|Q53Y51|Q53Y51_HUMAN	D-dopachrome tautomerase OS=Homo sapiens GN=DDT PE=4 SV=1	HUMAN	13	7.7983
736	18.62	18.9	40.9	sp|Q14444|CAPR1_HUMAN	Caprin-1 OS=Homo sapiens GN=CAPRIN1 PE=1 SV=2	HUMAN	23	7.7983
455	25.21	26.06	46.2	sp|Q96AY3|FKB10_HUMAN	Peptidyl-prolyl cis-trans isomerase FKBP10 OS=Homo sapiens GN=FKBP10 PE=1 SV=1	HUMAN	21	7.7983
960	15.31	15.85	33.2	sp|Q16630-2|CPSF6_HUMAN	Isoform 2 of Cleavage and polyadenylation specificity factor subunit 6 OS=Homo sapiens GN=CPSF6	HUMAN	17	7.7983
928	15.85	19.58	40.3	sp|Q13435|SF3B2_HUMAN	Splicing factor 3B subunit 2 OS=Homo sapiens GN=SF3B2 PE=1 SV=2	HUMAN	21	7.7983
1810	8.22	12.1	25.6	tr|H0Y6I0|H0Y6I0_HUMAN	Golgin subfamily A member 4 (Fragment) OS=Homo sapiens GN=GOLGA4 PE=2 SV=1	HUMAN	11	7.7983
2349	6	6.12	26.8	tr|Q6IPH7|Q6IPH7_HUMAN	RPL14 protein OS=Homo sapiens GN=RPL14 PE=2 SV=1	HUMAN	6	7.7983
2826	4.05	16.68	57.4	sp|P07951-2|TPM2_HUMAN	Isoform 2 of Tropomyosin beta chain OS=Homo sapiens GN=TPM2	HUMAN	16	7.7983
409	26.55	29.3	89.4	tr|Q6FHU2|Q6FHU2_HUMAN	HCG2015269, isoform CRA_a (Fragment) OS=Homo sapiens GN=PGAM1 PE=2 SV=1	HUMAN	34	7.7268
1546	10.05	10.42	36.2	tr|Q8N4P8|Q8N4P8_HUMAN	Nucleolar GTP-binding protein 1 (Fragment) OS=Homo sapiens GN=GTPBP4 PE=2 SV=1	HUMAN	9	7.7268
576	21.89	23.44	69.1	sp|P25786-2|PSA1_HUMAN	Isoform Long of Proteasome subunit alpha type-1 OS=Homo sapiens GN=PSMA1	HUMAN	26	7.7268
670	20.11	27.18	39.2	tr|B3KT70|B3KT70_HUMAN	cDNA FLJ37767 fis, clone BRHIP2024911, highly similar to Homo sapiens hexokinase domain containing 1 (HKDC1), mRNA OS=Homo sapiens PE=2 SV=1	HUMAN	18	7.7268
1782	8.43	9.84	20.8	sp|Q9UHN6-2|TMEM2_HUMAN	Isoform 2 of Transmembrane protein 2 OS=Homo sapiens GN=TMEM2	HUMAN	12	7.656
2401	5.8	5.81	53.9	tr|Q6FHM6|Q6FHM6_HUMAN	NHP2 non-histone chromosome protein 2-like 1 (S. cerevisiae) OS=Homo sapiens GN=NHP2L1 PE=2 SV=1	HUMAN	11	7.656
2938	4	6.22	21.7	sp|P05771-2|KPCB_HUMAN	Isoform Beta-II of Protein kinase C beta type OS=Homo sapiens GN=PRKCB	HUMAN	3	7.656
2074	6.81	7.77	25	tr|Q9UEY5|Q9UEY5_HUMAN	Anion exchanger 2 type b2 OS=Homo sapiens GN=SLC4A2 PE=4 SV=1	HUMAN	8	7.656
1776	8.46	10.67	56.4	tr|Q53GC2|Q53GC2_HUMAN	RAB4A, member RAS oncogene family variant (Fragment) OS=Homo sapiens PE=2 SV=1	HUMAN	7	7.656
1355	11.5	11.61	83.9	sp|O75947|ATP5H_HUMAN	ATP synthase subunit d, mitochondrial OS=Homo sapiens GN=ATP5H PE=1 SV=3	HUMAN	15	7.5858
2308	6.01	6.01	37.3	tr|J3QL01|J3QL01_HUMAN	60S ribosomal protein L38 OS=Homo sapiens GN=RPL38 PE=2 SV=1	HUMAN	4	7.5858
1828	8.18	8.29	74.2	sp|P35268|RL22_HUMAN	60S ribosomal protein L22 OS=Homo sapiens GN=RPL22 PE=1 SV=2	HUMAN	9	7.5858
58	64.71	67.45	55.8	sp|P09874|PARP1_HUMAN	Poly [ADP-ribose] polymerase 1 OS=Homo sapiens GN=PARP1 PE=1 SV=4	HUMAN	67	7.5858
2511	5.2	5.86	34.6	tr|B3KRW4|B3KRW4_HUMAN	cDNA FLJ34980 fis, clone OCBBF2000522, highly similar to Rab GTPase-binding effector protein 2 OS=Homo sapiens PE=2 SV=1	HUMAN	4	7.5858
187	41.89	45.02	73.5	sp|P50991|TCPD_HUMAN	T-complex protein 1 subunit delta OS=Homo sapiens GN=CCT4 PE=1 SV=4	HUMAN	52	7.5858
1245	12.23	12.5	44.3	sp|Q96CS3|FAF2_HUMAN	FAS-associated factor 2 OS=Homo sapiens GN=FAF2 PE=1 SV=2	HUMAN	15	7.5858
1896	8	8.65	22.1	sp|P07996|TSP1_HUMAN	Thrombospondin-1 OS=Homo sapiens GN=THBS1 PE=1 SV=2	HUMAN	4	7.5162
71	60.97	70.38	71.9	sp|P38646|GRP75_HUMAN	Stress-70 protein, mitochondrial OS=Homo sapiens GN=HSPA9 PE=1 SV=2	HUMAN	90	7.5162
877	16.59	16.84	35.5	tr|J3QT22|J3QT22_HUMAN	Protein phosphatase methylesterase 1 OS=Homo sapiens GN=PPME1 PE=2 SV=1	HUMAN	13	7.5162
2821	4.06	20.06	28.2	tr|Q4LE60|Q4LE60_HUMAN	TNPO2 variant protein (Fragment) OS=Homo sapiens GN=TNPO2 variant protein PE=2 SV=1	HUMAN	19	7.5162
3533	2.14	9.68	26.3	tr|D9ZGF8|D9ZGF8_HUMAN	Rho-associated protein kinase OS=Homo sapiens GN=ROCK1 PE=3 SV=1	HUMAN	8	7.5162
1650	9.56	22.64	68.2	sp|P27348|1433T_HUMAN	14-3-3 protein theta OS=Homo sapiens GN=YWHAQ PE=1 SV=1	HUMAN	30	7.5162
904	16.09	16.39	53	sp|Q9NZL9|MAT2B_HUMAN	Methionine adenosyltransferase 2 subunit beta OS=Homo sapiens GN=MAT2B PE=1 SV=1	HUMAN	12	7.4473
2882	4.01	6.61	23.2	tr|A8K7S5|A8K7S5_HUMAN	cDNA FLJ75303, highly similar to Homo sapiens p60 katanin mRNA OS=Homo sapiens PE=2 SV=1	HUMAN	5	7.4473
1129	13.57	16.26	53.1	tr|B4DWL6|B4DWL6_HUMAN	cDNA FLJ55806, highly similar to Golgi phosphoprotein 3 OS=Homo sapiens PE=2 SV=1	HUMAN	10	7.4473
1272	12.07	12.95	28.9	sp|P19525|E2AK2_HUMAN	Interferon-induced, double-stranded RNA-activated protein kinase OS=Homo sapiens GN=EIF2AK2 PE=1 SV=2	HUMAN	8	7.4473
1418	10.92	11.25	58.3	sp|Q15631|TSN_HUMAN	Translin OS=Homo sapiens GN=TSN PE=1 SV=1	HUMAN	12	7.4473
1345	11.56	41.61	78.9	sp|Q04695|K1C17_HUMAN	Keratin, type I cytoskeletal 17 OS=Homo sapiens GN=KRT17 PE=1 SV=2	HUMAN	38	7.4473
484	24.33	25.26	49.2	sp|Q9Y2X3|NOP58_HUMAN	Nucleolar protein 58 OS=Homo sapiens GN=NOP58 PE=1 SV=1	HUMAN	21	7.379
239	36.42	40.84	44.9	sp|O95347-2|SMC2_HUMAN	Isoform 2 of Structural maintenance of chromosomes protein 2 OS=Homo sapiens GN=SMC2	HUMAN	34	7.379
1449	10.72	11.34	47.7	sp|P82933|RT09_HUMAN	28S ribosomal protein S9, mitochondrial OS=Homo sapiens GN=MRPS9 PE=1 SV=2	HUMAN	11	7.379
118	51.46	53.5	50.2	sp|P55060|XPO2_HUMAN	Exportin-2 OS=Homo sapiens GN=CSE1L PE=1 SV=3	HUMAN	50	7.379
335	29.65	31.22	46.7	tr|E5KND5|E5KND5_HUMAN	Mitochondrial elongation factor G OS=Homo sapiens PE=3 SV=1	HUMAN	29	7.379
541	22.58	23.78	33.5	sp|P57740|NU107_HUMAN	Nuclear pore complex protein Nup107 OS=Homo sapiens GN=NUP107 PE=1 SV=1	HUMAN	20	7.379
3508	2.18	2.36	17.1	sp|Q9NRY4|RHG35_HUMAN	Rho GTPase-activating protein 35 OS=Homo sapiens GN=ARHGAP35 PE=1 SV=3	HUMAN	3	7.3114
6	165.98	166.01	65.2	sp|Q09666|AHNK_HUMAN	Neuroblast differentiation-associated protein AHNAK OS=Homo sapiens GN=AHNAK PE=1 SV=2	HUMAN	185	7.3114
527	22.91	26.26	31.9	sp|P20020-6|AT2B1_HUMAN	Isoform K of Plasma membrane calcium-transporting ATPase 1 OS=Homo sapiens GN=ATP2B1	HUMAN	16	7.3114
2574	4.88	4.91	26.2	sp|Q9UMX5|NENF_HUMAN	Neudesin OS=Homo sapiens GN=NENF PE=1 SV=1	HUMAN	4	7.3114
772	18.11	18.4	48.4	sp|Q7L0Y3|MRRP1_HUMAN	Mitochondrial ribonuclease P protein 1 OS=Homo sapiens GN=TRMT10C PE=1 SV=2	HUMAN	20	7.3114
2196	6.2	6.92	29.6	tr|B4DU42|B4DU42_HUMAN	cDNA FLJ56153, highly similar to Homo sapiens transforming growth factor beta regulator 4 (TBRG4), transcript variant 1, mRNA OS=Homo sapiens PE=2 SV=1	HUMAN	8	7.2444
2218	6.13	6.13	29.5	sp|Q8WTS6|SETD7_HUMAN	Histone-lysine N-methyltransferase SETD7 OS=Homo sapiens GN=SETD7 PE=1 SV=1	HUMAN	6	7.2444
725	18.81	19.17	45.9	sp|Q7L1Q6-4|BZW1_HUMAN	Isoform 4 of Basic leucine zipper and W2 domain-containing protein 1 OS=Homo sapiens GN=BZW1	HUMAN	15	7.2444
142	47.34	48.29	28.3	sp|Q8TEM1|PO210_HUMAN	Nuclear pore membrane glycoprotein 210 OS=Homo sapiens GN=NUP210 PE=1 SV=3	HUMAN	41	7.2444
109	53.17	54.29	58.7	tr|A8MXP9|A8MXP9_HUMAN	Matrin-3 OS=Homo sapiens GN=MATR3 PE=2 SV=1	HUMAN	45	7.2444
38	77.5	78.65	93.6	sp|P06733|ENOA_HUMAN	Alpha-enolase OS=Homo sapiens GN=ENO1 PE=1 SV=2	HUMAN	163	7.2444
1678	9.29	10.54	32.6	tr|Q6FI27|Q6FI27_HUMAN	GSK3B protein OS=Homo sapiens GN=GSK3B PE=2 SV=1	HUMAN	9	7.2444
1997	7.36	7.6	36.6	tr|B2RA14|B2RA14_HUMAN	cDNA, FLJ94653, highly similar to Homo sapiens tumor necrosis factor (ligand) superfamily, member 9 (TNFSF9), mRNA OS=Homo sapiens PE=2 SV=1	HUMAN	4	7.1779
156	45.63	47.54	49.6	sp|Q9BSJ8|ESYT1_HUMAN	Extended synaptotagmin-1 OS=Homo sapiens GN=ESYT1 PE=1 SV=1	HUMAN	39	7.1779
968	15.22	105.66	90.9	sp|P68366|TBA4A_HUMAN	Tubulin alpha-4A chain OS=Homo sapiens GN=TUBA4A PE=1 SV=1	HUMAN	165	7.1779
360	28.38	28.72	24.4	sp|P35658-2|NU214_HUMAN	Isoform 2 of Nuclear pore complex protein Nup214 OS=Homo sapiens GN=NUP214	HUMAN	23	7.1779
3808	2	13.69	35.7	sp|Q14978-3|NOLC1_HUMAN	Isoform 3 of Nucleolar and coiled-body phosphoprotein 1 OS=Homo sapiens GN=NOLC1	HUMAN	12	7.1779
2077	6.81	6.93	24.4	sp|Q9HC07|TM165_HUMAN	Transmembrane protein 165 OS=Homo sapiens GN=TMEM165 PE=1 SV=1	HUMAN	5	7.1779
850	16.93	18.38	27.6	tr|Q59FE8|Q59FE8_HUMAN	Epithelial protein lost in neoplasm beta variant (Fragment) OS=Homo sapiens PE=2 SV=1	HUMAN	15	7.1779
3399	2.47	3.02	28.7	tr|B4DHE8|B4DHE8_HUMAN	RNA-binding protein Musashi homolog 2 OS=Homo sapiens GN=MSI2 PE=2 SV=1	HUMAN	5	7.1779
774	18.08	18.14	67.4	sp|P09382|LEG1_HUMAN	Galectin-1 OS=Homo sapiens GN=LGALS1 PE=1 SV=2	HUMAN	35	7.1121
874	16.63	17.67	48.7	sp|P11310-2|ACADM_HUMAN	Isoform 2 of Medium-chain specific acyl-CoA dehydrogenase, mitochondrial OS=Homo sapiens GN=ACADM	HUMAN	19	7.1121
2394	5.82	5.86	35.7	sp|Q99622|C10_HUMAN	Protein C10 OS=Homo sapiens GN=C12orf57 PE=1 SV=1	HUMAN	3	7.1121
1327	11.69	13.31	40.2	tr|A4D218|A4D218_HUMAN	MAD1 mitotic arrest deficient-like 1 (Yeast) OS=Homo sapiens GN=MAD1L1 PE=4 SV=1	HUMAN	10	7.0469
2126	6.5	6.63	36.2	sp|Q9BVC4|LST8_HUMAN	Target of rapamycin complex subunit LST8 OS=Homo sapiens GN=MLST8 PE=1 SV=1	HUMAN	7	7.0469
711	19.03	19.46	47.8	sp|O00232|PSD12_HUMAN	26S proteasome non-ATPase regulatory subunit 12 OS=Homo sapiens GN=PSMD12 PE=1 SV=3	HUMAN	21	7.0469
2206	6.19	6.27	50.2	sp|O00165|HAX1_HUMAN	HCLS1-associated protein X-1 OS=Homo sapiens GN=HAX1 PE=1 SV=2	HUMAN	4	6.9823
1265	12.09	12.41	50.5	tr|A4D1U5|A4D1U5_HUMAN	Multiple substrate lipid kinase, isoform CRA_a OS=Homo sapiens GN=FLJ10842 PE=4 SV=1	HUMAN	10	6.9183
665	20.18	21.67	37.7	tr|E5KLM1|E5KLM1_HUMAN	Mitochondrial dynamin-like 120 kDa protein OS=Homo sapiens PE=3 SV=1	HUMAN	17	6.9183
592	21.6	21.61	61	sp|O00487|PSDE_HUMAN	26S proteasome non-ATPase regulatory subunit 14 OS=Homo sapiens GN=PSMD14 PE=1 SV=1	HUMAN	18	6.9183
339	29.3	29.93	48.3	sp|P08243|ASNS_HUMAN	Asparagine synthetase [glutamine-hydrolyzing] OS=Homo sapiens GN=ASNS PE=1 SV=4	HUMAN	34	6.9183
1166	13.1	15.89	24.1	tr|B0AZM4|B0AZM4_HUMAN	cDNA, FLJ79464, highly similar to Homo sapiens aquarius (Fragment) OS=Homo sapiens PE=2 SV=1	HUMAN	13	6.9183
1095	13.91	16.89	44.7	tr|B4DWI8|B4DWI8_HUMAN	cDNA FLJ57805, highly similar to Homo sapiens paraspeckle component 1 (PSPC1), transcript variant alpha, mRNA OS=Homo sapiens PE=2 SV=1	HUMAN	12	6.9183
2170	6.32	6.36	44.7	sp|Q9NVT9|ARMC1_HUMAN	Armadillo repeat-containing protein 1 OS=Homo sapiens GN=ARMC1 PE=1 SV=1	HUMAN	5	6.9183
1956	7.67	7.9	37.8	sp|Q9Y371|SHLB1_HUMAN	Endophilin-B1 OS=Homo sapiens GN=SH3GLB1 PE=1 SV=1	HUMAN	6	6.8549
1259	12.13	12.82	35.6	tr|Q53F35|Q53F35_HUMAN	Acidic (Leucine-rich) nuclear phosphoprotein 32 family, member B variant (Fragment) OS=Homo sapiens PE=2 SV=1	HUMAN	20	6.8549
426	25.96	26.56	54.4	sp|P23526|SAHH_HUMAN	Adenosylhomocysteinase OS=Homo sapiens GN=AHCY PE=1 SV=4	HUMAN	33	6.8549
1089	13.97	14.24	52.2	sp|O15173-2|PGRC2_HUMAN	Isoform 2 of Membrane-associated progesterone receptor component 2 OS=Homo sapiens GN=PGRMC2	HUMAN	12	6.8549
2396	5.8	6.07	18.3	sp|O60293-2|ZC3H1_HUMAN	Isoform 2 of Zinc finger C3H1 domain-containing protein OS=Homo sapiens GN=ZFC3H1	HUMAN	5	6.8549
1579	10	12.39	29.7	tr|Q17RE6|Q17RE6_HUMAN	TXNRD2 protein OS=Homo sapiens GN=TXNRD2 PE=2 SV=1	HUMAN	10	6.792
1986	7.45	9.91	27.9	tr|B3KM89|B3KM89_HUMAN	cDNA FLJ10528 fis, clone NT2RP2000943, highly similar to Protein transport protein Sec24D OS=Homo sapiens PE=2 SV=1	HUMAN	15	6.792
3024	4	4.04	90.8	sp|O75506|HSBP1_HUMAN	Heat shock factor-binding protein 1 OS=Homo sapiens GN=HSBP1 PE=1 SV=1	HUMAN	4	6.792
14	117.72	122.98	54.7	sp|O75369-2|FLNB_HUMAN	Isoform 2 of Filamin-B OS=Homo sapiens GN=FLNB	HUMAN	134	6.792
163	44.82	46.17	49.4	sp|Q12906|ILF3_HUMAN	Interleukin enhancer-binding factor 3 OS=Homo sapiens GN=ILF3 PE=1 SV=3	HUMAN	38	6.792
1061	14.14	15.81	28.1	tr|Q8WUM5|Q8WUM5_HUMAN	Gem (Nuclear organelle) associated protein 4 OS=Homo sapiens GN=GEMIN4 PE=2 SV=1	HUMAN	11	6.792
224	38.43	39.78	44.5	tr|Q4KMR3|Q4KMR3_HUMAN	MYO1E variant protein OS=Homo sapiens GN=MYO1E PE=2 SV=1	HUMAN	37	6.792
2675	4.45	7.07	16.7	sp|Q96T58|MINT_HUMAN	Msx2-interacting protein OS=Homo sapiens GN=SPEN PE=1 SV=1	HUMAN	6	6.792
2692	4.39	5.1	24.4	sp|Q9UPZ3-2|HPS5_HUMAN	Isoform 2 of Hermansky-Pudlak syndrome 5 protein OS=Homo sapiens GN=HPS5	HUMAN	4	6.792
964	15.26	16.07	46.7	sp|O14979|HNRDL_HUMAN	Heterogeneous nuclear ribonucleoprotein D-like OS=Homo sapiens GN=HNRNPDL PE=1 SV=3	HUMAN	20	6.7298
1818	8.2	8.37	37.3	tr|J3QLS3|J3QLS3_HUMAN	28S ribosomal protein S7, mitochondrial OS=Homo sapiens GN=MRPS7 PE=2 SV=1	HUMAN	6	6.7298
1137	13.47	14.1	55.7	sp|P36551|HEM6_HUMAN	Coproporphyrinogen-III oxidase, mitochondrial OS=Homo sapiens GN=CPOX PE=1 SV=3	HUMAN	10	6.7298
1018	14.55	17.16	56.1	sp|O75489|NDUS3_HUMAN	NADH dehydrogenase [ubiquinone] iron-sulfur protein 3, mitochondrial OS=Homo sapiens GN=NDUFS3 PE=1 SV=1	HUMAN	14	6.7298
2345	6	6.13	35.8	sp|Q96C19|EFHD2_HUMAN	EF-hand domain-containing protein D2 OS=Homo sapiens GN=EFHD2 PE=1 SV=1	HUMAN	6	6.7298
2415	5.71	5.81	28.1	tr|B4DJI2|B4DJI2_HUMAN	cDNA FLJ53342, highly similar to Granulins OS=Homo sapiens PE=2 SV=1	HUMAN	7	6.6681
2275	6.02	8.49	32.4	sp|Q96AQ6|PBIP1_HUMAN	Pre-B-cell leukemia transcription factor-interacting protein 1 OS=Homo sapiens GN=PBXIP1 PE=1 SV=1	HUMAN	6	6.6681
614	21.13	22.37	43.1	tr|Q75MJ1|Q75MJ1_HUMAN	ATP-binding cassette sub-family F member 2 OS=Homo sapiens GN=ABCF2 PE=2 SV=1	HUMAN	18	6.6681
332	29.92	36.01	65.2	sp|P38919|IF4A3_HUMAN	Eukaryotic initiation factor 4A-III OS=Homo sapiens GN=EIF4A3 PE=1 SV=4	HUMAN	37	6.6681
740	18.55	21.79	46.9	tr|D9HTE9|D9HTE9_HUMAN	Plasma membrane citrate carrier OS=Homo sapiens GN=SLC25A1 PE=2 SV=1	HUMAN	16	6.6069
2654	4.54	8.2	73.2	tr|B2R6F3|B2R6F3_HUMAN	Splicing factor arginine/serine-rich 3 OS=Homo sapiens GN=SFRS3 PE=2 SV=1	HUMAN	10	6.6069
211	39.45	39.65	65.4	tr|Q6PIN5|Q6PIN5_HUMAN	PA2G4 protein (Fragment) OS=Homo sapiens GN=PA2G4 PE=2 SV=1	HUMAN	42	6.6069
671	20.11	20.7	69.6	sp|O00151|PDLI1_HUMAN	PDZ and LIM domain protein 1 OS=Homo sapiens GN=PDLIM1 PE=1 SV=4	HUMAN	19	6.6069
693	19.46	21.89	32.9	sp|Q9Y4E8|UBP15_HUMAN	Ubiquitin carboxyl-terminal hydrolase 15 OS=Homo sapiens GN=USP15 PE=1 SV=3	HUMAN	21	6.6069
505	23.82	24.31	51.2	tr|G3V1S6|G3V1S6_HUMAN	Polypeptide N-acetylgalactosaminyltransferase 2 soluble form OS=Homo sapiens GN=GALNT2 PE=2 SV=1	HUMAN	24	6.6069
1792	8.35	8.71	37.5	tr|A8KA82|A8KA82_HUMAN	DnaJ (Hsp40) homolog, subfamily C, member 3 OS=Homo sapiens GN=DNAJC3 PE=2 SV=1	HUMAN	6	6.5464
230	37.62	38.95	50.4	sp|P12956|XRCC6_HUMAN	X-ray repair cross-complementing protein 6 OS=Homo sapiens GN=XRCC6 PE=1 SV=2	HUMAN	41	6.5464
2569	4.9	4.91	36.3	tr|J3QRU4|J3QRU4_HUMAN	Vesicle-associated membrane protein 2 OS=Homo sapiens GN=VAMP2 PE=2 SV=2	HUMAN	6	6.5464
1258	12.13	12.83	45.8	sp|P39656|OST48_HUMAN	Dolichyl-diphosphooligosaccharide--protein glycosyltransferase 48 kDa subunit OS=Homo sapiens GN=DDOST PE=1 SV=4	HUMAN	18	6.5464
1498	10.32	10.35	28.6	tr|B3KM97|B3KM97_HUMAN	cDNA FLJ10554 fis, clone NT2RP2002385, highly similar to Synaptic glycoprotein SC2 OS=Homo sapiens PE=2 SV=1	HUMAN	13	6.5464
1505	10.25	12.45	58.9	sp|O75822|EIF3J_HUMAN	Eukaryotic translation initiation factor 3 subunit J OS=Homo sapiens GN=EIF3J PE=1 SV=2	HUMAN	15	6.4863
1105	13.83	14.31	36.8	sp|P50552|VASP_HUMAN	Vasodilator-stimulated phosphoprotein OS=Homo sapiens GN=VASP PE=1 SV=3	HUMAN	17	6.4863
702	19.21	20.72	33.4	sp|P14735|IDE_HUMAN	Insulin-degrading enzyme OS=Homo sapiens GN=IDE PE=1 SV=4	HUMAN	21	6.4863
1432	10.82	10.88	42.7	sp|P48507|GSH0_HUMAN	Glutamate--cysteine ligase regulatory subunit OS=Homo sapiens GN=GCLM PE=1 SV=1	HUMAN	12	6.4863
1714	8.93	9	16.5	tr|Q6FHH6|Q6FHH6_HUMAN	LANCL1 protein (Fragment) OS=Homo sapiens GN=LANCL1 PE=2 SV=1	HUMAN	10	6.4863
506	23.75	24.64	44.1	sp|Q9BY44|EIF2A_HUMAN	Eukaryotic translation initiation factor 2A OS=Homo sapiens GN=EIF2A PE=1 SV=3	HUMAN	25	6.4863
122	50.63	51.75	50.1	sp|Q92900-2|RENT1_HUMAN	Isoform 2 of Regulator of nonsense transcripts 1 OS=Homo sapiens GN=UPF1	HUMAN	44	6.4863
585	21.74	23.06	76.9	tr|Q6FGJ9|Q6FGJ9_HUMAN	GSTM3 protein OS=Homo sapiens GN=GSTM3 PE=2 SV=1	HUMAN	22	6.4863
2223	6.12	6.25	39.8	sp|P78346-2|RPP30_HUMAN	Isoform 2 of Ribonuclease P protein subunit p30 OS=Homo sapiens GN=RPP30	HUMAN	7	6.4863
781	18.01	18.02	61.1	tr|Q53GF5|Q53GF5_HUMAN	Proteasome subunit alpha type (Fragment) OS=Homo sapiens PE=2 SV=1	HUMAN	21	6.4863
2382	5.89	6.02	33.9	tr|Q5TA95|Q5TA95_HUMAN	Tetratricopeptide repeat domain 4, isoform CRA_a OS=Homo sapiens GN=TTC4 PE=4 SV=1	HUMAN	3	6.4269
1884	8.01	8.09	42.6	tr|B7Z5V0|B7Z5V0_HUMAN	cDNA FLJ53647, highly similar to Four and a half LIM domains protein 1 OS=Homo sapiens PE=2 SV=1	HUMAN	9	6.4269
304	31.47	32.25	73.7	sp|P35998|PRS7_HUMAN	26S protease regulatory subunit 7 OS=Homo sapiens GN=PSMC2 PE=1 SV=3	HUMAN	28	6.4269
604	21.36	22.48	49.2	tr|A8MWD3|A8MWD3_HUMAN	Eukaryotic translation initiation factor 3 subunit D OS=Homo sapiens GN=EIF3D PE=2 SV=2	HUMAN	27	6.4269
391	27.16	31.56	62.9	sp|P14868|SYDC_HUMAN	Aspartate--tRNA ligase, cytoplasmic OS=Homo sapiens GN=DARS PE=1 SV=2	HUMAN	26	6.4269
628	20.76	20.91	49.2	tr|Q59E88|Q59E88_HUMAN	DnaJ (Hsp40) homolog, subfamily A, member 3 variant (Fragment) OS=Homo sapiens PE=2 SV=1	HUMAN	18	6.368
1139	13.43	14	37.2	sp|Q6NZI2|PTRF_HUMAN	Polymerase I and transcript release factor OS=Homo sapiens GN=PTRF PE=1 SV=1	HUMAN	14	6.368
358	28.45	29.31	58.9	sp|Q14498|RBM39_HUMAN	RNA-binding protein 39 OS=Homo sapiens GN=RBM39 PE=1 SV=2	HUMAN	33	6.368
149	46.14	48.9	58.1	tr|A3RJH1|A3RJH1_HUMAN	ATP-dependent RNA helicase DDX1 OS=Homo sapiens GN=DDX1 PE=2 SV=1	HUMAN	47	6.368
1556	10.03	98.57	87	tr|Q8N6N5|Q8N6N5_HUMAN	Tubulin, beta 2C OS=Homo sapiens GN=TUBB2C PE=2 SV=1	HUMAN	181	6.368
854	16.88	23.53	78.4	sp|P62258|1433E_HUMAN	14-3-3 protein epsilon OS=Homo sapiens GN=YWHAE PE=1 SV=1	HUMAN	32	6.3096
428	25.93	26.04	56.2	tr|D3DPU2|D3DPU2_HUMAN	Adenylyl cyclase-associated protein OS=Homo sapiens GN=CAP1 PE=3 SV=1	HUMAN	25	6.3096
493	24.02	25.33	37.9	sp|P21399|ACOC_HUMAN	Cytoplasmic aconitate hydratase OS=Homo sapiens GN=ACO1 PE=1 SV=3	HUMAN	20	6.3096
89	57.53	59.04	56.8	sp|Q9NR30|DDX21_HUMAN	Nucleolar RNA helicase 2 OS=Homo sapiens GN=DDX21 PE=1 SV=5	HUMAN	65	6.3096
610	21.23	21.74	30.3	sp|O00534|VMA5A_HUMAN	von Willebrand factor A domain-containing protein 5A OS=Homo sapiens GN=VWA5A PE=2 SV=2	HUMAN	15	6.3096
1090	13.97	14.03	74.3	tr|D9IAI1|D9IAI1_HUMAN	Phosphatidylethanolamine-binding protein 1 OS=Homo sapiens PE=2 SV=1	HUMAN	17	6.3096
2423	5.68	5.8	59.6	sp|P84090|ERH_HUMAN	Enhancer of rudimentary homolog OS=Homo sapiens GN=ERH PE=1 SV=1	HUMAN	6	6.2517
1037	14.38	14.8	66.2	tr|B4E2V5|B4E2V5_HUMAN	Erythrocyte band 7 integral membrane protein OS=Homo sapiens GN=STOM PE=2 SV=1	HUMAN	16	6.2517
865	16.74	17.33	67.2	tr|Q549N5|Q549N5_HUMAN	Signal recognition particle receptor beta subunit OS=Homo sapiens GN=SRPRB PE=2 SV=1	HUMAN	13	6.2517
2609	4.72	4.9	42	tr|A8K5B0|A8K5B0_HUMAN	cDNA FLJ75682, highly similar to Homo sapiens armadillo repeat containing, X-linked 3 (ARMCX3), transcript variant 1, mRNA OS=Homo sapiens PE=2 SV=1	HUMAN	4	6.2517
68	62.17	65.56	89	sp|P00558|PGK1_HUMAN	Phosphoglycerate kinase 1 OS=Homo sapiens GN=PGK1 PE=1 SV=3	HUMAN	104	6.2517
1433	10.81	13.19	54.9	sp|P30043|BLVRB_HUMAN	Flavin reductase (NADPH) OS=Homo sapiens GN=BLVRB PE=1 SV=3	HUMAN	14	6.2517
691	19.5	20.36	18.8	sp|Q6KC79-2|NIPBL_HUMAN	Isoform 2 of Nipped-B-like protein OS=Homo sapiens GN=NIPBL	HUMAN	16	6.2517
1554	10.04	10.17	59.2	sp|Q9NV31|IMP3_HUMAN	U3 small nucleolar ribonucleoprotein protein IMP3 OS=Homo sapiens GN=IMP3 PE=1 SV=1	HUMAN	9	6.2517
202	40.12	40.59	58.8	tr|B1ANK7|B1ANK7_HUMAN	Fumarate hydratase, isoform CRA_c OS=Homo sapiens GN=FH PE=2 SV=1	HUMAN	45	6.1944
1671	9.34	11.06	45.3	sp|P36507|MP2K2_HUMAN	Dual specificity mitogen-activated protein kinase kinase 2 OS=Homo sapiens GN=MAP2K2 PE=1 SV=1	HUMAN	12	6.1944
1930	7.91	8.35	23.3	sp|Q9UP83-2|COG5_HUMAN	Isoform 2 of Conserved oligomeric Golgi complex subunit 5 OS=Homo sapiens GN=COG5	HUMAN	4	6.1944
3278	2.96	2.99	63.8	tr|B2R4R9|B2R4R9_HUMAN	HCG26477 OS=Homo sapiens GN=RPS28 PE=4 SV=1	HUMAN	9	6.1944
100	54.78	56.61	60.2	tr|Q59GX6|Q59GX6_HUMAN	DEAD/H (Asp-Glu-Ala-Asp/His) box polypeptide 3 variant (Fragment) OS=Homo sapiens PE=2 SV=1	HUMAN	55	6.1944
970	15.22	15.37	29.1	sp|Q9BTE3-2|MCMBP_HUMAN	Isoform 2 of Mini-chromosome maintenance complex-binding protein OS=Homo sapiens GN=MCMBP	HUMAN	11	6.1376
1723	8.86	8.88	47.4	sp|P09429|HMGB1_HUMAN	High mobility group protein B1 OS=Homo sapiens GN=HMGB1 PE=1 SV=3	HUMAN	11	6.1376
1025	14.48	16.22	29.7	sp|Q70J99|UN13D_HUMAN	Protein unc-13 homolog D OS=Homo sapiens GN=UNC13D PE=1 SV=1	HUMAN	15	6.1376
26	91.51	92.55	57.9	sp|P07814|SYEP_HUMAN	Bifunctional glutamate/proline--tRNA ligase OS=Homo sapiens GN=EPRS PE=1 SV=5	HUMAN	85	6.1376
739	18.56	20.25	25.6	tr|Q8N5A0|Q8N5A0_HUMAN	Eukaryotic translation initiation factor 5B OS=Homo sapiens GN=EIF5B PE=2 SV=1	HUMAN	19	6.1376
1193	12.74	12.92	21	sp|Q99805|TM9S2_HUMAN	Transmembrane 9 superfamily member 2 OS=Homo sapiens GN=TM9SF2 PE=1 SV=1	HUMAN	11	6.1376
228	37.68	39.12	73.7	sp|P50454|SERPH_HUMAN	Serpin H1 OS=Homo sapiens GN=SERPINH1 PE=1 SV=2	HUMAN	40	6.1376
793	17.85	18.32	43.7	tr|B2RDR4|B2RDR4_HUMAN	cDNA, FLJ96732, highly similar to Homo sapiens testis derived transcript (3 LIM domains) (TES), transcript variant 1, mRNA OS=Homo sapiens PE=2 SV=1	HUMAN	14	6.1376
666	20.17	23.01	42.7	tr|B9EKV4|B9EKV4_HUMAN	Aldehyde dehydrogenase 9 family, member A1 OS=Homo sapiens GN=ALDH9A1 PE=2 SV=1	HUMAN	20	6.0813
22	104.55	107.79	87.3	sp|O43707|ACTN4_HUMAN	Alpha-actinin-4 OS=Homo sapiens GN=ACTN4 PE=1 SV=2	HUMAN	135	6.0813
540	22.58	24.79	32.7	sp|O75116|ROCK2_HUMAN	Rho-associated protein kinase 2 OS=Homo sapiens GN=ROCK2 PE=1 SV=4	HUMAN	16	6.0813
258	34.84	36.23	69.1	sp|P06748|NPM_HUMAN	Nucleophosmin OS=Homo sapiens GN=NPM1 PE=1 SV=2	HUMAN	66	6.0813
2547	5	7.17	26.1	tr|F8W727|F8W727_HUMAN	60S ribosomal protein L32 OS=Homo sapiens GN=RPL32 PE=2 SV=1	HUMAN	5	6.0256
535	22.72	23.07	47.4	tr|Q8NCF7|Q8NCF7_HUMAN	cDNA FLJ90278 fis, clone NT2RP1000325, highly similar to Phosphate carrier protein, mitochondrialprecursor OS=Homo sapiens PE=2 SV=1	HUMAN	24	6.0256
411	26.49	27.55	33.9	sp|P07942|LAMB1_HUMAN	Laminin subunit beta-1 OS=Homo sapiens GN=LAMB1 PE=1 SV=2	HUMAN	21	6.0256
570	22.05	37.43	45.8	sp|P14923|PLAK_HUMAN	Junction plakoglobin OS=Homo sapiens GN=JUP PE=1 SV=3	HUMAN	29	6.0256
206	39.92	43.25	63.5	sp|P13797|PLST_HUMAN	Plastin-3 OS=Homo sapiens GN=PLS3 PE=1 SV=4	HUMAN	58	6.0256
1414	10.95	11.19	26	sp|Q5JSH3|WDR44_HUMAN	WD repeat-containing protein 44 OS=Homo sapiens GN=WDR44 PE=1 SV=1	HUMAN	14	6.0256
213	39.21	41.4	28.6	tr|D3DWB6|D3DWB6_HUMAN	Ubiquitin carboxyl-terminal hydrolase OS=Homo sapiens GN=USP9X PE=2 SV=1	HUMAN	30	6.0256
3069	3.94	4.31	34.8	tr|H0YMF4|H0YMF4_HUMAN	60S ribosomal protein L28 OS=Homo sapiens GN=RPL28 PE=2 SV=1	HUMAN	3	6.0256
278	33.29	33.3	66.1	sp|Q15181|IPYR_HUMAN	Inorganic pyrophosphatase OS=Homo sapiens GN=PPA1 PE=1 SV=2	HUMAN	38	5.9704
2100	6.67	6.73	25	tr|Q59FM4|Q59FM4_HUMAN	Scavenger receptor class B member 1 variant (Fragment) OS=Homo sapiens PE=2 SV=1	HUMAN	5	5.9704
1132	13.52	16.71	39.2	sp|Q9UH65|SWP70_HUMAN	Switch-associated protein 70 OS=Homo sapiens GN=SWAP70 PE=1 SV=1	HUMAN	14	5.9704
1730	8.8	11.18	47.7	sp|Q15417|CNN3_HUMAN	Calponin-3 OS=Homo sapiens GN=CNN3 PE=1 SV=1	HUMAN	12	5.9704
1774	8.5	8.67	33.2	sp|Q8N7H5|PAF1_HUMAN	RNA polymerase II-associated factor 1 homolog OS=Homo sapiens GN=PAF1 PE=1 SV=2	HUMAN	10	5.9156
136	48.37	52.17	65.4	tr|Q53GX7|Q53GX7_HUMAN	Threonyl-tRNA synthetase variant (Fragment) OS=Homo sapiens PE=2 SV=1	HUMAN	54	5.9156
1385	11.2	12.94	35.4	sp|Q13136-2|LIPA1_HUMAN	Isoform 2 of Liprin-alpha-1 OS=Homo sapiens GN=PPFIA1	HUMAN	6	5.9156
1640	9.63	10.21	23.7	tr|J3KPA3|J3KPA3_HUMAN	Oxysterol-binding protein OS=Homo sapiens GN=OSBPL9 PE=2 SV=1	HUMAN	6	5.8614
77	59.65	63.13	63.4	sp|P02786|TFR1_HUMAN	Transferrin receptor protein 1 OS=Homo sapiens GN=TFRC PE=1 SV=2	HUMAN	72	5.8614
2865	4.02	4.18	38.7	sp|Q9BW71|HIRP3_HUMAN	HIRA-interacting protein 3 OS=Homo sapiens GN=HIRIP3 PE=1 SV=3	HUMAN	4	5.8614
1482	10.42	10.54	28.3	sp|Q8IVF2-3|AHNK2_HUMAN	Isoform 3 of Protein AHNAK2 OS=Homo sapiens GN=AHNAK2	HUMAN	17	5.8614
2256	6.04	6.39	21.5	sp|Q8TCT9|HM13_HUMAN	Minor histocompatibility antigen H13 OS=Homo sapiens GN=HM13 PE=1 SV=1	HUMAN	5	5.8076
704	19.19	19.73	37.4	sp|Q86U38|NOP9_HUMAN	Nucleolar protein 9 OS=Homo sapiens GN=NOP9 PE=1 SV=1	HUMAN	13	5.8076
1539	10.07	20.7	88.3	sp|P18085|ARF4_HUMAN	ADP-ribosylation factor 4 OS=Homo sapiens GN=ARF4 PE=1 SV=3	HUMAN	26	5.8076
215	39.16	40.56	51.3	tr|E5KMI6|E5KMI6_HUMAN	Lon protease homolog, mitochondrial OS=Homo sapiens GN=LONP1 PE=3 SV=1	HUMAN	39	5.7544
2546	5.01	5.03	42.2	sp|Q8WUH6|CL023_HUMAN	UPF0444 transmembrane protein C12orf23 OS=Homo sapiens GN=C12orf23 PE=1 SV=1	HUMAN	6	5.7544
3117	3.66	3.86	15.2	sp|Q9Y2L5-2|TPPC8_HUMAN	Isoform 2 of Trafficking protein particle complex subunit 8 OS=Homo sapiens GN=TRAPPC8	HUMAN	3	5.7544
565	22.17	22.71	41.1	sp|A1L0T0|ILVBL_HUMAN	Acetolactate synthase-like protein OS=Homo sapiens GN=ILVBL PE=1 SV=2	HUMAN	20	5.7544
1112	13.75	14.21	66.2	tr|A8K9U0|A8K9U0_HUMAN	cDNA FLJ78260, highly similar to Homo sapiens RNA binding motif protein 4, mRNA OS=Homo sapiens PE=2 SV=1	HUMAN	15	5.7544
1753	8.66	8.8	63.7	sp|P0CW22|RS17L_HUMAN	40S ribosomal protein S17-like OS=Homo sapiens GN=RPS17L PE=1 SV=1	HUMAN	15	5.7016
834	17.2	17.46	56.9	sp|Q16836-2|HCDH_HUMAN	Isoform 2 of Hydroxyacyl-coenzyme A dehydrogenase, mitochondrial OS=Homo sapiens GN=HADH	HUMAN	16	5.7016
125	50.53	52.01	63.9	tr|B4DEA8|B4DEA8_HUMAN	cDNA FLJ56425, highly similar to Very-long-chain specific acyl-CoAdehydrogenase, mitochondrial (EC 1.3.99.-) OS=Homo sapiens PE=2 SV=1	HUMAN	52	5.7016
2774	4.15	4.15	70.9	sp|Q9UK45|LSM7_HUMAN	U6 snRNA-associated Sm-like protein LSm7 OS=Homo sapiens GN=LSM7 PE=1 SV=1	HUMAN	4	5.7016
317	30.71	32.86	34	sp|Q96P70|IPO9_HUMAN	Importin-9 OS=Homo sapiens GN=IPO9 PE=1 SV=3	HUMAN	26	5.7016
1665	9.41	9.52	93.9	sp|P05386|RLA1_HUMAN	60S acidic ribosomal protein P1 OS=Homo sapiens GN=RPLP1 PE=1 SV=1	HUMAN	12	5.6494
561	22.21	22.51	72.7	tr|Q53FV3|Q53FV3_HUMAN	COP9 signalosome subunit 4 variant (Fragment) OS=Homo sapiens PE=2 SV=1	HUMAN	21	5.6494
177	43.15	44.07	53.1	sp|P19338|NUCL_HUMAN	Nucleolin OS=Homo sapiens GN=NCL PE=1 SV=3	HUMAN	48	5.6494
863	16.77	17	41.8	sp|O14929|HAT1_HUMAN	Histone acetyltransferase type B catalytic subunit OS=Homo sapiens GN=HAT1 PE=1 SV=1	HUMAN	15	5.6494
1031	14.41	15.39	42.9	tr|B3KSL5|B3KSL5_HUMAN	cDNA FLJ36545 fis, clone TRACH2006670, highly similar to RNA-binding protein Luc7-like 2 OS=Homo sapiens PE=2 SV=1	HUMAN	12	5.6494
591	21.62	21.67	85.7	tr|Q7L4Q3|Q7L4Q3_HUMAN	Glutathione peroxidase OS=Homo sapiens GN=GPX1 PE=2 SV=1	HUMAN	21	5.5976
49	68.75	71.8	83.8	sp|P10809|CH60_HUMAN	60 kDa heat shock protein, mitochondrial OS=Homo sapiens GN=HSPD1 PE=1 SV=2	HUMAN	133	5.5976
76	59.88	60.48	32.4	sp|P49792|RBP2_HUMAN	E3 SUMO-protein ligase RanBP2 OS=Homo sapiens GN=RANBP2 PE=1 SV=2	HUMAN	58	5.5976
225	38.05	41.34	71.2	tr|B4DDF7|B4DDF7_HUMAN	cDNA FLJ53296, highly similar to Serine/threonine-protein phosphatase 2A 65 kDa regulatory subunit A alpha isoform OS=Homo sapiens PE=2 SV=1	HUMAN	44	5.5976
91	57.07	58.42	42.3	sp|Q16531|DDB1_HUMAN	DNA damage-binding protein 1 OS=Homo sapiens GN=DDB1 PE=1 SV=1	HUMAN	54	5.5976
403	26.71	27.5	79.4	sp|P23396|RS3_HUMAN	40S ribosomal protein S3 OS=Homo sapiens GN=RPS3 PE=1 SV=2	HUMAN	37	5.5976
47	71.74	73.78	93.5	tr|B2RA03|B2RA03_HUMAN	cDNA, FLJ94640, highly similar to Homo sapiens keratin 18 (KRT18), mRNA OS=Homo sapiens PE=2 SV=1	HUMAN	104	5.5976
383	27.62	30.05	41.3	sp|B5ME19|EIFCL_HUMAN	Eukaryotic translation initiation factor 3 subunit C-like protein OS=Homo sapiens GN=EIF3CL PE=2 SV=1	HUMAN	24	5.5976
1866	8.03	8.21	57.7	sp|P43487|RANG_HUMAN	Ran-specific GTPase-activating protein OS=Homo sapiens GN=RANBP1 PE=1 SV=1	HUMAN	10	5.5463
1959	7.63	8.3	48.8	tr|G5E9V5|G5E9V5_HUMAN	28S ribosomal protein S22, mitochondrial OS=Homo sapiens GN=MRPS22 PE=2 SV=1	HUMAN	10	5.5463
985	14.89	19.64	23.3	sp|O60287|NPA1P_HUMAN	Nucleolar pre-ribosomal-associated protein 1 OS=Homo sapiens GN=URB1 PE=1 SV=4	HUMAN	15	5.5463
836	17.14	20.49	82.3	sp|P32119|PRDX2_HUMAN	Peroxiredoxin-2 OS=Homo sapiens GN=PRDX2 PE=1 SV=5	HUMAN	22	5.5463
1020	14.55	14.85	61.2	tr|A4D177|A4D177_HUMAN	Chromobox homolog 3 (HP1 gamma homolog, Drosophila) OS=Homo sapiens GN=CBX3 PE=4 SV=1	HUMAN	11	5.5463
3754	2.01	2.07	31.1	tr|B1AJY7|B1AJY7_HUMAN	26S proteasome non-ATPase regulatory subunit 10 OS=Homo sapiens GN=PSMD10 PE=2 SV=1	HUMAN	4	5.5463
1588	10	10.08	34.1	tr|A6ZID5|A6ZID5_HUMAN	MUC1 isoform M2 OS=Homo sapiens GN=MUC1 PE=2 SV=1	HUMAN	9	5.5463
364	28.21	30.07	46.9	tr|Q4W4Y1|Q4W4Y1_HUMAN	Dopamine receptor interacting protein 4 OS=Homo sapiens GN=DRIP4 PE=2 SV=1	HUMAN	27	5.4954
66	62.27	66.9	51.9	sp|Q14980|NUMA1_HUMAN	Nuclear mitotic apparatus protein 1 OS=Homo sapiens GN=NUMA1 PE=1 SV=2	HUMAN	52	5.4954
454	25.22	26.37	37.6	tr|Q2L6I2|Q2L6I2_HUMAN	ABC50 protein OS=Homo sapiens GN=ABCF1 PE=2 SV=1	HUMAN	18	5.4954
355	28.78	30.2	46.5	tr|E9PRY8|E9PRY8_HUMAN	Elongation factor 1-delta OS=Homo sapiens GN=EEF1D PE=2 SV=1	HUMAN	33	5.4954
3408	2.44	2.49	19.4	sp|Q9BTE7|DCNL5_HUMAN	DCN1-like protein 5 OS=Homo sapiens GN=DCUN1D5 PE=1 SV=1	HUMAN	4	5.4954
114	51.69	54.2	54.1	sp|P35606|COPB2_HUMAN	Coatomer subunit beta' OS=Homo sapiens GN=COPB2 PE=1 SV=2	HUMAN	50	5.4954
2986	4	4.09	51.3	sp|P63279|UBC9_HUMAN	SUMO-conjugating enzyme UBC9 OS=Homo sapiens GN=UBE2I PE=1 SV=1	HUMAN	7	5.4954
1913	8	8.1	54.6	sp|Q99471|PFD5_HUMAN	Prefoldin subunit 5 OS=Homo sapiens GN=PFDN5 PE=1 SV=2	HUMAN	8	5.445
3796	2	28.07	85.6	sp|P61204|ARF3_HUMAN	ADP-ribosylation factor 3 OS=Homo sapiens GN=ARF3 PE=1 SV=2	HUMAN	26	5.445
3827	2	6.48	17	tr|A9JR72|A9JR72_HUMAN	CDC42 binding protein kinase beta (DMPK-like) OS=Homo sapiens GN=CDC42BPB PE=2 SV=1	HUMAN	3	5.445
128	49.93	51.06	71.4	sp|P12268|IMDH2_HUMAN	Inosine-5'-monophosphate dehydrogenase 2 OS=Homo sapiens GN=IMPDH2 PE=1 SV=2	HUMAN	51	5.445
1532	10.12	10.48	40.6	tr|B4DND6|B4DND6_HUMAN	cDNA FLJ55804, highly similar to COP9 signalosome complex subunit 1 OS=Homo sapiens PE=2 SV=1	HUMAN	9	5.445
2049	6.98	7.29	23.6	sp|P46013-2|KI67_HUMAN	Isoform Short of Antigen KI-67 OS=Homo sapiens GN=MKI67	HUMAN	13	5.445
2266	6.03	6.27	29.9	sp|Q99755|PI51A_HUMAN	Phosphatidylinositol 4-phosphate 5-kinase type-1 alpha OS=Homo sapiens GN=PIP5K1A PE=1 SV=1	HUMAN	6	5.445
169	44.24	94.82	79	sp|P12814|ACTN1_HUMAN	Alpha-actinin-1 OS=Homo sapiens GN=ACTN1 PE=1 SV=2	HUMAN	113	5.445
1072	14.07	14.2	89.6	sp|P05387|RLA2_HUMAN	60S acidic ribosomal protein P2 OS=Homo sapiens GN=RPLP2 PE=1 SV=1	HUMAN	26	5.445
1918	8	8	75	sp|P62304|RUXE_HUMAN	Small nuclear ribonucleoprotein E OS=Homo sapiens GN=SNRPE PE=1 SV=1	HUMAN	8	5.445
368	28.1	31.17	75.5	tr|D0PNI1|D0PNI1_HUMAN	Tyrosine 3-monooxygenase/tryptophan 5-monooxygenase activation protein zeta polypeptide OS=Homo sapiens GN=YWHAZ PE=2 SV=1	HUMAN	36	5.3951
1590	10	10.04	59.1	sp|Q9ULC4|MCTS1_HUMAN	Malignant T-cell-amplified sequence 1 OS=Homo sapiens GN=MCTS1 PE=1 SV=1	HUMAN	13	5.3951
3452	2.33	10.51	77.1	tr|Q549N0|Q549N0_HUMAN	Cofilin 2 (Muscle), isoform CRA_a OS=Homo sapiens GN=CFL2 PE=2 SV=1	HUMAN	17	5.3951
180	42.9	43.55	33.1	tr|E7EVA0|E7EVA0_HUMAN	Microtubule-associated protein OS=Homo sapiens GN=MAP4 PE=2 SV=1	HUMAN	38	5.3951
3638	2.03	6.75	43.5	sp|Q6DN03|H2B2C_HUMAN	Putative histone H2B type 2-C OS=Homo sapiens GN=HIST2H2BC PE=5 SV=3	HUMAN	14	5.3951
19	112.66	113.74	67.8	tr|E5KNY5|E5KNY5_HUMAN	Leucine-rich PPR-motif containing OS=Homo sapiens GN=LRPPRC PE=4 SV=1	HUMAN	107	5.3951
446	25.44	25.96	47.8	tr|Q53FB6|Q53FB6_HUMAN	Mitochondrial aldehyde dehydrogenase 2 variant (Fragment) OS=Homo sapiens PE=2 SV=1	HUMAN	20	5.3951
103	53.69	54.55	89.7	sp|P60842|IF4A1_HUMAN	Eukaryotic initiation factor 4A-I OS=Homo sapiens GN=EIF4A1 PE=1 SV=1	HUMAN	82	5.3951
737	18.61	19.69	55.7	tr|Q5U5J2|Q5U5J2_HUMAN	CSNK2A1 protein OS=Homo sapiens GN=CSNK2A1 PE=2 SV=1	HUMAN	23	5.3951
369	28.01	29.36	54.8	sp|P42166|LAP2A_HUMAN	Lamina-associated polypeptide 2, isoform alpha OS=Homo sapiens GN=TMPO PE=1 SV=2	HUMAN	30	5.3951
741	18.52	19.5	27.8	sp|O15042|SR140_HUMAN	U2 snRNP-associated SURP motif-containing protein OS=Homo sapiens GN=U2SURP PE=1 SV=2	HUMAN	16	5.3951
3201	3.26	5.75	14.1	tr|Q6NZX3|Q6NZX3_HUMAN	5'-nucleotidase, ecto (CD73) OS=Homo sapiens GN=NT5E PE=2 SV=1	HUMAN	4	5.3951
196	40.61	42.11	88.8	sp|P40926|MDHM_HUMAN	Malate dehydrogenase, mitochondrial OS=Homo sapiens GN=MDH2 PE=1 SV=3	HUMAN	56	5.3456
2003	7.33	7.38	62	sp|Q14019|COTL1_HUMAN	Coactosin-like protein OS=Homo sapiens GN=COTL1 PE=1 SV=3	HUMAN	7	5.3456
1104	13.83	14.36	42.9	sp|P55010|IF5_HUMAN	Eukaryotic translation initiation factor 5 OS=Homo sapiens GN=EIF5 PE=1 SV=2	HUMAN	13	5.3456
2742	4.21	4.52	22.1	tr|B3KQQ0|B3KQQ0_HUMAN	cDNA PSEC0007 fis, clone NT2RM1000634, highly similar to FK506-binding protein 9 (EC 5.2.1.8) OS=Homo sapiens PE=2 SV=1	HUMAN	3	5.3456
2581	4.85	5.23	68.5	sp|O75531|BAF_HUMAN	Barrier-to-autointegration factor OS=Homo sapiens GN=BANF1 PE=1 SV=1	HUMAN	6	5.3456
668	20.13	20.85	35.4	sp|Q13617|CUL2_HUMAN	Cullin-2 OS=Homo sapiens GN=CUL2 PE=1 SV=2	HUMAN	14	5.3456
3531	2.15	2.26	23.3	sp|P16333|NCK1_HUMAN	Cytoplasmic protein NCK1 OS=Homo sapiens GN=NCK1 PE=1 SV=1	HUMAN	3	5.3456
453	25.25	25.25	75.2	sp|P30044|PRDX5_HUMAN	Peroxiredoxin-5, mitochondrial OS=Homo sapiens GN=PRDX5 PE=1 SV=4	HUMAN	28	5.2966
263	34.49	34.86	46.6	tr|B2RAQ8|B2RAQ8_HUMAN	cDNA, FLJ95058, highly similar to Homo sapiens carnitine palmitoyltransferase 1A (liver) (CPT1A),nuclear gene encoding mitochondrial protein, mRNA OS=Homo sapiens PE=2 SV=1	HUMAN	32	5.2966
1004	14.74	14.81	67.4	sp|Q14116|IL18_HUMAN	Interleukin-18 OS=Homo sapiens GN=IL18 PE=1 SV=1	HUMAN	14	5.2966
2880	4.02	4.02	36.6	sp|Q92520|FAM3C_HUMAN	Protein FAM3C OS=Homo sapiens GN=FAM3C PE=1 SV=1	HUMAN	4	5.2966
869	16.68	18.59	41.1	sp|Q9H9T3|ELP3_HUMAN	Elongator complex protein 3 OS=Homo sapiens GN=ELP3 PE=1 SV=2	HUMAN	13	5.2966
578	21.89	22.13	55.2	tr|Q5LJA9|Q5LJA9_HUMAN	Ubiquitin carboxyl-terminal hydrolase isozyme L5 (Fragment) OS=Homo sapiens GN=UCHL5 PE=2 SV=1	HUMAN	16	5.2966
3205	3.25	3.32	13.3	sp|Q2M2I8|AAK1_HUMAN	AP2-associated protein kinase 1 OS=Homo sapiens GN=AAK1 PE=1 SV=3	HUMAN	3	5.2966
2455	5.5	5.65	25.7	tr|B5ME97|B5ME97_HUMAN	Septin 10, isoform CRA_c OS=Homo sapiens GN=SEPT10 PE=2 SV=2	HUMAN	5	5.2481
410	26.53	30.93	41.1	sp|P28340|DPOD1_HUMAN	DNA polymerase delta catalytic subunit OS=Homo sapiens GN=POLD1 PE=1 SV=2	HUMAN	23	5.2481
1630	9.7	9.97	24.4	tr|A8K5M4|A8K5M4_HUMAN	cDNA FLJ75088, highly similar to Homo sapiens p21 (CDKN1A)-activated kinase 2 (PAK2), mRNA OS=Homo sapiens PE=2 SV=1	HUMAN	11	5.2481
65	62.65	65.34	54.4	tr|Q59HH3|Q59HH3_HUMAN	Phosphoribosylglycinamide formyltransferase, phosphoribosylglycinamide synthetase, phosphoribosylaminoimidazole synthetase isoform 1 variant (Fragment) OS=Homo sapiens PE=2 SV=1	HUMAN	63	5.2481
1447	10.74	10.95	50.2	sp|Q9BV86|NTM1A_HUMAN	N-terminal Xaa-Pro-Lys N-methyltransferase 1 OS=Homo sapiens GN=NTMT1 PE=1 SV=3	HUMAN	12	5.2481
1067	14.09	15	32.7	sp|P83111|LACTB_HUMAN	Serine beta-lactamase-like protein LACTB, mitochondrial OS=Homo sapiens GN=LACTB PE=1 SV=2	HUMAN	9	5.2481
1787	8.39	8.72	55.4	tr|Q68DZ9|Q68DZ9_HUMAN	Putative uncharacterized protein DKFZp686F18120 (Fragment) OS=Homo sapiens GN=DKFZp686F18120 PE=2 SV=1	HUMAN	9	5.2481
1322	11.75	12.65	53.9	sp|P61289|PSME3_HUMAN	Proteasome activator complex subunit 3 OS=Homo sapiens GN=PSME3 PE=1 SV=1	HUMAN	12	5.2481
912	16.01	17.83	55.5	tr|B4DVB8|B4DVB8_HUMAN	ELAV-like protein 1 OS=Homo sapiens GN=ELAVL1 PE=2 SV=1	HUMAN	18	5.2481
1329	11.67	11.96	45.3	tr|H0Y8X4|H0Y8X4_HUMAN	2'-deoxynucleoside 5'-phosphate N-hydrolase 1 (Fragment) OS=Homo sapiens GN=DNPH1 PE=2 SV=1	HUMAN	11	5.2481
2890	4.01	4.66	25.9	sp|O43251-8|RFOX2_HUMAN	Isoform 8 of RNA binding protein fox-1 homolog 2 OS=Homo sapiens GN=RBFOX2	HUMAN	4	5.2481
1136	13.48	13.66	51.1	sp|Q9HCD5|NCOA5_HUMAN	Nuclear receptor coactivator 5 OS=Homo sapiens GN=NCOA5 PE=1 SV=2	HUMAN	11	5.2481
785	17.98	18.87	36.3	tr|B4DVA7|B4DVA7_HUMAN	Beta-hexosaminidase OS=Homo sapiens PE=2 SV=1	HUMAN	18	5.2
144	47.27	49.82	81.1	sp|P60174|TPIS_HUMAN	Triosephosphate isomerase OS=Homo sapiens GN=TPI1 PE=1 SV=3	HUMAN	74	5.2
3013	4	4.05	37.7	sp|O95372|LYPA2_HUMAN	Acyl-protein thioesterase 2 OS=Homo sapiens GN=LYPLA2 PE=1 SV=1	HUMAN	5	5.2
216	38.95	40.73	60.6	sp|Q07065|CKAP4_HUMAN	Cytoskeleton-associated protein 4 OS=Homo sapiens GN=CKAP4 PE=1 SV=2	HUMAN	37	5.2
21	105.77	105.94	87.2	tr|Q5SU16|Q5SU16_HUMAN	Beta 5-tubulin OS=Homo sapiens GN=TUBB PE=2 SV=1	HUMAN	211	5.2
625	20.82	22.39	39.6	sp|Q9Y2L1|RRP44_HUMAN	Exosome complex exonuclease RRP44 OS=Homo sapiens GN=DIS3 PE=1 SV=2	HUMAN	17	5.2
3381	2.55	5.28	20.8	sp|Q9UGJ1|GCP4_HUMAN	Gamma-tubulin complex component 4 OS=Homo sapiens GN=TUBGCP4 PE=1 SV=1	HUMAN	4	5.2
330	30.01	31.43	47.3	sp|P43304|GPDM_HUMAN	Glycerol-3-phosphate dehydrogenase, mitochondrial OS=Homo sapiens GN=GPD2 PE=1 SV=3	HUMAN	24	5.1523
36	79.16	83.22	84.6	sp|P08670|VIME_HUMAN	Vimentin OS=Homo sapiens GN=VIM PE=1 SV=4	HUMAN	111	5.1523
2718	4.29	4.45	31.6	tr|B1AKK2|B1AKK2_HUMAN	Dimethylarginine dimethylaminohydrolase 1, isoform CRA_b OS=Homo sapiens GN=DDAH1 PE=2 SV=1	HUMAN	3	5.1523
605	21.35	21.85	50.5	sp|Q7L2H7|EIF3M_HUMAN	Eukaryotic translation initiation factor 3 subunit M OS=Homo sapiens GN=EIF3M PE=1 SV=1	HUMAN	19	5.1523
131	49.52	53.52	50.3	sp|Q00341|VIGLN_HUMAN	Vigilin OS=Homo sapiens GN=HDLBP PE=1 SV=2	HUMAN	41	5.1523
1594	9.94	11.69	35.8	sp|Q9UHL4|DPP2_HUMAN	Dipeptidyl peptidase 2 OS=Homo sapiens GN=DPP7 PE=1 SV=3	HUMAN	9	5.1523
447	25.37	26.51	60	sp|Q9Y3I0|RTCB_HUMAN	tRNA-splicing ligase RtcB homolog OS=Homo sapiens GN=RTCB PE=1 SV=1	HUMAN	24	5.1523
798	17.77	18.93	32.2	sp|Q96T76-8|MMS19_HUMAN	Isoform 5 of MMS19 nucleotide excision repair protein homolog OS=Homo sapiens GN=MMS19	HUMAN	15	5.1523
3514	2.18	2.19	46.2	sp|P63272|SPT4H_HUMAN	Transcription elongation factor SPT4 OS=Homo sapiens GN=SUPT4H1 PE=1 SV=1	HUMAN	4	5.1051
62	63.28	117.67	76.7	sp|P07900-2|HS90A_HUMAN	Isoform 2 of Heat shock protein HSP 90-alpha OS=Homo sapiens GN=HSP90AA1	HUMAN	161	5.1051
3089	3.81	3.86	27.7	tr|B4DEF8|B4DEF8_HUMAN	cDNA FLJ61100, highly similar to 39S ribosomal protein L45, mitochondrial OS=Homo sapiens PE=2 SV=1	HUMAN	4	5.1051
771	18.12	18.84	53.6	sp|O96019|ACL6A_HUMAN	Actin-like protein 6A OS=Homo sapiens GN=ACTL6A PE=1 SV=1	HUMAN	14	5.1051
807	17.66	18.06	25.6	tr|H0YEH2|H0YEH2_HUMAN	Pumilio homolog 1 (Fragment) OS=Homo sapiens GN=PUM1 PE=4 SV=1	HUMAN	15	5.1051
120	51.2	56.92	64.2	sp|P06744-2|G6PI_HUMAN	Isoform 2 of Glucose-6-phosphate isomerase OS=Homo sapiens GN=GPI	HUMAN	72	5.1051
427	25.94	26.99	74.2	sp|P06753-2|TPM3_HUMAN	Isoform 2 of Tropomyosin alpha-3 chain OS=Homo sapiens GN=TPM3	HUMAN	35	5.1051
1593	9.98	12.27	39.7	sp|P35659|DEK_HUMAN	Protein DEK OS=Homo sapiens GN=DEK PE=1 SV=1	HUMAN	17	5.1051
2200	6.2	6.32	29.5	sp|Q9NR12|PDLI7_HUMAN	PDZ and LIM domain protein 7 OS=Homo sapiens GN=PDLIM7 PE=1 SV=1	HUMAN	7	5.1051
1276	12.06	12.25	35.4	sp|Q99536|VAT1_HUMAN	Synaptic vesicle membrane protein VAT-1 homolog OS=Homo sapiens GN=VAT1 PE=1 SV=2	HUMAN	14	5.0582
3906	2	2.16	23.3	tr|B3KPI5|B3KPI5_HUMAN	cDNA FLJ31840 fis, clone NT2RP7000109, highly similar to Tudor and KH domain-containing protein OS=Homo sapiens PE=2 SV=1	HUMAN	3	5.0582
536	22.69	22.9	71.5	tr|Q5U0I7|Q5U0I7_HUMAN	Serine/threonine-protein phosphatase OS=Homo sapiens PE=2 SV=1	HUMAN	21	5.0582
133	49.13	50.11	68.1	sp|P50990|TCPQ_HUMAN	T-complex protein 1 subunit theta OS=Homo sapiens GN=CCT8 PE=1 SV=4	HUMAN	51	5.0582
2753	4.18	5.38	29.2	tr|K7EIU8|K7EIU8_HUMAN	Mothers against decapentaplegic homolog 4 OS=Homo sapiens GN=SMAD4 PE=2 SV=1	HUMAN	4	5.0582
1519	10.17	12.72	30.9	sp|Q969X6|CIR1A_HUMAN	Cirhin OS=Homo sapiens GN=CIRH1A PE=1 SV=1	HUMAN	13	5.0582
227	37.88	37.95	93.3	sp|P21796|VDAC1_HUMAN	Voltage-dependent anion-selective channel protein 1 OS=Homo sapiens GN=VDAC1 PE=1 SV=2	HUMAN	60	5.0582
390	27.21	27.21	65.4	sp|P28074|PSB5_HUMAN	Proteasome subunit beta type-5 OS=Homo sapiens GN=PSMB5 PE=1 SV=3	HUMAN	24	5.0582
931	15.82	17.83	60.2	sp|P25789|PSA4_HUMAN	Proteasome subunit alpha type-4 OS=Homo sapiens GN=PSMA4 PE=1 SV=1	HUMAN	26	5.0119
2318	6	7.33	27	tr|E5RJR5|E5RJR5_HUMAN	S-phase kinase-associated protein 1 OS=Homo sapiens GN=SKP1 PE=2 SV=1	HUMAN	7	5.0119
526	22.94	25.15	76.1	sp|Q9NQR4|NIT2_HUMAN	Omega-amidase NIT2 OS=Homo sapiens GN=NIT2 PE=1 SV=1	HUMAN	22	5.0119
266	33.87	37.48	59.1	tr|A8K4T6|A8K4T6_HUMAN	cDNA FLJ76282, highly similar to Homo sapiens proteasome (prosome, macropain) 26S subunit, non-ATPase, 5 (PSMD5), mRNA OS=Homo sapiens PE=2 SV=1	HUMAN	29	5.0119
2668	4.47	4.61	14.6	sp|Q15648-3|MED1_HUMAN	Isoform 2 of Mediator of RNA polymerase II transcription subunit 1 OS=Homo sapiens GN=MED1	HUMAN	5	5.0119
483	24.35	27.39	34.8	tr|B0YIW6|B0YIW6_HUMAN	Archain 1, isoform CRA_a OS=Homo sapiens GN=ARCN1 PE=2 SV=1	HUMAN	23	5.0119
622	20.9	27.82	39.7	sp|P08237-3|K6PF_HUMAN	Isoform 3 of 6-phosphofructokinase, muscle type OS=Homo sapiens GN=PFKM	HUMAN	28	5.0119
546	22.52	23.37	48.8	sp|P05455|LA_HUMAN	Lupus La protein OS=Homo sapiens GN=SSB PE=1 SV=2	HUMAN	22	5.0119
2378	5.92	6.04	18.9	sp|Q6UN15-3|FIP1_HUMAN	Isoform 3 of Pre-mRNA 3'-end-processing factor FIP1 OS=Homo sapiens GN=FIP1L1	HUMAN	5	5.0119
1497	10.32	10.98	33.1	sp|O14776-2|TCRG1_HUMAN	Isoform 2 of Transcription elongation regulator 1 OS=Homo sapiens GN=TCERG1	HUMAN	11	5.0119
4076	2	2.01	30.3	sp|O43678|NDUA2_HUMAN	NADH dehydrogenase [ubiquinone] 1 alpha subcomplex subunit 2 OS=Homo sapiens GN=NDUFA2 PE=1 SV=3	HUMAN	3	4.9659
3781	2.01	2.03	43.1	sp|Q96IX5|USMG5_HUMAN	Up-regulated during skeletal muscle growth protein 5 OS=Homo sapiens GN=USMG5 PE=1 SV=1	HUMAN	4	4.9659
1053	14.22	14.45	63.3	sp|P28070|PSB4_HUMAN	Proteasome subunit beta type-4 OS=Homo sapiens GN=PSMB4 PE=1 SV=4	HUMAN	19	4.9659
402	26.78	29.55	27.5	sp|Q14573|ITPR3_HUMAN	Inositol 1,4,5-trisphosphate receptor type 3 OS=Homo sapiens GN=ITPR3 PE=1 SV=2	HUMAN	28	4.9659
1652	9.55	10.13	42.1	tr|I3L4C2|I3L4C2_HUMAN	Brain-specific angiogenesis inhibitor 1-associated protein 2 OS=Homo sapiens GN=BAIAP2 PE=2 SV=1	HUMAN	9	4.9659
501	23.91	25.71	62	sp|P62333|PRS10_HUMAN	26S protease regulatory subunit 10B OS=Homo sapiens GN=PSMC6 PE=1 SV=1	HUMAN	26	4.9659
279	33.18	36.07	81.8	tr|Q5TZZ9|Q5TZZ9_HUMAN	Annexin OS=Homo sapiens GN=ANXA1 PE=2 SV=1	HUMAN	58	4.9659
649	20.39	21.77	32.8	sp|Q2NL82|TSR1_HUMAN	Pre-rRNA-processing protein TSR1 homolog OS=Homo sapiens GN=TSR1 PE=1 SV=1	HUMAN	14	4.9659
651	20.39	21.13	48.1	sp|Q01105-4|SET_HUMAN	Isoform 4 of Protein SET OS=Homo sapiens GN=SET	HUMAN	21	4.9204
3698	2.01	4.02	27.5	tr|C9K060|C9K060_HUMAN	Uncharacterized methyltransferase WBSCR22 OS=Homo sapiens GN=WBSCR22 PE=2 SV=1	HUMAN	3	4.9204
3675	2.02	2.15	33.8	sp|O95900|TRUB2_HUMAN	Probable tRNA pseudouridine synthase 2 OS=Homo sapiens GN=TRUB2 PE=1 SV=1	HUMAN	3	4.9204
331	29.93	30.22	91.2	sp|Q99714|HCD2_HUMAN	3-hydroxyacyl-CoA dehydrogenase type-2 OS=Homo sapiens GN=HSD17B10 PE=1 SV=3	HUMAN	35	4.9204
1163	13.19	14.79	41.3	tr|A0MNN4|A0MNN4_HUMAN	CDW3/SMU1 OS=Homo sapiens GN=SMU1 PE=2 SV=1	HUMAN	13	4.9204
4	190.77	191.27	71.1	tr|Q60FE5|Q60FE5_HUMAN	Filamin A OS=Homo sapiens GN=FLNA PE=2 SV=1	HUMAN	245	4.9204
356	28.71	29.12	49.7	sp|Q9BW27|NUP85_HUMAN	Nuclear pore complex protein Nup85 OS=Homo sapiens GN=NUP85 PE=1 SV=1	HUMAN	24	4.9204
1895	8	8.77	24.7	sp|Q9BR76|COR1B_HUMAN	Coronin-1B OS=Homo sapiens GN=CORO1B PE=1 SV=1	HUMAN	7	4.9204
2795	4.1	18.78	62.6	sp|P31946|1433B_HUMAN	14-3-3 protein beta/alpha OS=Homo sapiens GN=YWHAB PE=1 SV=3	HUMAN	23	4.8753
110	53.09	54.64	72.3	sp|P48643|TCPE_HUMAN	T-complex protein 1 subunit epsilon OS=Homo sapiens GN=CCT5 PE=1 SV=1	HUMAN	70	4.8753
1536	10.1	10.23	33.4	sp|Q9NWT1|PK1IP_HUMAN	p21-activated protein kinase-interacting protein 1 OS=Homo sapiens GN=PAK1IP1 PE=1 SV=2	HUMAN	6	4.8753
13	120.61	122.57	68.3	tr|Q5R210|Q5R210_HUMAN	Carbamoylphosphate synthetase I OS=Homo sapiens GN=CPS1 PE=2 SV=1	HUMAN	132	4.8753
2573	4.88	4.93	22	sp|O96013|PAK4_HUMAN	Serine/threonine-protein kinase PAK 4 OS=Homo sapiens GN=PAK4 PE=1 SV=1	HUMAN	6	4.8753
3046	4	4.01	19.7	tr|B4DG42|B4DG42_HUMAN	cDNA FLJ53753, highly similar to Myeloid-associated differentiation marker OS=Homo sapiens PE=2 SV=1	HUMAN	3	4.8753
352	28.86	31.96	40	sp|Q86UP2-2|KTN1_HUMAN	Isoform 2 of Kinectin OS=Homo sapiens GN=KTN1	HUMAN	24	4.8306
1443	10.76	10.96	38.9	sp|O00154-7|BACH_HUMAN	Isoform 7 of Cytosolic acyl coenzyme A thioester hydrolase OS=Homo sapiens GN=ACOT7	HUMAN	9	4.8306
221	38.7	40.05	92.1	sp|P62937|PPIA_HUMAN	Peptidyl-prolyl cis-trans isomerase A OS=Homo sapiens GN=PPIA PE=1 SV=2	HUMAN	84	4.8306
300	31.77	34.54	62.5	tr|Q53ET4|Q53ET4_HUMAN	Serine hydroxymethyltransferase (Fragment) OS=Homo sapiens PE=2 SV=1	HUMAN	36	4.8306
31	83.29	85.13	44.5	sp|Q6P2Q9|PRP8_HUMAN	Pre-mRNA-processing-splicing factor 8 OS=Homo sapiens GN=PRPF8 PE=1 SV=2	HUMAN	78	4.8306
873	16.64	18.01	37.9	sp|O43290|SNUT1_HUMAN	U4/U6.U5 tri-snRNP-associated protein 1 OS=Homo sapiens GN=SART1 PE=1 SV=1	HUMAN	14	4.8306
421	26.17	27.83	41.8	tr|E9PMS6|E9PMS6_HUMAN	LIM domain only protein 7 OS=Homo sapiens GN=LMO7 PE=2 SV=1	HUMAN	26	4.8306
588	21.69	22.22	32.7	sp|Q9NVP1|DDX18_HUMAN	ATP-dependent RNA helicase DDX18 OS=Homo sapiens GN=DDX18 PE=1 SV=2	HUMAN	25	4.8306
762	18.26	18.41	41.9	sp|Q9H3P7|GCP60_HUMAN	Golgi resident protein GCP60 OS=Homo sapiens GN=ACBD3 PE=1 SV=4	HUMAN	18	4.8306
1636	9.67	9.87	19.4	tr|Q6PKB8|Q6PKB8_HUMAN	MED15 protein (Fragment) OS=Homo sapiens GN=MED15 PE=2 SV=1	HUMAN	6	4.8306
1872	8.02	8.09	28.2	tr|Q6IAL5|Q6IAL5_HUMAN	Putative uncharacterized protein tmp_locus_1 OS=Homo sapiens GN=SUCLG1 PE=2 SV=1	HUMAN	8	4.7863
1476	10.46	10.68	45	tr|Q6LES9|Q6LES9_HUMAN	RFC5 protein (Fragment) OS=Homo sapiens GN=RFC5 PE=2 SV=1	HUMAN	8	4.7863
1231	12.38	12.65	49.8	sp|Q96HE7|ERO1A_HUMAN	ERO1-like protein alpha OS=Homo sapiens GN=ERO1L PE=1 SV=2	HUMAN	11	4.7863
311	31.06	32.14	33.2	tr|B2RWN5|B2RWN5_HUMAN	HEAT repeat containing 1 OS=Homo sapiens GN=HEATR1 PE=2 SV=1	HUMAN	39	4.7863
2237	6.08	7.13	76.1	sp|P07108-3|ACBP_HUMAN	Isoform 3 of Acyl-CoA-binding protein OS=Homo sapiens GN=DBI	HUMAN	9	4.7424
824	17.33	18.37	58.4	sp|Q9UHD1|CHRD1_HUMAN	Cysteine and histidine-rich domain-containing protein 1 OS=Homo sapiens GN=CHORDC1 PE=1 SV=2	HUMAN	18	4.7424
2193	6.21	6.74	23.2	tr|A8K5X9|A8K5X9_HUMAN	cDNA FLJ77989, highly similar to Homo sapiens RNA binding motif protein 19, mRNA OS=Homo sapiens PE=2 SV=1	HUMAN	7	4.7424
160	44.96	45.62	72.1	sp|P31939|PUR9_HUMAN	Bifunctional purine biosynthesis protein PURH OS=Homo sapiens GN=ATIC PE=1 SV=3	HUMAN	50	4.7424
97	55.1	58.42	75.9	sp|P17987|TCPA_HUMAN	T-complex protein 1 subunit alpha OS=Homo sapiens GN=TCP1 PE=1 SV=1	HUMAN	57	4.7424
1271	12.08	12.37	31.4	sp|P20810-7|ICAL_HUMAN	Isoform 7 of Calpastatin OS=Homo sapiens GN=CAST	HUMAN	13	4.7424
577	21.89	22.53	30.8	sp|Q09161|NCBP1_HUMAN	Nuclear cap-binding protein subunit 1 OS=Homo sapiens GN=NCBP1 PE=1 SV=1	HUMAN	21	4.7424
150	46.11	47.83	50.5	sp|Q99460|PSMD1_HUMAN	26S proteasome non-ATPase regulatory subunit 1 OS=Homo sapiens GN=PSMD1 PE=1 SV=2	HUMAN	46	4.7424
192	41.43	44.53	49.7	sp|Q13619|CUL4A_HUMAN	Cullin-4A OS=Homo sapiens GN=CUL4A PE=1 SV=3	HUMAN	33	4.7424
911	16.02	16.72	67.6	tr|Q5T9B7|Q5T9B7_HUMAN	Adenylate kinase isoenzyme 1 OS=Homo sapiens GN=AK1 PE=2 SV=1	HUMAN	17	4.7424
2325	6	6.4	21.3	tr|F5H3I5|F5H3I5_HUMAN	CDK5 regulatory subunit-associated protein 3 OS=Homo sapiens GN=CDK5RAP3 PE=2 SV=1	HUMAN	5	4.7424
3368	2.59	2.59	27.9	sp|Q96B26|EXOS8_HUMAN	Exosome complex component RRP43 OS=Homo sapiens GN=EXOSC8 PE=1 SV=1	HUMAN	3	4.7424
633	20.67	21.71	49.5	sp|Q9UI10|EI2BD_HUMAN	Translation initiation factor eIF-2B subunit delta OS=Homo sapiens GN=EIF2B4 PE=1 SV=2	HUMAN	18	4.7424
2113	6.58	6.77	27.7	tr|Q9NVB8|Q9NVB8_HUMAN	cDNA FLJ10824 fis, clone NT2RP4001086 (Fragment) OS=Homo sapiens PE=2 SV=1	HUMAN	6	4.6989
531	22.82	23.24	52.2	sp|O43776|SYNC_HUMAN	Asparagine--tRNA ligase, cytoplasmic OS=Homo sapiens GN=NARS PE=1 SV=1	HUMAN	19	4.6989
138	48.11	51.96	70.8	sp|P20700|LMNB1_HUMAN	Lamin-B1 OS=Homo sapiens GN=LMNB1 PE=1 SV=2	HUMAN	45	4.6989
1549	10.05	10.13	44.7	sp|Q969S3|ZN622_HUMAN	Zinc finger protein 622 OS=Homo sapiens GN=ZNF622 PE=1 SV=1	HUMAN	10	4.6989
113	52.2	54.29	84.7	sp|P78371|TCPB_HUMAN	T-complex protein 1 subunit beta OS=Homo sapiens GN=CCT2 PE=1 SV=4	HUMAN	73	4.6989
549	22.43	22.98	37.3	sp|Q96A33-2|CCD47_HUMAN	Isoform 2 of Coiled-coil domain-containing protein 47 OS=Homo sapiens GN=CCDC47	HUMAN	22	4.6989
2282	6.02	6.28	16.3	tr|Q0MQR4|Q0MQR4_HUMAN	Poly (ADP-ribose) glycohydrolase OS=Homo sapiens GN=PARG PE=2 SV=1	HUMAN	5	4.6989
93	56.43	59.29	58.9	sp|P53618|COPB_HUMAN	Coatomer subunit beta OS=Homo sapiens GN=COPB1 PE=1 SV=3	HUMAN	63	4.6989
1732	8.8	9.35	49	sp|Q9NR28|DBLOH_HUMAN	Diablo homolog, mitochondrial OS=Homo sapiens GN=DIABLO PE=1 SV=1	HUMAN	11	4.6989
476	24.61	25.02	38.6	tr|B0QY89|B0QY89_HUMAN	Eukaryotic translation initiation factor 3 subunit L OS=Homo sapiens GN=EIF3L PE=2 SV=1	HUMAN	23	4.6989
742	18.52	18.68	49.6	sp|Q9Y305-4|ACOT9_HUMAN	Isoform 4 of Acyl-coenzyme A thioesterase 9, mitochondrial OS=Homo sapiens GN=ACOT9	HUMAN	19	4.6989
1064	14.11	15.05	31.3	tr|A4D2Q0|A4D2Q0_HUMAN	SUN domain-containing protein 1 OS=Homo sapiens GN=UNC84A PE=2 SV=1	HUMAN	13	4.6559
876	16.59	16.95	39.7	sp|Q13057|COASY_HUMAN	Bifunctional coenzyme A synthase OS=Homo sapiens GN=COASY PE=1 SV=4	HUMAN	14	4.6559
1087	14	14.25	49.4	tr|A8K6K2|A8K6K2_HUMAN	cDNA FLJ75877, highly similar to Homo sapiens 5'-nucleotidase, cytosolic II (NT5C2), mRNA OS=Homo sapiens PE=2 SV=1	HUMAN	16	4.6559
510	23.35	24.92	55	tr|Q6IB58|Q6IB58_HUMAN	FLOT1 protein OS=Homo sapiens GN=FLOT1 PE=2 SV=1	HUMAN	15	4.6559
613	21.15	23.59	35.5	tr|G1UI16|G1UI16_HUMAN	SCC-112 protein, isoform CRA_b OS=Homo sapiens GN=PDS5A PE=2 SV=1	HUMAN	21	4.6559
363	28.25	29.08	39.3	sp|Q9UKN8|TF3C4_HUMAN	General transcription factor 3C polypeptide 4 OS=Homo sapiens GN=GTF3C4 PE=1 SV=2	HUMAN	17	4.6559
3378	2.56	2.63	21.4	sp|Q9NPJ3|ACO13_HUMAN	Acyl-coenzyme A thioesterase 13 OS=Homo sapiens GN=ACOT13 PE=1 SV=1	HUMAN	5	4.6559
147	46.53	47.64	68.4	tr|Q6IBR0|Q6IBR0_HUMAN	RPN1 protein OS=Homo sapiens GN=RPN1 PE=2 SV=1	HUMAN	53	4.6559
967	15.24	15.68	48.4	sp|Q9HB07|MYG1_HUMAN	UPF0160 protein MYG1, mitochondrial OS=Homo sapiens GN=C12orf10 PE=1 SV=2	HUMAN	15	4.6559
896	16.14	16.2	61	tr|Q53HJ6|Q53HJ6_HUMAN	Epsilon subunit of coatomer protein complex isoform a variant (Fragment) OS=Homo sapiens PE=2 SV=1	HUMAN	17	4.6559
85	58.31	59.96	88.5	sp|P07355-2|ANXA2_HUMAN	Isoform 2 of Annexin A2 OS=Homo sapiens GN=ANXA2	HUMAN	101	4.6559
1560	10.03	10.15	35.5	tr|F8WCY5|F8WCY5_HUMAN	Reticulocalbin-2 OS=Homo sapiens GN=RCN2 PE=2 SV=1	HUMAN	9	4.6132
521	23.16	27.62	36.5	tr|B3KTJ9|B3KTJ9_HUMAN	cDNA FLJ38393 fis, clone FEBRA2007212 OS=Homo sapiens PE=2 SV=1	HUMAN	22	4.6132
344	29.04	30.18	69.9	tr|U3KQK0|U3KQK0_HUMAN	Histone 1, H2bn, isoform CRA_b OS=Homo sapiens GN=HIST1H2BN PE=4 SV=1	HUMAN	80	4.6132
518	23.2	23.45	57.8	sp|Q15654|TRIP6_HUMAN	Thyroid receptor-interacting protein 6 OS=Homo sapiens GN=TRIP6 PE=1 SV=3	HUMAN	18	4.6132
1452	10.7	10.73	40.1	tr|B4DP80|B4DP80_HUMAN	cDNA FLJ56357, highly similar to Homo sapiens apolipoprotein A-I binding protein (APOA1BP), mRNA OS=Homo sapiens PE=2 SV=1	HUMAN	11	4.5709
1965	7.57	7.57	73	tr|E5RHG8|E5RHG8_HUMAN	Transcription elongation factor B polypeptide 1 (Fragment) OS=Homo sapiens GN=TCEB1 PE=2 SV=1	HUMAN	8	4.5709
310	31.1	32	79.1	sp|P27797|CALR_HUMAN	Calreticulin OS=Homo sapiens GN=CALR PE=1 SV=1	HUMAN	44	4.5709
25	97.08	97.55	95.2	sp|P04406|G3P_HUMAN	Glyceraldehyde-3-phosphate dehydrogenase OS=Homo sapiens GN=GAPDH PE=1 SV=3	HUMAN	176	4.5709
17	114.53	115.58	91.1	sp|P14618|KPYM_HUMAN	Pyruvate kinase PKM OS=Homo sapiens GN=PKM PE=1 SV=4	HUMAN	168	4.5709
703	19.2	21.64	76.6	tr|Q6LET3|Q6LET3_HUMAN	HPRT1 protein (Fragment) OS=Homo sapiens GN=HPRT1 PE=2 SV=1	HUMAN	16	4.5709
1014	14.6	15.22	35.7	sp|O60341|KDM1A_HUMAN	Lysine-specific histone demethylase 1A OS=Homo sapiens GN=KDM1A PE=1 SV=2	HUMAN	16	4.5709
3339	2.71	2.72	31.6	tr|B2R5I8|B2R5I8_HUMAN	cDNA, FLJ92490, highly similar to Homo sapiens RAB32, member RAS oncogene family (RAB32), mRNA OS=Homo sapiens PE=2 SV=1	HUMAN	4	4.5709
1134	13.51	15.6	45.8	tr|Q53GF9|Q53GF9_HUMAN	Full-length cDNA 5-PRIME end of clone CS0DF013YM24 of Fetal brain of Homo sapiens (Human) variant (Fragment) OS=Homo sapiens PE=2 SV=1	HUMAN	17	4.5709
2	194.18	194.39	48.9	sp|P78527|PRKDC_HUMAN	DNA-dependent protein kinase catalytic subunit OS=Homo sapiens GN=PRKDC PE=1 SV=3	HUMAN	213	4.5709
2232	6.1	6.26	20	sp|Q9H3N1|TMX1_HUMAN	Thioredoxin-related transmembrane protein 1 OS=Homo sapiens GN=TMX1 PE=1 SV=1	HUMAN	5	4.529
3200	3.27	3.28	38.8	sp|P61081|UBC12_HUMAN	NEDD8-conjugating enzyme Ubc12 OS=Homo sapiens GN=UBE2M PE=1 SV=1	HUMAN	5	4.529
2211	6.15	8.91	23.1	tr|C9J837|C9J837_HUMAN	Rab3 GTPase-activating protein catalytic subunit OS=Homo sapiens GN=RAB3GAP1 PE=2 SV=1	HUMAN	7	4.529
1758	8.63	8.71	41.9	tr|Q53Y97|Q53Y97_HUMAN	Thymidylate synthase OS=Homo sapiens GN=TYMS PE=2 SV=1	HUMAN	10	4.529
121	50.87	52.4	57.3	sp|Q01813|K6PP_HUMAN	6-phosphofructokinase type C OS=Homo sapiens GN=PFKP PE=1 SV=2	HUMAN	51	4.529
835	17.15	19.64	41.6	tr|A8K4T8|A8K4T8_HUMAN	Condensin complex subunit 2 OS=Homo sapiens PE=2 SV=1	HUMAN	17	4.529
398	26.85	27.07	91.2	sp|P62826|RAN_HUMAN	GTP-binding nuclear protein Ran OS=Homo sapiens GN=RAN PE=1 SV=3	HUMAN	31	4.529
2412	5.72	6.09	32.1	sp|Q13555-6|KCC2G_HUMAN	Isoform 6 of Calcium/calmodulin-dependent protein kinase type II subunit gamma OS=Homo sapiens GN=CAMK2G	HUMAN	8	4.529
1764	8.57	10.74	30.5	tr|B4DLM8|B4DLM8_HUMAN	cDNA FLJ56105, highly similar to Nuclear valosin-containing protein-like OS=Homo sapiens PE=2 SV=1	HUMAN	7	4.529
2482	5.36	5.6	46.1	tr|B4DMQ7|B4DMQ7_HUMAN	Tumor protein p53 inducible protein 3, isoform CRA_c OS=Homo sapiens GN=TP53I3 PE=2 SV=1	HUMAN	4	4.529
2388	5.84	6.13	70.3	sp|P14927|QCR7_HUMAN	Cytochrome b-c1 complex subunit 7 OS=Homo sapiens GN=UQCRB PE=1 SV=2	HUMAN	7	4.4875
374	27.86	30.09	60.7	sp|P43490|NAMPT_HUMAN	Nicotinamide phosphoribosyltransferase OS=Homo sapiens GN=NAMPT PE=1 SV=1	HUMAN	25	4.4875
1472	10.48	11.21	35.4	tr|B4E0U6|B4E0U6_HUMAN	cDNA FLJ53687, highly similar to Hsc70-interacting protein OS=Homo sapiens PE=2 SV=1	HUMAN	13	4.4875
2290	6.01	15.15	47.7	sp|Q9HAV0|GBB4_HUMAN	Guanine nucleotide-binding protein subunit beta-4 OS=Homo sapiens GN=GNB4 PE=1 SV=3	HUMAN	13	4.4875
267	33.77	34.62	52.2	tr|Q53GR7|Q53GR7_HUMAN	Solute carrier family 25, member 13 (Citrin) variant (Fragment) OS=Homo sapiens PE=2 SV=1	HUMAN	33	4.4875
686	19.81	20.48	66.1	sp|Q07960|RHG01_HUMAN	Rho GTPase-activating protein 1 OS=Homo sapiens GN=ARHGAP1 PE=1 SV=1	HUMAN	20	4.4875
513	23.33	23.92	42.8	sp|P09622|DLDH_HUMAN	Dihydrolipoyl dehydrogenase, mitochondrial OS=Homo sapiens GN=DLD PE=1 SV=2	HUMAN	20	4.4875
2610	4.72	4.89	33.9	sp|O60547|GMDS_HUMAN	GDP-mannose 4,6 dehydratase OS=Homo sapiens GN=GMDS PE=1 SV=1	HUMAN	4	4.4875
3203	3.26	3.81	50	sp|Q6P1X6|CH082_HUMAN	UPF0598 protein C8orf82 OS=Homo sapiens GN=C8orf82 PE=1 SV=2	HUMAN	4	4.4875
728	18.73	19.03	33.7	sp|Q8NF37|PCAT1_HUMAN	Lysophosphatidylcholine acyltransferase 1 OS=Homo sapiens GN=LPCAT1 PE=1 SV=2	HUMAN	17	4.4463
760	18.26	19.05	56.9	sp|P30084|ECHM_HUMAN	Enoyl-CoA hydratase, mitochondrial OS=Homo sapiens GN=ECHS1 PE=1 SV=4	HUMAN	18	4.4463
479	24.47	25.58	47.6	tr|Q6IAP9|Q6IAP9_HUMAN	PRPF4 protein OS=Homo sapiens GN=PRPF4 PE=2 SV=1	HUMAN	24	4.4463
44	73.93	79.57	90.4	sp|P05787-2|K2C8_HUMAN	Isoform 2 of Keratin, type II cytoskeletal 8 OS=Homo sapiens GN=KRT8	HUMAN	118	4.4463
3281	2.94	2.96	21.7	sp|Q9UBK9|UXT_HUMAN	Protein UXT OS=Homo sapiens GN=UXT PE=1 SV=1	HUMAN	4	4.4463
1244	12.23	12.96	51	sp|Q06323|PSME1_HUMAN	Proteasome activator complex subunit 1 OS=Homo sapiens GN=PSME1 PE=1 SV=1	HUMAN	9	4.4463
1109	13.77	16.99	51	sp|Q16222|UAP1_HUMAN	UDP-N-acetylhexosamine pyrophosphorylase OS=Homo sapiens GN=UAP1 PE=1 SV=3	HUMAN	18	4.4463
217	38.95	40.71	33.8	sp|Q12769|NU160_HUMAN	Nuclear pore complex protein Nup160 OS=Homo sapiens GN=NUP160 PE=1 SV=3	HUMAN	33	4.4463
2186	6.24	6.7	29.7	tr|E5KLB6|E5KLB6_HUMAN	DNA ligase OS=Homo sapiens GN=LIG3 PE=2 SV=1	HUMAN	4	4.4463
1350	11.53	11.96	22.4	sp|Q13428-2|TCOF_HUMAN	Isoform 2 of Treacle protein OS=Homo sapiens GN=TCOF1	HUMAN	9	4.4463
1676	9.31	9.34	43.5	sp|P67809|YBOX1_HUMAN	Nuclease-sensitive element-binding protein 1 OS=Homo sapiens GN=YBX1 PE=1 SV=3	HUMAN	12	4.4463
602	21.4	21.77	24.4	tr|A6NNK5|A6NNK5_HUMAN	Tumor suppressor p53-binding protein 1 OS=Homo sapiens GN=TP53BP1 PE=2 SV=2	HUMAN	15	4.4055
550	22.42	23.21	21.7	sp|P51610-2|HCFC1_HUMAN	Isoform 2 of Host cell factor 1 OS=Homo sapiens GN=HCFC1	HUMAN	19	4.4055
28	90.27	94.72	83	tr|A8K5I0|A8K5I0_HUMAN	Heat shock 70kDa protein 1A OS=Homo sapiens GN=HSPA1A PE=2 SV=1	HUMAN	130	4.4055
547	22.47	23.65	33.2	sp|P46977|STT3A_HUMAN	Dolichyl-diphosphooligosaccharide--protein glycosyltransferase subunit STT3A OS=Homo sapiens GN=STT3A PE=1 SV=2	HUMAN	18	4.4055
130	49.77	51.38	63.5	sp|P41250|SYG_HUMAN	Glycine--tRNA ligase OS=Homo sapiens GN=GARS PE=1 SV=3	HUMAN	51	4.4055
522	23.06	23.74	72.3	tr|Q53FG3|Q53FG3_HUMAN	Interleukin enhancer binding factor 2 variant (Fragment) OS=Homo sapiens PE=2 SV=1	HUMAN	22	4.4055
137	48.36	49.46	63.9	sp|P04844|RPN2_HUMAN	Dolichyl-diphosphooligosaccharide--protein glycosyltransferase subunit 2 OS=Homo sapiens GN=RPN2 PE=1 SV=3	HUMAN	48	4.4055
29	89.37	90.62	81	sp|P02545|LMNA_HUMAN	Prelamin-A/C OS=Homo sapiens GN=LMNA PE=1 SV=1	HUMAN	108	4.3652
2618	4.68	4.95	24.6	sp|Q8N3E9|PLCD3_HUMAN	1-phosphatidylinositol 4,5-bisphosphate phosphodiesterase delta-3 OS=Homo sapiens GN=PLCD3 PE=1 SV=3	HUMAN	4	4.3652
2438	5.59	5.78	18.6	sp|P83436|COG7_HUMAN	Conserved oligomeric Golgi complex subunit 7 OS=Homo sapiens GN=COG7 PE=1 SV=1	HUMAN	6	4.3652
367	28.16	30.55	68.5	sp|P11177|ODPB_HUMAN	Pyruvate dehydrogenase E1 component subunit beta, mitochondrial OS=Homo sapiens GN=PDHB PE=1 SV=3	HUMAN	26	4.3652
1637	9.65	12.27	16.4	sp|Q5UIP0-2|RIF1_HUMAN	Isoform 2 of Telomere-associated protein RIF1 OS=Homo sapiens GN=RIF1	HUMAN	9	4.3652
205	39.95	40.43	76.1	sp|P00505|AATM_HUMAN	Aspartate aminotransferase, mitochondrial OS=Homo sapiens GN=GOT2 PE=1 SV=3	HUMAN	44	4.3652
229	37.67	40.69	59	sp|P38606|VATA_HUMAN	V-type proton ATPase catalytic subunit A OS=Homo sapiens GN=ATP6V1A PE=1 SV=2	HUMAN	30	4.3652
2519	5.17	5.32	44.6	sp|Q9P0L0|VAPA_HUMAN	Vesicle-associated membrane protein-associated protein A OS=Homo sapiens GN=VAPA PE=1 SV=3	HUMAN	5	4.3652
777	18.06	18.72	55.2	sp|P62495|ERF1_HUMAN	Eukaryotic peptide chain release factor subunit 1 OS=Homo sapiens GN=ETF1 PE=1 SV=3	HUMAN	21	4.3652
2404	5.79	5.82	31	sp|P78310|CXAR_HUMAN	Coxsackievirus and adenovirus receptor OS=Homo sapiens GN=CXADR PE=1 SV=1	HUMAN	6	4.3251
52	67.34	68.63	68.7	sp|P25705|ATPA_HUMAN	ATP synthase subunit alpha, mitochondrial OS=Homo sapiens GN=ATP5A1 PE=1 SV=1	HUMAN	93	4.3251
1675	9.31	9.5	39.6	tr|F5H0B0|F5H0B0_HUMAN	Tumor protein D52 OS=Homo sapiens GN=TPD52 PE=2 SV=1	HUMAN	9	4.3251
203	40.07	43.76	41.7	sp|P35573|GDE_HUMAN	Glycogen debranching enzyme OS=Homo sapiens GN=AGL PE=1 SV=3	HUMAN	32	4.3251
1541	10.07	10.48	37.5	tr|F5H5Y2|F5H5Y2_HUMAN	Translocon-associated protein subunit alpha OS=Homo sapiens GN=SSR1 PE=2 SV=1	HUMAN	13	4.3251
586	21.71	24.84	36.4	tr|E9PDF6|E9PDF6_HUMAN	Unconventional myosin-Ib OS=Homo sapiens GN=MYO1B PE=2 SV=1	HUMAN	20	4.3251
925	15.88	16.49	45	sp|Q9UBT2|SAE2_HUMAN	SUMO-activating enzyme subunit 2 OS=Homo sapiens GN=UBA2 PE=1 SV=2	HUMAN	16	4.3251
107	53.24	54.68	64.5	sp|P33993|MCM7_HUMAN	DNA replication licensing factor MCM7 OS=Homo sapiens GN=MCM7 PE=1 SV=4	HUMAN	54	4.3251
1460	10.63	10.7	58.5	tr|M0QXB5|M0QXB5_HUMAN	Persulfide dioxygenase ETHE1, mitochondrial OS=Homo sapiens GN=ETHE1 PE=2 SV=1	HUMAN	11	4.2855
646	20.47	20.54	65.8	tr|B4DMT5|B4DMT5_HUMAN	Eukaryotic translation initiation factor 3 subunit F OS=Homo sapiens GN=EIF3F PE=2 SV=1	HUMAN	24	4.2855
2722	4.28	4.31	46	sp|O60869|EDF1_HUMAN	Endothelial differentiation-related factor 1 OS=Homo sapiens GN=EDF1 PE=1 SV=1	HUMAN	7	4.2855
991	14.84	15.63	25	tr|B3KNC3|B3KNC3_HUMAN	cDNA FLJ14222 fis, clone NT2RP3003992, highly similar to Nucleolar complex protein 2 homolog OS=Homo sapiens PE=2 SV=1	HUMAN	21	4.2855
406	26.63	31.06	35	sp|Q9NTJ3-2|SMC4_HUMAN	Isoform 2 of Structural maintenance of chromosomes protein 4 OS=Homo sapiens GN=SMC4	HUMAN	19	4.2855
3622	2.04	4.19	29.5	sp|O43237|DC1L2_HUMAN	Cytoplasmic dynein 1 light intermediate chain 2 OS=Homo sapiens GN=DYNC1LI2 PE=1 SV=1	HUMAN	4	4.2855
822	17.37	17.6	72.7	sp|O43809|CPSF5_HUMAN	Cleavage and polyadenylation specificity factor subunit 5 OS=Homo sapiens GN=NUDT21 PE=1 SV=1	HUMAN	17	4.2855
1122	13.65	14.09	52.3	tr|A8K4W0|A8K4W0_HUMAN	40S ribosomal protein S3a OS=Homo sapiens GN=RPS3A PE=2 SV=1	HUMAN	16	4.2855
1453	10.7	10.71	67.7	tr|Q5SQT9|Q5SQT9_HUMAN	SAR1 gene homolog A (S. cerevisiae), isoform CRA_a OS=Homo sapiens GN=SAR1A PE=2 SV=1	HUMAN	14	4.2462
974	15.15	18.75	42.8	sp|Q9BYT8|NEUL_HUMAN	Neurolysin, mitochondrial OS=Homo sapiens GN=NLN PE=1 SV=1	HUMAN	22	4.2462
350	28.91	30.57	79.3	tr|J3KPX7|J3KPX7_HUMAN	Prohibitin-2 OS=Homo sapiens GN=PHB2 PE=2 SV=1	HUMAN	31	4.2462
2642	4.6	4.61	59.1	sp|Q7RTV0|PHF5A_HUMAN	PHD finger-like domain-containing protein 5A OS=Homo sapiens GN=PHF5A PE=1 SV=1	HUMAN	3	4.2462
556	22.31	22.58	74.1	tr|Q8N7G1|Q8N7G1_HUMAN	Purine nucleoside phosphorylase OS=Homo sapiens PE=2 SV=1	HUMAN	26	4.2462
2245	6.07	6.13	75.6	sp|Q9BWJ5|SF3B5_HUMAN	Splicing factor 3B subunit 5 OS=Homo sapiens GN=SF3B5 PE=1 SV=1	HUMAN	4	4.2462
572	22.01	23.53	34.8	tr|Q96CV8|Q96CV8_HUMAN	Thimet oligopeptidase 1 OS=Homo sapiens GN=THOP1 PE=2 SV=1	HUMAN	16	4.2462
1358	11.47	12.8	31.6	tr|B4DWG1|B4DWG1_HUMAN	cDNA FLJ55643, highly similar to SEC23-interacting protein OS=Homo sapiens PE=2 SV=1	HUMAN	8	4.2462
2440	5.56	5.89	21.3	tr|Q5JVZ5|Q5JVZ5_HUMAN	Engulfment and cell motility protein 2 OS=Homo sapiens GN=ELMO2 PE=2 SV=1	HUMAN	3	4.2462
294	32.01	32.86	31	tr|Q2TB59|Q2TB59_HUMAN	Nicotinamide nucleotide transhydrogenase OS=Homo sapiens GN=NNT PE=2 SV=1	HUMAN	34	4.2073
2122	6.51	6.66	34.3	sp|Q9H9J2|RM44_HUMAN	39S ribosomal protein L44, mitochondrial OS=Homo sapiens GN=MRPL44 PE=1 SV=1	HUMAN	6	4.2073
53	67.18	68.55	81.7	sp|P29401|TKT_HUMAN	Transketolase OS=Homo sapiens GN=TKT PE=1 SV=3	HUMAN	86	4.2073
1869	8.02	8.41	27	tr|B3KRQ2|B3KRQ2_HUMAN	cDNA FLJ34689 fis, clone MESAN2000815, highly similar to Homo sapiens leucine zipper protein 5 (LUZP5), mRNA OS=Homo sapiens PE=2 SV=1	HUMAN	7	4.2073
909	16.04	16.63	61.1	sp|Q9UBW8|CSN7A_HUMAN	COP9 signalosome complex subunit 7a OS=Homo sapiens GN=COPS7A PE=1 SV=1	HUMAN	11	4.2073
1664	9.41	11.47	52.4	tr|E5KN59|E5KN59_HUMAN	Peptidyl-prolyl cis-trans isomerase D OS=Homo sapiens PE=4 SV=1	HUMAN	11	4.2073
1655	9.51	12.17	68	tr|Q5VVD0|Q5VVD0_HUMAN	Ribosomal protein L11, isoform CRA_b OS=Homo sapiens GN=RPL11 PE=2 SV=1	HUMAN	12	4.2073
2070	6.83	7.01	37.6	sp|Q9BRX8|F213A_HUMAN	Redox-regulatory protein FAM213A OS=Homo sapiens GN=FAM213A PE=1 SV=3	HUMAN	6	4.2073
3329	2.74	2.79	42.3	sp|P02649|APOE_HUMAN	Apolipoprotein E OS=Homo sapiens GN=APOE PE=1 SV=1	HUMAN	4	4.1687
2343	6	6.15	25.2	sp|Q9NQ88|TIGAR_HUMAN	Fructose-2,6-bisphosphatase TIGAR OS=Homo sapiens GN=TIGAR PE=1 SV=1	HUMAN	4	4.1687
709	19.14	20.48	35.3	tr|A2A274|A2A274_HUMAN	Aconitate hydratase, mitochondrial OS=Homo sapiens GN=ACO2 PE=2 SV=1	HUMAN	18	4.1687
652	20.38	21.37	56.7	tr|G3V0I5|G3V0I5_HUMAN	NADH dehydrogenase (Ubiquinone) flavoprotein 1, 51kDa, isoform CRA_c OS=Homo sapiens GN=NDUFV1 PE=2 SV=1	HUMAN	19	4.1687
883	16.45	16.45	59	sp|P78406|RAE1L_HUMAN	mRNA export factor OS=Homo sapiens GN=RAE1 PE=1 SV=1	HUMAN	21	4.1687
223	38.5	39.56	64.3	sp|P52292|IMA1_HUMAN	Importin subunit alpha-1 OS=Homo sapiens GN=KPNA2 PE=1 SV=1	HUMAN	40	4.1687
617	21.03	21.66	48.6	tr|B2R774|B2R774_HUMAN	cDNA, FLJ93313, highly similar to Homo sapiens lectin, mannose-binding, 1 (LMAN1), mRNA OS=Homo sapiens PE=2 SV=1	HUMAN	25	4.1305
2462	5.46	5.5	49.2	sp|O14907|TX1B3_HUMAN	Tax1-binding protein 3 OS=Homo sapiens GN=TAX1BP3 PE=1 SV=2	HUMAN	7	4.1305
460	24.99	25.27	58.3	sp|Q9Y266|NUDC_HUMAN	Nuclear migration protein nudC OS=Homo sapiens GN=NUDC PE=1 SV=1	HUMAN	21	4.1305
2959	4	4.23	40.1	sp|Q9BQA9|CQ062_HUMAN	Uncharacterized protein C17orf62 OS=Homo sapiens GN=C17orf62 PE=1 SV=1	HUMAN	4	4.1305
157	45.42	48.74	51.8	sp|Q92598|HS105_HUMAN	Heat shock protein 105 kDa OS=Homo sapiens GN=HSPH1 PE=1 SV=1	HUMAN	48	4.1305
218	38.85	39.64	74.4	tr|Q6IAT1|Q6IAT1_HUMAN	GDI2 protein OS=Homo sapiens GN=GDI2 PE=2 SV=1	HUMAN	44	4.1305
249	35.46	36.92	39	sp|Q13045-2|FLII_HUMAN	Isoform 2 of Protein flightless-1 homolog OS=Homo sapiens GN=FLII	HUMAN	29	4.1305
2861	4.02	5.53	25.4	tr|F5GWA4|F5GWA4_HUMAN	BTB/POZ domain-containing adapter for CUL3-mediated RhoA degradation protein 3 OS=Homo sapiens GN=KCTD10 PE=2 SV=1	HUMAN	3	4.1305
154	45.86	47.56	66.8	sp|O43175|SERA_HUMAN	D-3-phosphoglycerate dehydrogenase OS=Homo sapiens GN=PHGDH PE=1 SV=4	HUMAN	49	4.1305
862	16.77	17.01	84.7	sp|Q99497|PARK7_HUMAN	Protein DJ-1 OS=Homo sapiens GN=PARK7 PE=1 SV=2	HUMAN	25	4.1305
174	43.52	44.7	55.5	sp|O43143|DHX15_HUMAN	Putative pre-mRNA-splicing factor ATP-dependent RNA helicase DHX15 OS=Homo sapiens GN=DHX15 PE=1 SV=2	HUMAN	41	4.0926
884	16.42	32.93	47.9	sp|P35241-5|RADI_HUMAN	Isoform 5 of Radixin OS=Homo sapiens GN=RDX	HUMAN	40	4.0926
73	60.5	64.36	66.2	tr|Q5CAQ5|Q5CAQ5_HUMAN	Tumor rejection antigen (Gp96) 1 OS=Homo sapiens GN=TRA1 PE=2 SV=1	HUMAN	91	4.0926
70	61.38	61.84	89.2	sp|P00338|LDHA_HUMAN	L-lactate dehydrogenase A chain OS=Homo sapiens GN=LDHA PE=1 SV=2	HUMAN	77	4.0926
623	20.83	26.97	25.1	sp|Q12789-3|TF3C1_HUMAN	Isoform 2 of General transcription factor 3C polypeptide 1 OS=Homo sapiens GN=GTF3C1	HUMAN	19	4.0926
57	65.43	66.93	46.8	tr|A8KAK1|A8KAK1_HUMAN	cDNA FLJ77398, highly similar to Homo sapiens UDP-glucose ceramide glucosyltransferase-like 1, transcript variant 2, mRNA OS=Homo sapiens PE=2 SV=1	HUMAN	62	4.0926
60	63.82	92.32	85.9	sp|P11142|HSP7C_HUMAN	Heat shock cognate 71 kDa protein OS=Homo sapiens GN=HSPA8 PE=1 SV=1	HUMAN	159	4.0926
80	58.94	59.67	65.6	sp|P34932|HSP74_HUMAN	Heat shock 70 kDa protein 4 OS=Homo sapiens GN=HSPA4 PE=1 SV=4	HUMAN	65	4.0926
3433	2.37	2.48	26.3	sp|P12694|ODBA_HUMAN	2-oxoisovalerate dehydrogenase subunit alpha, mitochondrial OS=Homo sapiens GN=BCKDHA PE=1 SV=2	HUMAN	3	4.0926
2054	6.93	7.16	50	sp|Q9NQP4|PFD4_HUMAN	Prefoldin subunit 4 OS=Homo sapiens GN=PFDN4 PE=1 SV=1	HUMAN	5	4.0551
935	15.79	16.18	36.1	sp|Q9H6T3|RPAP3_HUMAN	RNA polymerase II-associated protein 3 OS=Homo sapiens GN=RPAP3 PE=1 SV=2	HUMAN	15	4.0551
444	25.47	40.96	58.1	sp|O43390|HNRPR_HUMAN	Heterogeneous nuclear ribonucleoprotein R OS=Homo sapiens GN=HNRNPR PE=1 SV=1	HUMAN	41	4.0551
394	27.03	28.18	49.2	tr|A8K9K6|A8K9K6_HUMAN	cDNA FLJ76962, highly similar to Homo sapiens nucleolar protein 5A (56kDa with KKE/D repeat) (NOL5A), mRNA OS=Homo sapiens PE=2 SV=1	HUMAN	22	4.0551
316	30.75	31.28	69.1	sp|P45880|VDAC2_HUMAN	Voltage-dependent anion-selective channel protein 2 OS=Homo sapiens GN=VDAC2 PE=1 SV=2	HUMAN	46	4.0551
663	20.22	25.66	33.2	tr|B7ZM99|B7ZM99_HUMAN	MTHFD1L protein OS=Homo sapiens GN=MTHFD1L PE=2 SV=1	HUMAN	24	4.0551
885	16.4	17.3	32.3	sp|Q14C86-6|GAPD1_HUMAN	Isoform 6 of GTPase-activating protein and VPS9 domain-containing protein 1 OS=Homo sapiens GN=GAPVD1	HUMAN	11	4.0551
601	21.4	21.94	42.5	sp|P14324|FPPS_HUMAN	Farnesyl pyrophosphate synthase OS=Homo sapiens GN=FDPS PE=1 SV=4	HUMAN	25	4.0551
172	43.72	45.2	58.5	sp|Q06210|GFPT1_HUMAN	Glutamine--fructose-6-phosphate aminotransferase [isomerizing] 1 OS=Homo sapiens GN=GFPT1 PE=1 SV=3	HUMAN	44	4.0551
1600	9.89	10.78	30	tr|B2RAH5|B2RAH5_HUMAN	cDNA, FLJ94919, highly similar to Homo sapiens protein phosphatase 1, regulatory (inhibitor) subunit 12A (PPP1R12A), mRNA OS=Homo sapiens PE=2 SV=1	HUMAN	10	4.0551
37	79.12	80.24	64.4	sp|P22314|UBA1_HUMAN	Ubiquitin-like modifier-activating enzyme 1 OS=Homo sapiens GN=UBA1 PE=1 SV=3	HUMAN	100	4.0551
2636	4.61	5.04	20.5	tr|B7Z8E7|B7Z8E7_HUMAN	cDNA FLJ55400, highly similar to Protein OS-9 OS=Homo sapiens PE=2 SV=1	HUMAN	4	4.0551
2900	4.01	4.21	33.2	tr|D3DNS1|D3DNS1_HUMAN	NADH dehydrogenase (Ubiquinone) 1 beta subcomplex, 5, 16kDa, isoform CRA_e (Fragment) OS=Homo sapiens GN=NDUFB5 PE=4 SV=1	HUMAN	3	4.0179
990	14.84	17.89	34.9	sp|P51648|AL3A2_HUMAN	Fatty aldehyde dehydrogenase OS=Homo sapiens GN=ALDH3A2 PE=1 SV=1	HUMAN	16	4.0179
738	18.59	19.09	33.3	tr|Q9BR63|Q9BR63_HUMAN	FARSB protein (Fragment) OS=Homo sapiens GN=FARSB PE=2 SV=2	HUMAN	19	4.0179
153	45.94	46.82	70.4	sp|P49411|EFTU_HUMAN	Elongation factor Tu, mitochondrial OS=Homo sapiens GN=TUFM PE=1 SV=2	HUMAN	49	4.0179
84	58.61	60.78	54	sp|P11586|C1TC_HUMAN	C-1-tetrahydrofolate synthase, cytoplasmic OS=Homo sapiens GN=MTHFD1 PE=1 SV=3	HUMAN	54	4.0179
2621	4.67	4.78	43.9	tr|Q86SZ7|Q86SZ7_HUMAN	Full-length cDNA clone CS0DJ015YJ12 of T cells (Jurkat cell line) of Homo sapiens (human) OS=Homo sapiens GN=PSME2 PE=2 SV=1	HUMAN	9	4.0179
899	16.1	17.98	35.8	sp|Q9Y4W2|LAS1L_HUMAN	Ribosomal biogenesis protein LAS1L OS=Homo sapiens GN=LAS1L PE=1 SV=2	HUMAN	14	4.0179
64	62.72	64.79	43.8	sp|P12270|TPR_HUMAN	Nucleoprotein TPR OS=Homo sapiens GN=TPR PE=1 SV=3	HUMAN	71	4.0179
520	23.19	23.86	53.8	sp|O94826|TOM70_HUMAN	Mitochondrial import receptor subunit TOM70 OS=Homo sapiens GN=TOMM70A PE=1 SV=1	HUMAN	22	4.0179
3072	3.9	5.58	26.6	sp|Q9NQH7|XPP3_HUMAN	Probable Xaa-Pro aminopeptidase 3 OS=Homo sapiens GN=XPNPEP3 PE=1 SV=1	HUMAN	5	4.0179
1178	12.92	14.18	28.6	tr|B4DIS6|B4DIS6_HUMAN	cDNA FLJ56443, highly similar to Putative ATP-dependent RNA helicase DHX33 (EC 3.6.1.-) OS=Homo sapiens PE=2 SV=1	HUMAN	10	4.0179
194	40.81	42.05	62.9	tr|B2R8R5|B2R8R5_HUMAN	cDNA, FLJ94025, highly similar to Homo sapiens tripartite motif-containing 28 (TRIM28), mRNA OS=Homo sapiens PE=2 SV=1	HUMAN	41	4.0179
936	15.78	16.14	37.3	sp|Q6P1M0|S27A4_HUMAN	Long-chain fatty acid transport protein 4 OS=Homo sapiens GN=SLC27A4 PE=1 SV=1	HUMAN	10	4.0179
3284	2.92	5.11	20.3	tr|B2R7F8|B2R7F8_HUMAN	cDNA, FLJ93426, highly similar to Homo sapiens plasminogen (PLG), mRNA OS=Homo sapiens PE=2 SV=1	HUMAN	3	4.0179
658	20.27	20.77	47.2	sp|Q15645|PCH2_HUMAN	Pachytene checkpoint protein 2 homolog OS=Homo sapiens GN=TRIP13 PE=1 SV=2	HUMAN	19	3.9811
82	58.69	60.61	60.6	tr|B3KMX0|B3KMX0_HUMAN	cDNA FLJ12837 fis, clone NT2RP2003228, highly similar to DNA replication licensing factor MCM4 OS=Homo sapiens PE=2 SV=1	HUMAN	54	3.9811
81	58.7	59.82	55	tr|B2RBR9|B2RBR9_HUMAN	cDNA, FLJ95650, highly similar to Homo sapiens karyopherin (importin) beta 1 (KPNB1), mRNA OS=Homo sapiens PE=2 SV=1	HUMAN	61	3.9811
763	18.24	23.41	57.9	sp|Q96D15|RCN3_HUMAN	Reticulocalbin-3 OS=Homo sapiens GN=RCN3 PE=1 SV=1	HUMAN	19	3.9811
4412	0.65	0.79	18.6	sp|Q8NB90|SPAT5_HUMAN	Spermatogenesis-associated protein 5 OS=Homo sapiens GN=SPATA5 PE=1 SV=3	HUMAN	4	3.9811
298	31.83	32.05	87.9	sp|Q06830|PRDX1_HUMAN	Peroxiredoxin-1 OS=Homo sapiens GN=PRDX1 PE=1 SV=1	HUMAN	43	3.9446
345	29.02	29.84	54.3	sp|P36871|PGM1_HUMAN	Phosphoglucomutase-1 OS=Homo sapiens GN=PGM1 PE=1 SV=3	HUMAN	25	3.9446
1501	10.3	10.45	47.1	tr|B3KVR1|B3KVR1_HUMAN	Small nuclear ribonucleoprotein-associated protein OS=Homo sapiens GN=SNRPN PE=2 SV=1	HUMAN	15	3.9446
1059	14.16	15.07	24.6	tr|E5RJ68|E5RJ68_HUMAN	AP-3 complex subunit beta-1 OS=Homo sapiens GN=AP3B1 PE=2 SV=1	HUMAN	11	3.9084
94	56.2	60.35	47.5	sp|O75533|SF3B1_HUMAN	Splicing factor 3B subunit 1 OS=Homo sapiens GN=SF3B1 PE=1 SV=3	HUMAN	54	3.9084
2449	5.52	5.7	58.3	tr|Q53GD1|Q53GD1_HUMAN	Guanine nucleotide-binding protein subunit gamma (Fragment) OS=Homo sapiens PE=2 SV=1	HUMAN	8	3.9084
242	36.33	37.55	66.8	sp|P22234|PUR6_HUMAN	Multifunctional protein ADE2 OS=Homo sapiens GN=PAICS PE=1 SV=3	HUMAN	35	3.9084
74	60.27	63.65	59.6	tr|B3KX19|B3KX19_HUMAN	cDNA FLJ44500 fis, clone UTERU3000828, highly similar to 116 kDa U5 small nuclear ribonucleoprotein component OS=Homo sapiens PE=2 SV=1	HUMAN	60	3.9084
944	15.59	15.86	41.2	sp|Q86XP3|DDX42_HUMAN	ATP-dependent RNA helicase DDX42 OS=Homo sapiens GN=DDX42 PE=1 SV=1	HUMAN	15	3.9084
1085	14	14.62	41.5	sp|O43488|ARK72_HUMAN	Aflatoxin B1 aldehyde reductase member 2 OS=Homo sapiens GN=AKR7A2 PE=1 SV=3	HUMAN	12	3.9084
1762	8.61	8.75	59.2	sp|O60888|CUTA_HUMAN	Protein CutA OS=Homo sapiens GN=CUTA PE=1 SV=2	HUMAN	7	3.9084
1269	12.08	12.72	46.9	tr|B4E3A8|B4E3A8_HUMAN	cDNA FLJ53963, highly similar to Leukocyte elastase inhibitor OS=Homo sapiens PE=2 SV=1	HUMAN	13	3.9084
660	20.25	20.55	26.4	sp|P11387|TOP1_HUMAN	DNA topoisomerase 1 OS=Homo sapiens GN=TOP1 PE=1 SV=2	HUMAN	16	3.8726
102	53.79	55.32	66.6	tr|E9KL44|E9KL44_HUMAN	Epididymis tissue sperm binding protein Li 14m OS=Homo sapiens PE=2 SV=1	HUMAN	65	3.8726
3397	2.48	2.81	31.1	sp|Q8N6M0|OTU6B_HUMAN	OTU domain-containing protein 6B OS=Homo sapiens GN=OTUD6B PE=1 SV=1	HUMAN	3	3.8726
9	130.24	132.28	60.6	sp|P35579|MYH9_HUMAN	Myosin-9 OS=Homo sapiens GN=MYH9 PE=1 SV=4	HUMAN	146	3.8726
1175	12.98	13.1	72	tr|Q8WVX7|Q8WVX7_HUMAN	Ribosomal protein S19 (Fragment) OS=Homo sapiens PE=2 SV=1	HUMAN	18	3.8726
1277	12.06	12.2	50.8	sp|O95336|6PGL_HUMAN	6-phosphogluconolactonase OS=Homo sapiens GN=PGLS PE=1 SV=2	HUMAN	14	3.8726
603	21.38	21.56	46.5	sp|P63151|2ABA_HUMAN	Serine/threonine-protein phosphatase 2A 55 kDa regulatory subunit B alpha isoform OS=Homo sapiens GN=PPP2R2A PE=1 SV=1	HUMAN	19	3.8726
1257	12.14	12.24	41.3	sp|Q53H82|LACB2_HUMAN	Beta-lactamase-like protein 2 OS=Homo sapiens GN=LACTB2 PE=1 SV=2	HUMAN	8	3.8726
2730	4.24	4.4	34.6	tr|B4E1D7|B4E1D7_HUMAN	Pyridoxine-5'-phosphate oxidase OS=Homo sapiens GN=PNPO PE=2 SV=1	HUMAN	5	3.8726
1092	13.96	14.19	60.6	sp|Q9BU89|DOHH_HUMAN	Deoxyhypusine hydroxylase OS=Homo sapiens GN=DOHH PE=1 SV=1	HUMAN	8	3.8726
2014	7.25	7.42	66.1	sp|Q9NRV9|HEBP1_HUMAN	Heme-binding protein 1 OS=Homo sapiens GN=HEBP1 PE=1 SV=1	HUMAN	9	3.8371
710	19.05	20.36	48.2	sp|P26368|U2AF2_HUMAN	Splicing factor U2AF 65 kDa subunit OS=Homo sapiens GN=U2AF2 PE=1 SV=4	HUMAN	23	3.8371
1693	9.18	9.33	58	sp|Q9NX40|OCAD1_HUMAN	OCIA domain-containing protein 1 OS=Homo sapiens GN=OCIAD1 PE=1 SV=1	HUMAN	8	3.8371
2555	4.95	5.19	21.6	sp|Q9Y4C2|F115A_HUMAN	Protein FAM115A OS=Homo sapiens GN=FAM115A PE=1 SV=3	HUMAN	6	3.8371
480	24.42	28.22	49.1	tr|Q5T5C7|Q5T5C7_HUMAN	Serine--tRNA ligase, cytoplasmic OS=Homo sapiens GN=SARS PE=2 SV=1	HUMAN	22	3.8371
465	24.91	25.47	43.5	sp|P15170-3|ERF3A_HUMAN	Isoform 3 of Eukaryotic peptide chain release factor GTP-binding subunit ERF3A OS=Homo sapiens GN=GSPT1	HUMAN	24	3.8371
3121	3.65	3.86	22.4	sp|P57737-3|CORO7_HUMAN	Isoform 3 of Coronin-7 OS=Homo sapiens GN=CORO7	HUMAN	3	3.8371
2115	6.57	7.02	34.8	tr|B3KQ21|B3KQ21_HUMAN	cDNA FLJ32640 fis, clone SYNOV2001033, highly similar to U3 small nucleolar RNA-associated protein 6 homolog OS=Homo sapiens PE=2 SV=1	HUMAN	4	3.8371
393	27.05	27.35	69.4	tr|B1AK88|B1AK88_HUMAN	Capping protein (Actin filament) muscle Z-line, beta, isoform CRA_d OS=Homo sapiens GN=CAPZB PE=2 SV=1	HUMAN	26	3.8371
34	80.45	84.3	61.5	sp|P53621|COPA_HUMAN	Coatomer subunit alpha OS=Homo sapiens GN=COPA PE=1 SV=2	HUMAN	82	3.8371
18	113.16	114.62	86.1	sp|P13639|EF2_HUMAN	Elongation factor 2 OS=Homo sapiens GN=EEF2 PE=1 SV=4	HUMAN	149	3.8371
98	55.02	55.23	61.9	sp|Q16881|TRXR1_HUMAN	Thioredoxin reductase 1, cytoplasmic OS=Homo sapiens GN=TXNRD1 PE=1 SV=3	HUMAN	66	3.8371
193	40.83	41.94	84.5	sp|P12277|KCRB_HUMAN	Creatine kinase B-type OS=Homo sapiens GN=CKB PE=1 SV=1	HUMAN	52	3.8371
1684	9.25	11.7	37	tr|B7WPG3|B7WPG3_HUMAN	Heterogeneous nuclear ribonucleoprotein L-like OS=Homo sapiens GN=HNRPLL PE=2 SV=1	HUMAN	12	3.8019
821	17.38	17.91	39.4	tr|B2RDD7|B2RDD7_HUMAN	cDNA, FLJ96564, highly similar to Homo sapiens SKB1 homolog (S. pombe) (SKB1), mRNA OS=Homo sapiens PE=2 SV=1	HUMAN	16	3.8019
314	30.91	32.52	63.5	sp|P54577|SYYC_HUMAN	Tyrosine--tRNA ligase, cytoplasmic OS=Homo sapiens GN=YARS PE=1 SV=4	HUMAN	33	3.8019
2571	4.88	7.36	24.8	sp|Q8N6T7|SIR6_HUMAN	NAD-dependent protein deacetylase sirtuin-6 OS=Homo sapiens GN=SIRT6 PE=1 SV=2	HUMAN	5	3.8019
43	75.84	77.74	69.7	sp|Q7KZF4|SND1_HUMAN	Staphylococcal nuclease domain-containing protein 1 OS=Homo sapiens GN=SND1 PE=1 SV=1	HUMAN	75	3.8019
315	30.84	32.04	45.6	tr|B4DZF2|B4DZF2_HUMAN	cDNA FLJ59571, highly similar to Eukaryotic translation initiation factor 4gamma 2 OS=Homo sapiens PE=2 SV=1	HUMAN	30	3.8019
1256	12.16	12.22	36.1	sp|O15260|SURF4_HUMAN	Surfeit locus protein 4 OS=Homo sapiens GN=SURF4 PE=1 SV=3	HUMAN	18	3.8019
1571	10.02	10.02	42.4	sp|P62633-2|CNBP_HUMAN	Isoform 2 of Cellular nucleic acid-binding protein OS=Homo sapiens GN=CNBP	HUMAN	11	3.8019
4117	1.87	2.19	13.2	sp|Q8NEB9|PK3C3_HUMAN	Phosphatidylinositol 3-kinase catalytic subunit type 3 OS=Homo sapiens GN=PIK3C3 PE=1 SV=1	HUMAN	3	3.8019
3435	2.36	6.1	36.5	tr|Q504R6|Q504R6_HUMAN	RAB13 protein (Fragment) OS=Homo sapiens GN=RAB13 PE=2 SV=1	HUMAN	7	3.767
574	21.92	22.13	87.1	tr|Q5SRT3|Q5SRT3_HUMAN	Chloride intracellular channel 1, isoform CRA_a OS=Homo sapiens GN=CLIC1 PE=2 SV=2	HUMAN	30	3.767
286	32.7	34.05	41.9	sp|Q14203-3|DCTN1_HUMAN	Isoform 3 of Dynactin subunit 1 OS=Homo sapiens GN=DCTN1	HUMAN	20	3.767
1809	8.23	8.23	60.4	sp|Q9Y3A5|SBDS_HUMAN	Ribosome maturation protein SBDS OS=Homo sapiens GN=SBDS PE=1 SV=4	HUMAN	10	3.767
10	125.26	126.36	71.2	sp|P46940|IQGA1_HUMAN	Ras GTPase-activating-like protein IQGAP1 OS=Homo sapiens GN=IQGAP1 PE=1 SV=1	HUMAN	139	3.767
3140	3.56	3.63	52.3	tr|B2R4C0|B2R4C0_HUMAN	60S ribosomal protein L18a OS=Homo sapiens PE=2 SV=1	HUMAN	4	3.767
181	42.81	47.88	37	tr|E9PGM1|E9PGM1_HUMAN	Eukaryotic translation initiation factor 4 gamma 1 OS=Homo sapiens GN=EIF4G1 PE=2 SV=1	HUMAN	47	3.767
63	62.92	62.95	70.4	sp|P26599-3|PTBP1_HUMAN	Isoform 3 of Polypyrimidine tract-binding protein 1 OS=Homo sapiens GN=PTBP1	HUMAN	79	3.767
3169	3.41	3.7	23	tr|B4DE48|B4DE48_HUMAN	cDNA FLJ53824, highly similar to Sorting nexin-17 OS=Homo sapiens PE=2 SV=1	HUMAN	3	3.767
1024	14.51	17.54	32.3	sp|Q08378-2|GOGA3_HUMAN	Isoform 2 of Golgin subfamily A member 3 OS=Homo sapiens GN=GOLGA3	HUMAN	11	3.767
1564	10.02	10.77	32	tr|B2RDV7|B2RDV7_HUMAN	cDNA, FLJ96789, highly similar to Homo sapiens dihydrouridine synthase 3-like (S. cerevisiae) (DUS3L), mRNA OS=Homo sapiens PE=2 SV=1	HUMAN	9	3.767
2661	4.51	5.01	28.9	sp|P29317|EPHA2_HUMAN	Ephrin type-A receptor 2 OS=Homo sapiens GN=EPHA2 PE=1 SV=2	HUMAN	8	3.7325
1820	8.2	8.2	42.2	tr|A8K878|A8K878_HUMAN	cDNA FLJ77177, highly similar to Homo sapiens arginine-rich, mutated in early stage tumors (ARMET), mRNA OS=Homo sapiens PE=2 SV=1	HUMAN	12	3.7325
2891	4.01	4.64	36.3	tr|Q6ZR81|Q6ZR81_HUMAN	cDNA FLJ46566 fis, clone THYMU3040829, moderately similar to Cold-inducible RNA-binding protein OS=Homo sapiens PE=2 SV=1	HUMAN	7	3.7325
856	16.84	22.48	33.2	tr|F8WAK8|F8WAK8_HUMAN	Cohesin subunit SA-2 OS=Homo sapiens GN=STAG2 PE=2 SV=1	HUMAN	17	3.7325
265	34.06	36.45	64.5	sp|Q9NVI7-2|ATD3A_HUMAN	Isoform 2 of ATPase family AAA domain-containing protein 3A OS=Homo sapiens GN=ATAD3A	HUMAN	22	3.7325
2050	6.98	7.17	36.9	tr|B2R6A3|B2R6A3_HUMAN	cDNA, FLJ92860, highly similar to Homo sapiens solute carrier family 9 (sodium/hydrogen exchanger), member 3 regulator 1 (SLC9A3R1), mRNA OS=Homo sapiens PE=2 SV=1	HUMAN	7	3.7325
437	25.75	26.26	75.2	sp|P19623|SPEE_HUMAN	Spermidine synthase OS=Homo sapiens GN=SRM PE=1 SV=1	HUMAN	22	3.7325
2720	4.28	4.41	37.9	sp|Q9H3H3-3|CK068_HUMAN	Isoform 3 of UPF0696 protein C11orf68 OS=Homo sapiens GN=C11orf68	HUMAN	4	3.7325
3042	4	4.02	34.4	sp|Q86SX6|GLRX5_HUMAN	Glutaredoxin-related protein 5, mitochondrial OS=Homo sapiens GN=GLRX5 PE=1 SV=2	HUMAN	4	3.7325
115	51.58	55.16	41.9	tr|A8K8U1|A8K8U1_HUMAN	cDNA FLJ77762, highly similar to Homo sapiens cullin-associated and neddylation-dissociated 1 (CAND1), mRNA OS=Homo sapiens PE=2 SV=1	HUMAN	49	3.7325
1306	11.92	12.07	46.5	sp|P51858-3|HDGF_HUMAN	Isoform 3 of Hepatoma-derived growth factor OS=Homo sapiens GN=HDGF	HUMAN	14	3.7325
329	30.03	40.3	47.7	tr|Q53ZP9|Q53ZP9_HUMAN	Heat shock protein apg-1 OS=Homo sapiens PE=2 SV=1	HUMAN	36	3.7325
745	18.45	21.81	34.1	tr|B0UX83|B0UX83_HUMAN	HLA-B associated transcript 3, isoform CRA_a OS=Homo sapiens GN=BAG6 PE=4 SV=1	HUMAN	20	3.7325
178	43.04	44.08	48.3	tr|A8K492|A8K492_HUMAN	cDNA FLJ76789, highly similar to Homo sapiens methionine-tRNA synthetase (MARS), mRNA OS=Homo sapiens PE=2 SV=1	HUMAN	36	3.7325
770	18.14	18.42	86.6	sp|P04632|CPNS1_HUMAN	Calpain small subunit 1 OS=Homo sapiens GN=CAPNS1 PE=1 SV=1	HUMAN	21	3.7325
827	17.26	20.61	69.8	tr|Q5U0I6|Q5U0I6_HUMAN	RAB1A protein OS=Homo sapiens GN=RAB1A PE=2 SV=1	HUMAN	23	3.6983
2549	5	5.17	16.6	sp|Q01650|LAT1_HUMAN	Large neutral amino acids transporter small subunit 1 OS=Homo sapiens GN=SLC7A5 PE=1 SV=2	HUMAN	6	3.6983
1233	12.35	12.63	58.4	tr|Q6FII1|Q6FII1_HUMAN	Glutathione S-transferase kappa 1 OS=Homo sapiens GN=LOC51064 PE=2 SV=1	HUMAN	13	3.6983
189	41.81	42.98	62.6	sp|P13010|XRCC5_HUMAN	X-ray repair cross-complementing protein 5 OS=Homo sapiens GN=XRCC5 PE=1 SV=3	HUMAN	39	3.6983
2772	4.15	4.2	25.6	tr|Q53Y83|Q53Y83_HUMAN	Galactosidase, alpha OS=Homo sapiens GN=GLA PE=2 SV=1	HUMAN	4	3.6983
1131	13.54	14.24	33.2	tr|D3DQU2|D3DQU2_HUMAN	Tripeptidyl peptidase I, isoform CRA_a OS=Homo sapiens GN=TPP1 PE=2 SV=1	HUMAN	13	3.6983
1128	13.58	14.21	28.2	sp|Q4J6C6|PPCEL_HUMAN	Prolyl endopeptidase-like OS=Homo sapiens GN=PREPL PE=1 SV=1	HUMAN	13	3.6983
4484	0.42	2.58	13.8	sp|O00194|RB27B_HUMAN	Ras-related protein Rab-27B OS=Homo sapiens GN=RAB27B PE=1 SV=4	HUMAN	5	3.6983
490	24.16	25.85	57.4	sp|Q9NR45|SIAS_HUMAN	Sialic acid synthase OS=Homo sapiens GN=NANS PE=1 SV=2	HUMAN	26	3.6983
940	15.65	16.24	50.3	sp|Q16850|CP51A_HUMAN	Lanosterol 14-alpha demethylase OS=Homo sapiens GN=CYP51A1 PE=1 SV=3	HUMAN	14	3.6644
183	42.7	45.44	56.3	sp|Q16891|IMMT_HUMAN	Mitochondrial inner membrane protein OS=Homo sapiens GN=IMMT PE=1 SV=1	HUMAN	36	3.6644
555	22.32	23.57	56.7	sp|Q96AG4|LRC59_HUMAN	Leucine-rich repeat-containing protein 59 OS=Homo sapiens GN=LRRC59 PE=1 SV=1	HUMAN	22	3.6644
2248	6.05	7.43	30.1	sp|Q9Y5Q8|TF3C5_HUMAN	General transcription factor 3C polypeptide 5 OS=Homo sapiens GN=GTF3C5 PE=1 SV=2	HUMAN	6	3.6644
1012	14.64	15.1	58.3	tr|Q38G75|Q38G75_HUMAN	UDP galactose 4'-epimerase OS=Homo sapiens GN=GALE PE=2 SV=1	HUMAN	14	3.6644
1673	9.33	10.18	24.4	sp|O14646|CHD1_HUMAN	Chromodomain-helicase-DNA-binding protein 1 OS=Homo sapiens GN=CHD1 PE=1 SV=2	HUMAN	9	3.6644
378	27.68	28.21	50.8	sp|Q14258|TRI25_HUMAN	E3 ubiquitin/ISG15 ligase TRIM25 OS=Homo sapiens GN=TRIM25 PE=1 SV=2	HUMAN	27	3.6644
277	33.29	33.72	57.7	sp|Q9P258|RCC2_HUMAN	Protein RCC2 OS=Homo sapiens GN=RCC2 PE=1 SV=2	HUMAN	30	3.6644
894	16.17	19.56	28.6	sp|Q5JWF2|GNAS1_HUMAN	Guanine nucleotide-binding protein G(s) subunit alpha isoforms XLas OS=Homo sapiens GN=GNAS PE=1 SV=2	HUMAN	19	3.6308
1812	8.22	8.78	30.3	sp|O75844|FACE1_HUMAN	CAAX prenyl protease 1 homolog OS=Homo sapiens GN=ZMPSTE24 PE=1 SV=2	HUMAN	12	3.6308
1462	10.61	10.76	44.4	sp|P49720|PSB3_HUMAN	Proteasome subunit beta type-3 OS=Homo sapiens GN=PSMB3 PE=1 SV=2	HUMAN	13	3.6308
92	56.78	59.16	73.5	sp|P06576|ATPB_HUMAN	ATP synthase subunit beta, mitochondrial OS=Homo sapiens GN=ATP5B PE=1 SV=3	HUMAN	95	3.6308
3181	3.33	3.55	40.3	sp|Q13190|STX5_HUMAN	Syntaxin-5 OS=Homo sapiens GN=STX5 PE=1 SV=2	HUMAN	5	3.6308
305	31.45	32.16	40.9	sp|O95831-3|AIFM1_HUMAN	Isoform 3 of Apoptosis-inducing factor 1, mitochondrial OS=Homo sapiens GN=AIFM1	HUMAN	23	3.6308
1123	13.63	14.28	48.8	sp|Q9BV20|MTNA_HUMAN	Methylthioribose-1-phosphate isomerase OS=Homo sapiens GN=MRI1 PE=1 SV=1	HUMAN	15	3.6308
1566	10.02	10.28	74.8	sp|P62888|RL30_HUMAN	60S ribosomal protein L30 OS=Homo sapiens GN=RPL30 PE=1 SV=2	HUMAN	18	3.6308
1886	8.01	8.06	47.4	sp|P51571|SSRD_HUMAN	Translocon-associated protein subunit delta OS=Homo sapiens GN=SSR4 PE=1 SV=1	HUMAN	14	3.6308
794	17.83	29.32	74.3	sp|P51991|ROA3_HUMAN	Heterogeneous nuclear ribonucleoprotein A3 OS=Homo sapiens GN=HNRNPA3 PE=1 SV=2	HUMAN	41	3.6308
1511	10.21	14.31	47.5	sp|Q13151|ROA0_HUMAN	Heterogeneous nuclear ribonucleoprotein A0 OS=Homo sapiens GN=HNRNPA0 PE=1 SV=1	HUMAN	14	3.6308
819	17.39	18.35	48.3	tr|B3KM34|B3KM34_HUMAN	cDNA FLJ10132 fis, clone HEMBA1003046, highly similar to Mitochondrial-processing peptidase subunit beta, mitochondrial (EC 3.4.24.64) OS=Homo sapiens PE=2 SV=1	HUMAN	18	3.6308
765	18.22	20.97	73.1	tr|B2RDW1|B2RDW1_HUMAN	Ribosomal protein S27a, isoform CRA_c OS=Homo sapiens GN=RPS27A PE=2 SV=1	HUMAN	25	3.6308
724	18.83	18.84	83.9	sp|P61586|RHOA_HUMAN	Transforming protein RhoA OS=Homo sapiens GN=RHOA PE=1 SV=1	HUMAN	24	3.5975
1914	8	8.07	47.9	tr|Q549C5|Q549C5_HUMAN	HCG2010808, isoform CRA_a OS=Homo sapiens GN=MST065 PE=2 SV=1	HUMAN	7	3.5975
482	24.37	25.65	44.7	sp|P50570|DYN2_HUMAN	Dynamin-2 OS=Homo sapiens GN=DNM2 PE=1 SV=2	HUMAN	21	3.5975
272	33.42	35.2	62	tr|B4E0X8|B4E0X8_HUMAN	cDNA FLJ61021, highly similar to Far upstream element-binding protein 1 OS=Homo sapiens PE=2 SV=1	HUMAN	28	3.5975
1631	9.68	11.27	26.5	sp|Q6ZS17-2|FA65A_HUMAN	Isoform 2 of Protein FAM65A OS=Homo sapiens GN=FAM65A	HUMAN	8	3.5975
269	33.64	45.14	65.9	sp|P15311|EZRI_HUMAN	Ezrin OS=Homo sapiens GN=EZR PE=1 SV=4	HUMAN	50	3.5975
458	25.11	26.67	39.8	tr|B2RBE5|B2RBE5_HUMAN	cDNA, FLJ95468, highly similar to Homo sapiens transcriptional coactivator tubedown-100 (TBDN100),transcript variant 1, mRNA OS=Homo sapiens PE=2 SV=1	HUMAN	17	3.5975
523	23.05	23.1	38.3	sp|Q8NFF5|FAD1_HUMAN	FAD synthase OS=Homo sapiens GN=FLAD1 PE=1 SV=1	HUMAN	14	3.5975
1080	14.01	15.19	33.5	sp|Q9BVP2|GNL3_HUMAN	Guanine nucleotide-binding protein-like 3 OS=Homo sapiens GN=GNL3 PE=1 SV=2	HUMAN	11	3.5975
4290	1.08	1.19	25.5	tr|B0FTY2|B0FTY2_HUMAN	NudC-like protein OS=Homo sapiens PE=2 SV=1	HUMAN	3	3.5975
280	33.15	33.64	52.7	sp|P08240|SRPR_HUMAN	Signal recognition particle receptor subunit alpha OS=Homo sapiens GN=SRPR PE=1 SV=2	HUMAN	31	3.5645
1416	10.94	11.07	76.4	tr|Q567R6|Q567R6_HUMAN	Single-stranded DNA-binding protein OS=Homo sapiens GN=SSBP1 PE=2 SV=1	HUMAN	16	3.5645
186	42.44	47.53	74.4	sp|P07237|PDIA1_HUMAN	Protein disulfide-isomerase OS=Homo sapiens GN=P4HB PE=1 SV=3	HUMAN	61	3.5645
143	47.32	49.78	65.8	sp|O60506|HNRPQ_HUMAN	Heterogeneous nuclear ribonucleoprotein Q OS=Homo sapiens GN=SYNCRIP PE=1 SV=2	HUMAN	58	3.5645
2278	6.02	7.22	35.5	sp|Q8NBU5|ATAD1_HUMAN	ATPase family AAA domain-containing protein 1 OS=Homo sapiens GN=ATAD1 PE=1 SV=1	HUMAN	8	3.5645
201	40.28	42.51	49.4	sp|P11498|PYC_HUMAN	Pyruvate carboxylase, mitochondrial OS=Homo sapiens GN=PC PE=1 SV=2	HUMAN	35	3.5645
1332	11.66	12.02	28.2	sp|Q8N543|OGFD1_HUMAN	2-oxoglutarate and iron-dependent oxygenase domain-containing protein 1 OS=Homo sapiens GN=OGFOD1 PE=1 SV=1	HUMAN	11	3.5645
442	25.58	27.78	34.3	sp|A0AVT1|UBA6_HUMAN	Ubiquitin-like modifier-activating enzyme 6 OS=Homo sapiens GN=UBA6 PE=1 SV=1	HUMAN	20	3.5645
23	101.12	102.72	52	sp|Q9NZM1-6|MYOF_HUMAN	Isoform 6 of Myoferlin OS=Homo sapiens GN=MYOF	HUMAN	92	3.5318
433	25.8	26.62	38.8	sp|P42285|SK2L2_HUMAN	Superkiller viralicidic activity 2-like 2 OS=Homo sapiens GN=SKIV2L2 PE=1 SV=3	HUMAN	22	3.5318
88	57.56	59.17	48.1	sp|P41252|SYIC_HUMAN	Isoleucine--tRNA ligase, cytoplasmic OS=Homo sapiens GN=IARS PE=1 SV=2	HUMAN	52	3.5318
1929	7.92	7.98	24.2	tr|Q9P1R6|Q9P1R6_HUMAN	HDCMC29P (Fragment) OS=Homo sapiens PE=2 SV=1	HUMAN	6	3.5318
848	16.94	34.4	60.1	tr|B7Z3K9|B7Z3K9_HUMAN	Fructose-bisphosphate aldolase OS=Homo sapiens PE=2 SV=1	HUMAN	40	3.5318
609	21.3	22.49	45.5	sp|Q86UK7|ZN598_HUMAN	Zinc finger protein 598 OS=Homo sapiens GN=ZNF598 PE=1 SV=1	HUMAN	18	3.5318
457	25.11	51.38	77.8	sp|Q05639|EF1A2_HUMAN	Elongation factor 1-alpha 2 OS=Homo sapiens GN=EEF1A2 PE=1 SV=1	HUMAN	81	3.4995
252	35.28	36.15	53.1	tr|Q59EF6|Q59EF6_HUMAN	Calpain 2, large [catalytic] subunit variant (Fragment) OS=Homo sapiens PE=2 SV=1	HUMAN	35	3.4995
69	61.6	62.76	91.2	sp|P22626|ROA2_HUMAN	Heterogeneous nuclear ribonucleoproteins A2/B1 OS=Homo sapiens GN=HNRNPA2B1 PE=1 SV=2	HUMAN	84	3.4995
2095	6.7	7.35	16.5	sp|O95466-2|FMNL_HUMAN	Isoform 2 of Formin-like protein 1 OS=Homo sapiens GN=FMNL1	HUMAN	4	3.4995
253	35.07	36.42	39.3	sp|Q9Y5B9|SP16H_HUMAN	FACT complex subunit SPT16 OS=Homo sapiens GN=SUPT16H PE=1 SV=1	HUMAN	36	3.4995
359	28.44	28.55	47.9	tr|B4DJX1|B4DJX1_HUMAN	cDNA FLJ50978, highly similar to Dihydrolipoyllysine-residue acetyltransferasecomponent of pyruvate dehydrogenase complex, mitochondrial (EC 2.3.1.12) OS=Homo sapiens PE=2 SV=1	HUMAN	24	3.4995
90	57.47	58.97	71.8	tr|Q59H77|Q59H77_HUMAN	Chaperonin containing TCP1, subunit 3 (Gamma) variant (Fragment) OS=Homo sapiens PE=2 SV=1	HUMAN	62	3.4995
1389	11.16	11.52	24.8	sp|P16070|CD44_HUMAN	CD44 antigen OS=Homo sapiens GN=CD44 PE=1 SV=3	HUMAN	15	3.4995
486	24.26	34.01	52.4	sp|Q9BQ39|DDX50_HUMAN	ATP-dependent RNA helicase DDX50 OS=Homo sapiens GN=DDX50 PE=1 SV=1	HUMAN	31	3.4995
1133	13.52	14.64	35.9	tr|Q8NBL9|Q8NBL9_HUMAN	cDNA PSEC0119 fis, clone PLACE1002376, highly similar to GPI transamidase component PIG-S OS=Homo sapiens PE=2 SV=1	HUMAN	13	3.4995
2386	5.85	6.49	26.9	tr|A8K2W4|A8K2W4_HUMAN	cDNA FLJ76247, highly similar to Homo sapiens BRCA1 associated protein (BRAP), mRNA OS=Homo sapiens PE=2 SV=1	HUMAN	5	3.4674
158	45.12	45.39	66.9	tr|Q6NVC0|Q6NVC0_HUMAN	SLC25A5 protein (Fragment) OS=Homo sapiens GN=SLC25A5 PE=2 SV=1	HUMAN	60	3.4674
167	44.47	49.18	57.4	tr|Q53FG5|Q53FG5_HUMAN	Minichromosome maintenance deficient protein 5 variant (Fragment) OS=Homo sapiens PE=2 SV=1	HUMAN	44	3.4674
847	16.95	17.18	47.2	sp|P13674|P4HA1_HUMAN	Prolyl 4-hydroxylase subunit alpha-1 OS=Homo sapiens GN=P4HA1 PE=1 SV=2	HUMAN	18	3.4356
3283	2.92	9.39	39.1	tr|S4R3N1|S4R3N1_HUMAN	MOB-like protein phocein OS=Homo sapiens GN=MOB4 PE=3 SV=1	HUMAN	10	3.4356
1056	14.19	14.7	70.5	tr|H9ZYJ2|H9ZYJ2_HUMAN	Thioredoxin OS=Homo sapiens GN=TXN PE=2 SV=1	HUMAN	19	3.4356
849	16.93	18.65	34.3	tr|C4B4C6|C4B4C6_HUMAN	Antiapoptotic protein FEAT OS=Homo sapiens GN=feat PE=2 SV=1	HUMAN	11	3.4356
7	147.28	149.39	70.5	sp|Q00610|CLH1_HUMAN	Clathrin heavy chain 1 OS=Homo sapiens GN=CLTC PE=1 SV=5	HUMAN	172	3.4356
563	22.2	22.31	76.4	tr|Q53FC3|Q53FC3_HUMAN	Programmed cell death 6 variant (Fragment) OS=Homo sapiens PE=2 SV=1	HUMAN	22	3.4356
1229	12.38	14.78	33.4	sp|Q6ZRP7|QSOX2_HUMAN	Sulfhydryl oxidase 2 OS=Homo sapiens GN=QSOX2 PE=1 SV=3	HUMAN	10	3.4356
148	46.47	47.75	76.7	sp|Q15233|NONO_HUMAN	Non-POU domain-containing octamer-binding protein OS=Homo sapiens GN=NONO PE=1 SV=4	HUMAN	63	3.4356
3209	3.23	4.58	19.2	sp|Q13308-4|PTK7_HUMAN	Isoform 4 of Inactive tyrosine-protein kinase 7 OS=Homo sapiens GN=PTK7	HUMAN	5	3.4041
287	32.68	33.47	76.5	tr|A8K401|A8K401_HUMAN	Prohibitin, isoform CRA_a OS=Homo sapiens GN=PHB PE=2 SV=1	HUMAN	35	3.4041
1295	12.01	12.24	32.4	sp|Q15392|DHC24_HUMAN	Delta(24)-sterol reductase OS=Homo sapiens GN=DHCR24 PE=1 SV=2	HUMAN	14	3.4041
397	26.93	28.03	42.8	sp|Q96QK1|VPS35_HUMAN	Vacuolar protein sorting-associated protein 35 OS=Homo sapiens GN=VPS35 PE=1 SV=2	HUMAN	32	3.4041
4921	0.05	2.3	40.2	tr|Q86X69|Q86X69_HUMAN	PON2 protein OS=Homo sapiens PE=2 SV=1	HUMAN	3	3.4041
2173	6.31	6.31	35	sp|Q16740|CLPP_HUMAN	Putative ATP-dependent Clp protease proteolytic subunit, mitochondrial OS=Homo sapiens GN=CLPP PE=1 SV=1	HUMAN	9	3.4041
301	31.65	32.51	59.3	tr|A8K690|A8K690_HUMAN	cDNA FLJ76863, highly similar to Homo sapiens stress-induced-phosphoprotein 1 (Hsp70/Hsp90-organizing protein) (STIP1), mRNA OS=Homo sapiens PE=2 SV=1	HUMAN	39	3.4041
1309	11.88	14.03	42.3	sp|Q9UN86|G3BP2_HUMAN	Ras GTPase-activating protein-binding protein 2 OS=Homo sapiens GN=G3BP2 PE=1 SV=2	HUMAN	15	3.4041
1844	8.08	8.98	25	sp|Q5QJE6|TDIF2_HUMAN	Deoxynucleotidyltransferase terminal-interacting protein 2 OS=Homo sapiens GN=DNTTIP2 PE=1 SV=2	HUMAN	8	3.4041
321	30.57	32.24	42.1	sp|P48449|ERG7_HUMAN	Lanosterol synthase OS=Homo sapiens GN=LSS PE=1 SV=1	HUMAN	26	3.4041
371	27.88	32.49	72.6	tr|Q6LES2|Q6LES2_HUMAN	Annexin (Fragment) OS=Homo sapiens GN=ANXA4 PE=2 SV=1	HUMAN	28	3.4041
1770	8.54	8.74	26.9	sp|Q9H6Y2|WDR55_HUMAN	WD repeat-containing protein 55 OS=Homo sapiens GN=WDR55 PE=1 SV=2	HUMAN	6	3.4041
1659	9.45	9.61	65.7	sp|P61604|CH10_HUMAN	10 kDa heat shock protein, mitochondrial OS=Homo sapiens GN=HSPE1 PE=1 SV=2	HUMAN	10	3.3729
573	21.95	23.14	59.6	sp|P17174|AATC_HUMAN	Aspartate aminotransferase, cytoplasmic OS=Homo sapiens GN=GOT1 PE=1 SV=3	HUMAN	20	3.3729
858	16.79	18.39	38.3	sp|O95202|LETM1_HUMAN	LETM1 and EF-hand domain-containing protein 1, mitochondrial OS=Homo sapiens GN=LETM1 PE=1 SV=1	HUMAN	16	3.3729
1619	9.74	10.06	63	sp|Q04760|LGUL_HUMAN	Lactoylglutathione lyase OS=Homo sapiens GN=GLO1 PE=1 SV=4	HUMAN	18	3.3729
2457	5.49	5.68	44	tr|K7EQ02|K7EQ02_HUMAN	DAZ-associated protein 1 (Fragment) OS=Homo sapiens GN=DAZAP1 PE=2 SV=1	HUMAN	9	3.3729
208	39.79	41.37	63.7	tr|B4E2W0|B4E2W0_HUMAN	3-ketoacyl-CoA thiolase OS=Homo sapiens GN=HADHB PE=2 SV=1	HUMAN	39	3.3729
351	28.88	30.18	54.5	sp|P41091|IF2G_HUMAN	Eukaryotic translation initiation factor 2 subunit 3 OS=Homo sapiens GN=EIF2S3 PE=1 SV=3	HUMAN	36	3.3729
2505	5.23	5.73	41.2	tr|A4D1K0|A4D1K0_HUMAN	V-type proton ATPase subunit F OS=Homo sapiens GN=ATP6V1F PE=3 SV=1	HUMAN	4	3.3729
1212	12.53	13	58.4	tr|Q6IB71|Q6IB71_HUMAN	Proteasome subunit alpha type OS=Homo sapiens GN=PSMA3 PE=2 SV=1	HUMAN	16	3.3729
783	17.99	19.06	44.5	sp|O76003|GLRX3_HUMAN	Glutaredoxin-3 OS=Homo sapiens GN=GLRX3 PE=1 SV=2	HUMAN	14	3.3419
1580	10	10.81	23.6	sp|Q15043|S39AE_HUMAN	Zinc transporter ZIP14 OS=Homo sapiens GN=SLC39A14 PE=1 SV=3	HUMAN	10	3.3419
155	45.7	47.78	54.7	sp|Q13200|PSMD2_HUMAN	26S proteasome non-ATPase regulatory subunit 2 OS=Homo sapiens GN=PSMD2 PE=1 SV=3	HUMAN	38	3.3419
627	20.77	22.25	35.2	sp|Q6PKG0|LARP1_HUMAN	La-related protein 1 OS=Homo sapiens GN=LARP1 PE=1 SV=2	HUMAN	20	3.3419
775	18.07	18.46	51.3	sp|O96008|TOM40_HUMAN	Mitochondrial import receptor subunit TOM40 homolog OS=Homo sapiens GN=TOMM40 PE=1 SV=1	HUMAN	22	3.3419
188	41.84	43.8	66.5	tr|Q53HV2|Q53HV2_HUMAN	Chaperonin containing TCP1, subunit 7 (Eta) variant (Fragment) OS=Homo sapiens PE=2 SV=1	HUMAN	50	3.3419
1113	13.72	13.83	33.3	sp|P37198|NUP62_HUMAN	Nuclear pore glycoprotein p62 OS=Homo sapiens GN=NUP62 PE=1 SV=3	HUMAN	13	3.3419
1304	11.95	12.8	19.3	sp|Q69YN4-3|VIR_HUMAN	Isoform 3 of Protein virilizer homolog OS=Homo sapiens GN=KIAA1429	HUMAN	9	3.3419
1190	12.77	34.26	63.8	sp|P13929|ENOB_HUMAN	Beta-enolase OS=Homo sapiens GN=ENO3 PE=1 SV=5	HUMAN	49	3.3419
943	15.6	16.84	43.4	sp|Q8N6H7|ARFG2_HUMAN	ADP-ribosylation factor GTPase-activating protein 2 OS=Homo sapiens GN=ARFGAP2 PE=1 SV=1	HUMAN	10	3.3419
2495	5.27	9.68	64.4	sp|P45973|CBX5_HUMAN	Chromobox protein homolog 5 OS=Homo sapiens GN=CBX5 PE=1 SV=1	HUMAN	7	3.3113
2784	4.12	4.4	38	tr|E9KL42|E9KL42_HUMAN	Epididymis secretory sperm binding protein Li 188n OS=Homo sapiens PE=2 SV=1	HUMAN	4	3.3113
320	30.64	31.2	71.4	sp|O60664|PLIN3_HUMAN	Perilipin-3 OS=Homo sapiens GN=PLIN3 PE=1 SV=3	HUMAN	42	3.3113
1381	11.23	11.6	23.7	sp|Q8IYB8|SUV3_HUMAN	ATP-dependent RNA helicase SUPV3L1, mitochondrial OS=Homo sapiens GN=SUPV3L1 PE=1 SV=1	HUMAN	8	3.3113
2172	6.31	8.23	57.5	tr|Q549U1|Q549U1_HUMAN	Putative MAPK activating protein OS=Homo sapiens GN=HSU53209 PE=2 SV=1	HUMAN	9	3.3113
1905	8	8.21	26.1	tr|H0YG20|H0YG20_HUMAN	Endoplasmic reticulum mannosyl-oligosaccharide 1,2-alpha-mannosidase (Fragment) OS=Homo sapiens GN=MAN1B1 PE=4 SV=1	HUMAN	8	3.3113
2657	4.53	5.8	26.6	sp|P19838|NFKB1_HUMAN	Nuclear factor NF-kappa-B p105 subunit OS=Homo sapiens GN=NFKB1 PE=1 SV=2	HUMAN	5	3.3113
2532	5.08	5.1	23.5	sp|P62253|UB2G1_HUMAN	Ubiquitin-conjugating enzyme E2 G1 OS=Homo sapiens GN=UBE2G1 PE=1 SV=3	HUMAN	3	3.3113
3608	2.05	2.92	69.7	sp|A8MWD9|RUXGL_HUMAN	Small nuclear ribonucleoprotein G-like protein OS=Homo sapiens PE=3 SV=2	HUMAN	5	3.3113
1280	12.05	12.21	46.7	sp|P15559|NQO1_HUMAN	NAD(P)H dehydrogenase [quinone] 1 OS=Homo sapiens GN=NQO1 PE=1 SV=1	HUMAN	18	3.281
78	59.22	66.78	45.4	tr|E9PF10|E9PF10_HUMAN	Nuclear pore complex protein Nup155 OS=Homo sapiens GN=NUP155 PE=2 SV=1	HUMAN	54	3.281
2757	4.18	4.2	25.9	tr|B2RAA8|B2RAA8_HUMAN	cDNA, FLJ94802 OS=Homo sapiens PE=2 SV=1	HUMAN	4	3.281
451	25.29	28.49	37.7	sp|Q15459|SF3A1_HUMAN	Splicing factor 3A subunit 1 OS=Homo sapiens GN=SF3A1 PE=1 SV=1	HUMAN	23	3.281
308	31.21	50.57	63	sp|Q92841|DDX17_HUMAN	Probable ATP-dependent RNA helicase DDX17 OS=Homo sapiens GN=DDX17 PE=1 SV=2	HUMAN	54	3.2509
3367	2.59	14.32	36.2	tr|B4DDY8|B4DDY8_HUMAN	Histidyl-tRNA synthetase-like, isoform CRA_a OS=Homo sapiens GN=HARS2 PE=2 SV=1	HUMAN	11	3.2509
630	20.71	21.12	42.5	sp|P46063|RECQ1_HUMAN	ATP-dependent DNA helicase Q1 OS=Homo sapiens GN=RECQL PE=1 SV=3	HUMAN	22	3.2509
612	21.16	21.77	48	tr|F5H4R6|F5H4R6_HUMAN	Nucleosome assembly protein 1-like 1 OS=Homo sapiens GN=NAP1L1 PE=2 SV=1	HUMAN	28	3.2509
2731	4.24	4.37	32.7	tr|B7Z6M0|B7Z6M0_HUMAN	cDNA FLJ56370, highly similar to Homo sapiens FK506 binding protein 8, 38kDa (FKBP8), mRNA OS=Homo sapiens PE=2 SV=1	HUMAN	8	3.2509
108	53.2	55.96	74.3	sp|P52272|HNRPM_HUMAN	Heterogeneous nuclear ribonucleoprotein M OS=Homo sapiens GN=HNRNPM PE=1 SV=3	HUMAN	61	3.2509
387	27.33	28.35	53.5	tr|B5BUB1|B5BUB1_HUMAN	RuvB-like 1 (Fragment) OS=Homo sapiens GN=RUVBL1 PE=2 SV=1	HUMAN	31	3.2509
514	23.32	23.53	64.4	sp|P35237|SPB6_HUMAN	Serpin B6 OS=Homo sapiens GN=SERPINB6 PE=1 SV=3	HUMAN	19	3.2509
1391	11.14	11.63	22.8	tr|Q59GX2|Q59GX2_HUMAN	Solute carrier family 2 (Facilitated glucose transporter), member 1 variant (Fragment) OS=Homo sapiens PE=2 SV=1	HUMAN	9	3.2509
492	24.1	33.93	65.4	sp|Q96I24|FUBP3_HUMAN	Far upstream element-binding protein 3 OS=Homo sapiens GN=FUBP3 PE=1 SV=2	HUMAN	28	3.2509
842	17.02	19.68	52.3	tr|B4DKX4|B4DKX4_HUMAN	cDNA FLJ58014, highly similar to Homo sapiens programmed cell death 4, transcript variant 1, mRNA OS=Homo sapiens PE=2 SV=1	HUMAN	19	3.2211
568	22.11	22.16	58.9	tr|B2R9S4|B2R9S4_HUMAN	cDNA, FLJ94534, highly similar to Homo sapiens capping protein (actin filament), gelsolin-like(CAPG), mRNA OS=Homo sapiens PE=2 SV=1	HUMAN	20	3.2211
195	40.75	41.59	61.3	tr|Q53YD7|Q53YD7_HUMAN	EEF1G protein OS=Homo sapiens GN=EEF1G PE=2 SV=1	HUMAN	52	3.2211
341	29.18	29.51	35.9	tr|G5EA31|G5EA31_HUMAN	Protein transport protein Sec24C OS=Homo sapiens GN=SEC24C PE=2 SV=1	HUMAN	32	3.2211
2135	6.46	6.67	34.4	tr|C9JPL0|C9JPL0_HUMAN	Cyclin-L1 OS=Homo sapiens GN=CCNL1 PE=2 SV=1	HUMAN	6	3.2211
2892	4.01	4.5	17.3	sp|Q4LE39-3|ARI4B_HUMAN	Isoform 3 of AT-rich interactive domain-containing protein 4B OS=Homo sapiens GN=ARID4B	HUMAN	3	3.1915
567	22.13	22.48	91.6	sp|P61106|RAB14_HUMAN	Ras-related protein Rab-14 OS=Homo sapiens GN=RAB14 PE=1 SV=4	HUMAN	22	3.1915
1240	12.25	12.47	30.6	tr|E7EUC7|E7EUC7_HUMAN	UTP--glucose-1-phosphate uridylyltransferase OS=Homo sapiens GN=UGP2 PE=2 SV=1	HUMAN	9	3.1915
151	46.01	47.92	42.4	sp|P52701|MSH6_HUMAN	DNA mismatch repair protein Msh6 OS=Homo sapiens GN=MSH6 PE=1 SV=2	HUMAN	44	3.1915
489	24.16	26.61	51.2	sp|P49419|AL7A1_HUMAN	Alpha-aminoadipic semialdehyde dehydrogenase OS=Homo sapiens GN=ALDH7A1 PE=1 SV=5	HUMAN	24	3.1915
372	27.88	28.83	45	sp|P46060|RAGP1_HUMAN	Ran GTPase-activating protein 1 OS=Homo sapiens GN=RANGAP1 PE=1 SV=1	HUMAN	34	3.1915
1733	8.79	9.81	23.5	sp|P33897|ABCD1_HUMAN	ATP-binding cassette sub-family D member 1 OS=Homo sapiens GN=ABCD1 PE=1 SV=2	HUMAN	6	3.1915
2735	4.23	6.45	59.1	tr|E7EPV7|E7EPV7_HUMAN	Alpha-synuclein OS=Homo sapiens GN=SNCA PE=2 SV=1	HUMAN	5	3.1623
2683	4.42	4.46	63.5	sp|P61960|UFM1_HUMAN	Ubiquitin-fold modifier 1 OS=Homo sapiens GN=UFM1 PE=1 SV=1	HUMAN	4	3.1623
727	18.76	19.14	45.5	tr|Q5HYL6|Q5HYL6_HUMAN	Putative uncharacterized protein DKFZp686E1899 OS=Homo sapiens GN=DKFZp686E1899 PE=2 SV=1	HUMAN	14	3.1623
2498	5.26	5.29	26.7	tr|B4DZZ0|B4DZZ0_HUMAN	cDNA FLJ52128, highly similar to PRA1 family protein 3 OS=Homo sapiens PE=2 SV=1	HUMAN	6	3.1623
913	16	16.64	49.8	tr|Q8TAS0|Q8TAS0_HUMAN	ATP synthase subunit gamma (Fragment) OS=Homo sapiens PE=2 SV=1	HUMAN	18	3.1623
12	121.28	122.55	84	sp|P08238|HS90B_HUMAN	Heat shock protein HSP 90-beta OS=Homo sapiens GN=HSP90AB1 PE=1 SV=4	HUMAN	188	3.1623
2036	7.1	7.85	24.9	tr|B2R680|B2R680_HUMAN	Signal transducer and activator of transcription OS=Homo sapiens PE=2 SV=1	HUMAN	6	3.1623
112	52.48	57.33	53.3	sp|Q9Y4L1|HYOU1_HUMAN	Hypoxia up-regulated protein 1 OS=Homo sapiens GN=HYOU1 PE=1 SV=1	HUMAN	53	3.1623
2035	7.11	7.95	79.8	tr|G3V2S9|G3V2S9_HUMAN	SRA stem-loop-interacting RNA-binding protein, mitochondrial OS=Homo sapiens GN=SLIRP PE=2 SV=1	HUMAN	8	3.1623
35	79.65	90.41	64.2	sp|P58107|EPIPL_HUMAN	Epiplakin OS=Homo sapiens GN=EPPK1 PE=1 SV=2	HUMAN	95	3.1623
8	133.02	134.84	62.5	sp|Q13813-2|SPTN1_HUMAN	Isoform 2 of Spectrin alpha chain, non-erythrocytic 1 OS=Homo sapiens GN=SPTAN1	HUMAN	136	3.1623
365	28.19	28.69	41.4	tr|G5E9Q2|G5E9Q2_HUMAN	Cold shock domain containing E1, RNA-binding, isoform CRA_d OS=Homo sapiens GN=CSDE1 PE=2 SV=1	HUMAN	30	3.1623
1075	14.05	18.75	53.3	tr|B2R657|B2R657_HUMAN	Annexin OS=Homo sapiens PE=2 SV=1	HUMAN	21	3.1623
117	51.5	52.99	45.7	sp|P16615|AT2A2_HUMAN	Sarcoplasmic/endoplasmic reticulum calcium ATPase 2 OS=Homo sapiens GN=ATP2A2 PE=1 SV=1	HUMAN	51	3.1333
173	43.58	44.99	66.9	tr|E9KL48|E9KL48_HUMAN	Epididymis tissue sperm binding protein Li 18mP OS=Homo sapiens GN=GLUD1 PE=2 SV=1	HUMAN	38	3.1333
2020	7.23	7.32	31	tr|A8K4H7|A8K4H7_HUMAN	Amidophosphoribosyltransferase OS=Homo sapiens GN=PPAT PE=2 SV=1	HUMAN	5	3.1333
542	22.58	22.97	81.6	sp|P51149|RAB7A_HUMAN	Ras-related protein Rab-7a OS=Homo sapiens GN=RAB7A PE=1 SV=1	HUMAN	26	3.1333
683	19.82	23.25	61.9	sp|P12429|ANXA3_HUMAN	Annexin A3 OS=Homo sapiens GN=ANXA3 PE=1 SV=3	HUMAN	18	3.1333
416	26.26	26.62	43.8	sp|Q9BQ52|RNZ2_HUMAN	Zinc phosphodiesterase ELAC protein 2 OS=Homo sapiens GN=ELAC2 PE=1 SV=2	HUMAN	20	3.1333
3288	2.9	4.1	31.6	tr|F8W9X7|F8W9X7_HUMAN	Coiled-coil domain-containing protein 93 OS=Homo sapiens GN=CCDC93 PE=2 SV=1	HUMAN	4	3.1333
837	17.1	18.08	40.2	sp|Q10713|MPPA_HUMAN	Mitochondrial-processing peptidase subunit alpha OS=Homo sapiens GN=PMPCA PE=1 SV=2	HUMAN	13	3.1046
2651	4.57	4.82	34.7	sp|Q53EZ4|CEP55_HUMAN	Centrosomal protein of 55 kDa OS=Homo sapiens GN=CEP55 PE=1 SV=3	HUMAN	4	3.1046
1555	10.04	10.09	28.8	tr|Q53T99|Q53T99_HUMAN	CDW7/WDR12 OS=Homo sapiens GN=WDR12 PE=2 SV=1	HUMAN	10	3.1046
176	43.22	43.96	61.3	tr|Q59ET3|Q59ET3_HUMAN	Chaperonin containing TCP1, subunit 6A isoform a variant (Fragment) OS=Homo sapiens PE=2 SV=1	HUMAN	43	3.1046
40	76.4	78.46	43.8	tr|B2ZZ90|B2ZZ90_HUMAN	Acetyl-Coenzyme A carboxylase alpha OS=Homo sapiens GN=ACACA PE=2 SV=1	HUMAN	64	3.1046
1445	10.74	12.61	61	sp|Q15293|RCN1_HUMAN	Reticulocalbin-1 OS=Homo sapiens GN=RCN1 PE=1 SV=1	HUMAN	12	3.1046
401	26.79	27.41	37.4	tr|Q58F09|Q58F09_HUMAN	Glucosidase I OS=Homo sapiens GN=GCS1 PE=2 SV=1	HUMAN	20	3.1046
485	24.28	24.85	34.1	tr|B0QZ18|B0QZ18_HUMAN	Copine-1 OS=Homo sapiens GN=CPNE1 PE=2 SV=1	HUMAN	28	3.1046
3567	2.1	3.32	21.7	tr|A8MUS3|A8MUS3_HUMAN	60S ribosomal protein L23a OS=Homo sapiens GN=RPL23A PE=2 SV=1	HUMAN	4	3.1046
2088	6.74	6.86	37.6	sp|Q9UJW0|DCTN4_HUMAN	Dynactin subunit 4 OS=Homo sapiens GN=DCTN4 PE=1 SV=1	HUMAN	6	3.1046
1939	7.85	8.24	30.3	sp|Q15637-6|SF01_HUMAN	Isoform 6 of Splicing factor 1 OS=Homo sapiens GN=SF1	HUMAN	7	3.1046
552	22.38	24.62	45.8	sp|P27694|RFA1_HUMAN	Replication protein A 70 kDa DNA-binding subunit OS=Homo sapiens GN=RPA1 PE=1 SV=2	HUMAN	25	3.0761
498	23.97	30	55.7	sp|P13667|PDIA4_HUMAN	Protein disulfide-isomerase A4 OS=Homo sapiens GN=PDIA4 PE=1 SV=2	HUMAN	30	3.0761
291	32.43	37.04	57.6	sp|P23246|SFPQ_HUMAN	Splicing factor, proline- and glutamine-rich OS=Homo sapiens GN=SFPQ PE=1 SV=2	HUMAN	46	3.0761
616	21.04	21.37	64.9	sp|Q9H9B4|SFXN1_HUMAN	Sideroflexin-1 OS=Homo sapiens GN=SFXN1 PE=1 SV=4	HUMAN	22	3.0761
2920	4.01	4.04	46.1	tr|E7EQ34|E7EQ34_HUMAN	Golgi SNAP receptor complex member 2 OS=Homo sapiens GN=GOSR2 PE=3 SV=2	HUMAN	4	3.0761
1155	13.26	13.26	46.9	sp|P50402|EMD_HUMAN	Emerin OS=Homo sapiens GN=EMD PE=1 SV=1	HUMAN	14	3.0761
2551	4.99	5.05	16.7	tr|R4SBI6|R4SBI6_HUMAN	EPHX1 OS=Homo sapiens GN=EPHX1 PE=2 SV=1	HUMAN	6	3.0761
3302	2.84	3.17	22.6	sp|Q8IX01-4|SUGP2_HUMAN	Isoform 4 of SURP and G-patch domain-containing protein 2 OS=Homo sapiens GN=SUGP2	HUMAN	5	3.0761
1586	10	10.17	29.8	tr|Q53GD7|Q53GD7_HUMAN	FUS interacting protein (Serine-arginine rich) 1 isoform 2 variant (Fragment) OS=Homo sapiens PE=2 SV=1	HUMAN	8	3.0761
380	27.67	27.82	78.1	tr|Q32Q12|Q32Q12_HUMAN	Nucleoside diphosphate kinase OS=Homo sapiens GN=NME1-NME2 PE=2 SV=1	HUMAN	38	3.0479
2228	6.11	6.31	28.1	sp|Q8IYU8|MICU2_HUMAN	Calcium uptake protein 2, mitochondrial OS=Homo sapiens GN=MICU2 PE=1 SV=2	HUMAN	6	3.0479
274	33.33	37.05	38.5	sp|O60264|SMCA5_HUMAN	SWI/SNF-related matrix-associated actin-dependent regulator of chromatin subfamily A member 5 OS=Homo sapiens GN=SMARCA5 PE=1 SV=1	HUMAN	32	3.0479
220	38.7	41.96	48.6	sp|Q9NSE4|SYIM_HUMAN	Isoleucine--tRNA ligase, mitochondrial OS=Homo sapiens GN=IARS2 PE=1 SV=2	HUMAN	32	3.0479
270	33.5	35.84	26.6	sp|P52948-5|NUP98_HUMAN	Isoform 5 of Nuclear pore complex protein Nup98-Nup96 OS=Homo sapiens GN=NUP98	HUMAN	30	3.0479
295	31.99	35.01	47.1	sp|Q96TA1|NIBL1_HUMAN	Niban-like protein 1 OS=Homo sapiens GN=FAM129B PE=1 SV=3	HUMAN	33	3.0479
1979	7.49	7.61	34.2	tr|A8K5D8|A8K5D8_HUMAN	cDNA FLJ75934, highly similar to Homo sapiens vacuolar protein sorting 4B (yeast) (VPS4B), mRNA OS=Homo sapiens PE=2 SV=1	HUMAN	6	3.0479
1819	8.2	8.32	36.8	sp|P09543|CN37_HUMAN	2',3'-cyclic-nucleotide 3'-phosphodiesterase OS=Homo sapiens GN=CNP PE=1 SV=2	HUMAN	6	3.0479
992	14.82	17.16	60.1	sp|Q9Y277|VDAC3_HUMAN	Voltage-dependent anion-selective channel protein 3 OS=Homo sapiens GN=VDAC3 PE=1 SV=1	HUMAN	26	3.0479
209	39.51	40.9	89	tr|Q53SS8|Q53SS8_HUMAN	Poly(RC) binding protein 1 OS=Homo sapiens GN=PCBP1 PE=2 SV=1	HUMAN	49	3.0479
116	51.58	53.53	47.2	sp|Q15021|CND1_HUMAN	Condensin complex subunit 1 OS=Homo sapiens GN=NCAPD2 PE=1 SV=3	HUMAN	45	3.0479
477	24.52	27.68	58.2	sp|Q92945|FUBP2_HUMAN	Far upstream element-binding protein 2 OS=Homo sapiens GN=KHSRP PE=1 SV=4	HUMAN	34	3.0479
1524	10.14	11.03	52.1	sp|P61163|ACTZ_HUMAN	Alpha-centractin OS=Homo sapiens GN=ACTR1A PE=1 SV=1	HUMAN	12	3.0479
986	14.87	15.41	63.1	sp|P54920|SNAA_HUMAN	Alpha-soluble NSF attachment protein OS=Homo sapiens GN=NAPA PE=1 SV=3	HUMAN	20	3.0479
2034	7.14	7.24	68.6	tr|Q69YG1|Q69YG1_HUMAN	Myotrophin OS=Homo sapiens GN=DKFZp761E1322 PE=4 SV=1	HUMAN	8	3.0479
2304	6.01	6.04	63.7	sp|Q8WVJ2|NUDC2_HUMAN	NudC domain-containing protein 2 OS=Homo sapiens GN=NUDCD2 PE=1 SV=1	HUMAN	5	3.0479
3305	2.83	3.27	17.9	tr|B4DIL8|B4DIL8_HUMAN	Tuberin OS=Homo sapiens GN=TSC2 PE=2 SV=1	HUMAN	4	3.02
637	20.63	21.06	33.1	tr|B3KRB2|B3KRB2_HUMAN	cDNA FLJ33964 fis, clone CTONG2019029, highly similar to Pseudouridylate synthase 7 homolog (EC 5.4.99.-) OS=Homo sapiens PE=2 SV=1	HUMAN	15	3.02
2520	5.17	5.31	14.8	sp|Q96JM3|CHAP1_HUMAN	Chromosome alignment-maintaining phosphoprotein 1 OS=Homo sapiens GN=CHAMP1 PE=1 SV=2	HUMAN	4	3.02
86	58.14	59.01	58.5	sp|Q08J23|NSUN2_HUMAN	tRNA (cytosine(34)-C(5))-methyltransferase OS=Homo sapiens GN=NSUN2 PE=1 SV=2	HUMAN	56	3.02
290	32.43	47.9	73.8	sp|P08729|K2C7_HUMAN	Keratin, type II cytoskeletal 7 OS=Homo sapiens GN=KRT7 PE=1 SV=5	HUMAN	49	3.02
2719	4.28	4.52	20	sp|P18850|ATF6A_HUMAN	Cyclic AMP-dependent transcription factor ATF-6 alpha OS=Homo sapiens GN=ATF6 PE=1 SV=3	HUMAN	3	3.02
3229	3.17	3.21	42.2	sp|Q96BJ3|AIDA_HUMAN	Axin interactor, dorsalization-associated protein OS=Homo sapiens GN=AIDA PE=1 SV=1	HUMAN	3	2.9923
2780	4.13	4.17	38.9	tr|Q6IBU4|Q6IBU4_HUMAN	SDF2 protein OS=Homo sapiens GN=SDF2 PE=2 SV=1	HUMAN	4	2.9923
648	20.4	20.59	56.4	sp|Q6DD88|ATLA3_HUMAN	Atlastin-3 OS=Homo sapiens GN=ATL3 PE=1 SV=1	HUMAN	18	2.9923
299	31.79	35.77	33.9	tr|Q149P1|Q149P1_HUMAN	GBF1 protein OS=Homo sapiens GN=GBF1 PE=2 SV=1	HUMAN	31	2.9923
75	59.93	60.86	55.5	sp|O14980|XPO1_HUMAN	Exportin-1 OS=Homo sapiens GN=XPO1 PE=1 SV=1	HUMAN	55	2.9923
95	56.03	59.09	32.1	sp|Q9UPN3-3|MACF1_HUMAN	Isoform 3 of Microtubule-actin cross-linking factor 1, isoforms 1/2/3/5 OS=Homo sapiens GN=MACF1	HUMAN	55	2.9923
615	21.06	21.76	38.4	sp|P51114-2|FXR1_HUMAN	Isoform 2 of Fragile X mental retardation syndrome-related protein 1 OS=Homo sapiens GN=FXR1	HUMAN	17	2.9923
119	51.23	51.27	86.1	tr|E9KL35|E9KL35_HUMAN	Epididymis tissue sperm binding protein Li 3a OS=Homo sapiens PE=2 SV=1	HUMAN	80	2.9923
653	20.34	23.18	45	tr|Q53XL8|Q53XL8_HUMAN	Proteasome (Prosome, macropain) 26S subunit, ATPase, 1 OS=Homo sapiens GN=PSMC1 PE=2 SV=1	HUMAN	17	2.9923
2638	4.61	4.74	39.2	sp|Q96GK7|FAH2A_HUMAN	Fumarylacetoacetate hydrolase domain-containing protein 2A OS=Homo sapiens GN=FAHD2A PE=1 SV=1	HUMAN	5	2.9648
1960	7.62	7.64	30.6	tr|A5PLM9|A5PLM9_HUMAN	Cathepsin L1 OS=Homo sapiens GN=CTSL1 PE=2 SV=1	HUMAN	6	2.9648
636	20.64	21.51	37.3	sp|Q14764|MVP_HUMAN	Major vault protein OS=Homo sapiens GN=MVP PE=1 SV=4	HUMAN	15	2.9648
2364	6	6.02	57.9	sp|Q96CP2|FWCH2_HUMAN	FLYWCH family member 2 OS=Homo sapiens GN=FLYWCH2 PE=1 SV=1	HUMAN	3	2.9648
872	16.66	17.29	44.4	sp|Q14247|SRC8_HUMAN	Src substrate cortactin OS=Homo sapiens GN=CTTN PE=1 SV=2	HUMAN	24	2.9648
1771	8.54	8.67	37.4	sp|Q8NFH4|NUP37_HUMAN	Nucleoporin Nup37 OS=Homo sapiens GN=NUP37 PE=1 SV=1	HUMAN	7	2.9648
434	25.79	27.13	53.6	sp|P12081|SYHC_HUMAN	Histidine--tRNA ligase, cytoplasmic OS=Homo sapiens GN=HARS PE=1 SV=2	HUMAN	19	2.9648
599	21.43	21.66	70.3	sp|P52907|CAZA1_HUMAN	F-actin-capping protein subunit alpha-1 OS=Homo sapiens GN=CAPZA1 PE=1 SV=3	HUMAN	21	2.9648
2847	4.04	4.05	31.7	sp|Q00688|FKBP3_HUMAN	Peptidyl-prolyl cis-trans isomerase FKBP3 OS=Homo sapiens GN=FKBP3 PE=1 SV=1	HUMAN	4	2.9648
5	171.34	171.88	49.5	sp|Q14204|DYHC1_HUMAN	Cytoplasmic dynein 1 heavy chain 1 OS=Homo sapiens GN=DYNC1H1 PE=1 SV=5	HUMAN	170	2.9648
2178	6.28	6.29	44.8	tr|B1AQP2|B1AQP2_HUMAN	Prefoldin subunit 2 OS=Homo sapiens GN=PFDN2 PE=2 SV=1	HUMAN	9	2.9648
664	20.21	21.31	78.8	sp|P63241-2|IF5A1_HUMAN	Isoform 2 of Eukaryotic translation initiation factor 5A-1 OS=Homo sapiens GN=EIF5A	HUMAN	31	2.9648
1667	9.38	10.27	35.5	tr|Q53GL6|Q53GL6_HUMAN	RNA binding protein (Autoantigenic, hnRNP-associated with lethal yellow) long isoform variant (Fragment) OS=Homo sapiens GN=RALY PE=2 SV=1	HUMAN	8	2.9648
788	17.94	19.04	31.9	tr|B5MCF9|B5MCF9_HUMAN	Pescadillo homolog OS=Homo sapiens GN=PES1 PE=2 SV=1	HUMAN	14	2.9648
1789	8.39	8.4	46.2	sp|O14561|ACPM_HUMAN	Acyl carrier protein, mitochondrial OS=Homo sapiens GN=NDUFAB1 PE=1 SV=3	HUMAN	7	2.9376
2728	4.25	4.42	17.2	sp|Q96JH7|VCIP1_HUMAN	Deubiquitinating protein VCIP135 OS=Homo sapiens GN=VCPIP1 PE=1 SV=2	HUMAN	3	2.9376
2990	4	4.08	26.4	tr|Q53EY5|Q53EY5_HUMAN	MORF-related gene X variant (Fragment) OS=Homo sapiens PE=2 SV=1	HUMAN	3	2.9376
640	20.57	20.97	62.3	sp|Q9NQG5|RPR1B_HUMAN	Regulation of nuclear pre-mRNA domain-containing protein 1B OS=Homo sapiens GN=RPRD1B PE=1 SV=1	HUMAN	21	2.9107
236	36.83	37.8	43.8	tr|Q2TTR7|Q2TTR7_HUMAN	Cell growth inhibiting protein 40 OS=Homo sapiens PE=2 SV=1	HUMAN	35	2.9107
328	30.15	40.91	48.1	tr|A8K2U2|A8K2U2_HUMAN	cDNA FLJ75392, highly similar to Homo sapiens hexokinase II (HKII) mRNA OS=Homo sapiens PE=2 SV=1	HUMAN	40	2.9107
257	34.88	36.89	47.3	sp|Q9P2E9-3|RRBP1_HUMAN	Isoform 2 of Ribosome-binding protein 1 OS=Homo sapiens GN=RRBP1	HUMAN	28	2.9107
595	21.5	22.29	61.1	sp|Q9Y6C9|MTCH2_HUMAN	Mitochondrial carrier homolog 2 OS=Homo sapiens GN=MTCH2 PE=1 SV=1	HUMAN	26	2.9107
2328	6	6.32	43.9	tr|F5H345|F5H345_HUMAN	Porphobilinogen deaminase OS=Homo sapiens GN=HMBS PE=2 SV=1	HUMAN	4	2.9107
61	63.32	65.13	45.3	sp|O95373|IPO7_HUMAN	Importin-7 OS=Homo sapiens GN=IPO7 PE=1 SV=1	HUMAN	53	2.9107
748	18.41	18.78	64.5	tr|M0R0F0|M0R0F0_HUMAN	40S ribosomal protein S5 (Fragment) OS=Homo sapiens GN=RPS5 PE=2 SV=1	HUMAN	22	2.9107
246	35.8	36.44	44.9	sp|P78347|GTF2I_HUMAN	General transcription factor II-I OS=Homo sapiens GN=GTF2I PE=1 SV=2	HUMAN	32	2.9107
953	15.45	16.56	38.9	tr|E7EQD5|E7EQD5_HUMAN	Syntaxin-binding protein 2 OS=Homo sapiens GN=STXBP2 PE=2 SV=1	HUMAN	13	2.9107
1942	7.81	8.1	39.2	tr|A0M8Q2|A0M8Q2_HUMAN	Phosphatase 2C motif OS=Homo sapiens PE=2 SV=1	HUMAN	8	2.9107
941	15.61	15.82	31.6	tr|A8K5U9|A8K5U9_HUMAN	cDNA FLJ75056, highly similar to Homo sapiens phosphatidylinositol binding clathrin assembly protein (PICALM), mRNA OS=Homo sapiens PE=2 SV=1	HUMAN	16	2.884
2465	5.43	5.72	28	tr|Q5T6N4|Q5T6N4_HUMAN	Actin-binding LIM protein 1 OS=Homo sapiens GN=ABLIM1 PE=4 SV=1	HUMAN	3	2.884
48	69.52	74.01	64.7	sp|P18206-2|VINC_HUMAN	Isoform 1 of Vinculin OS=Homo sapiens GN=VCL	HUMAN	83	2.884
929	15.85	17.07	32.4	tr|S4R3H4|S4R3H4_HUMAN	Apoptotic chromatin condensation inducer in the nucleus OS=Homo sapiens GN=ACIN1 PE=4 SV=1	HUMAN	17	2.884
54	67.09	71.54	37.8	sp|Q92621|NU205_HUMAN	Nuclear pore complex protein Nup205 OS=Homo sapiens GN=NUP205 PE=1 SV=3	HUMAN	53	2.884
517	23.25	23.46	38.9	sp|Q96PK6|RBM14_HUMAN	RNA-binding protein 14 OS=Homo sapiens GN=RBM14 PE=1 SV=2	HUMAN	26	2.884
207	39.8	40.28	78.5	sp|P31930|QCR1_HUMAN	Cytochrome b-c1 complex subunit 1, mitochondrial OS=Homo sapiens GN=UQCRC1 PE=1 SV=3	HUMAN	45	2.884
126	50.51	59.38	65.5	tr|Q53G55|Q53G55_HUMAN	TNF receptor-associated protein 1 variant (Fragment) OS=Homo sapiens PE=2 SV=1	HUMAN	64	2.884
123	50.58	52.4	59.8	sp|P54886|P5CS_HUMAN	Delta-1-pyrroline-5-carboxylate synthase OS=Homo sapiens GN=ALDH18A1 PE=1 SV=2	HUMAN	51	2.884
1616	9.77	10.11	12.5	sp|Q13765-2|NACA_HUMAN	Isoform 2 of Nascent polypeptide-associated complex subunit alpha OS=Homo sapiens GN=NACA	HUMAN	25	2.8576
545	22.52	23.53	59.2	sp|Q9UHD8-2|SEPT9_HUMAN	Isoform 2 of Septin-9 OS=Homo sapiens GN=SEPT9	HUMAN	21	2.8576
72	60.78	66.69	51.4	sp|Q9UQE7|SMC3_HUMAN	Structural maintenance of chromosomes protein 3 OS=Homo sapiens GN=SMC3 PE=1 SV=2	HUMAN	46	2.8576
1376	11.27	14.87	35.8	tr|B4DLA1|B4DLA1_HUMAN	cDNA FLJ53453, highly similar to EH-domain-containing protein 2 OS=Homo sapiens PE=2 SV=1	HUMAN	13	2.8576
673	20.08	41.05	59.7	tr|B1ANR0|B1ANR0_HUMAN	Poly(A) binding protein, cytoplasmic 4 (Inducible form), isoform CRA_e OS=Homo sapiens GN=PABPC4 PE=2 SV=1	HUMAN	37	2.8576
124	50.55	53.83	57.5	tr|J9R021|J9R021_HUMAN	Eukaryotic translation initiation factor 3 subunit A OS=Homo sapiens GN=eIF3a PE=2 SV=1	HUMAN	45	2.8576
96	55.95	57.25	49.6	sp|Q15393|SF3B3_HUMAN	Splicing factor 3B subunit 3 OS=Homo sapiens GN=SF3B3 PE=1 SV=4	HUMAN	57	2.8576
696	19.38	24.2	64.8	sp|P23284|PPIB_HUMAN	Peptidyl-prolyl cis-trans isomerase B OS=Homo sapiens GN=PPIB PE=1 SV=2	HUMAN	27	2.8314
422	26.14	27.18	64.5	sp|P04899|GNAI2_HUMAN	Guanine nucleotide-binding protein G(i) subunit alpha-2 OS=Homo sapiens GN=GNAI2 PE=1 SV=3	HUMAN	29	2.8314
1346	11.56	12.26	21.9	sp|Q68EM7|RHG17_HUMAN	Rho GTPase-activating protein 17 OS=Homo sapiens GN=ARHGAP17 PE=1 SV=1	HUMAN	11	2.8314
3123	3.64	4.19	31.3	tr|B3KP06|B3KP06_HUMAN	cDNA FLJ30880 fis, clone FEBRA2004767, highly similar to Breast cancer anti-estrogen resistance protein 3 OS=Homo sapiens PE=2 SV=1	HUMAN	4	2.8314
2022	7.22	7.32	58.3	tr|Q6IBA2|Q6IBA2_HUMAN	PC4 protein OS=Homo sapiens GN=PC4 PE=2 SV=1	HUMAN	10	2.8314
2426	5.67	5.72	25.8	sp|Q8NFW8|NEUA_HUMAN	N-acylneuraminate cytidylyltransferase OS=Homo sapiens GN=CMAS PE=1 SV=2	HUMAN	7	2.8314
439	25.69	26.82	56.1	sp|P08559-4|ODPA_HUMAN	Isoform 4 of Pyruvate dehydrogenase E1 component subunit alpha, somatic form, mitochondrial OS=Homo sapiens GN=PDHA1	HUMAN	22	2.8314
245	35.86	37.39	39.5	sp|Q9BQG0|MBB1A_HUMAN	Myb-binding protein 1A OS=Homo sapiens GN=MYBBP1A PE=1 SV=2	HUMAN	35	2.8314
1170	13.09	13.09	70.9	sp|O14950|ML12B_HUMAN	Myosin regulatory light chain 12B OS=Homo sapiens GN=MYL12B PE=1 SV=2	HUMAN	20	2.8314
170	43.82	44.64	49	tr|Q53HS0|Q53HS0_HUMAN	Glutaminyl-tRNA synthetase variant (Fragment) OS=Homo sapiens PE=2 SV=1	HUMAN	43	2.8314
497	23.99	24.39	49.3	sp|Q13501|SQSTM_HUMAN	Sequestosome-1 OS=Homo sapiens GN=SQSTM1 PE=1 SV=1	HUMAN	24	2.8054
753	18.34	21.56	47.1	tr|Q53GL5|Q53GL5_HUMAN	Isocitrate dehydrogenase [NADP] (Fragment) OS=Homo sapiens PE=2 SV=1	NADP	17	2.8054
3563	2.1	5.88	16.9	sp|Q86TM6|SYVN1_HUMAN	E3 ubiquitin-protein ligase synoviolin OS=Homo sapiens GN=SYVN1 PE=1 SV=2	HUMAN	3	2.8054
248	35.5	37.85	60.5	sp|P23381|SYWC_HUMAN	Tryptophan--tRNA ligase, cytoplasmic OS=Homo sapiens GN=WARS PE=1 SV=2	HUMAN	34	2.8054
324	30.34	32.08	43.8	sp|P49589-3|SYCC_HUMAN	Isoform 3 of Cysteine--tRNA ligase, cytoplasmic OS=Homo sapiens GN=CARS	HUMAN	24	2.8054
162	44.88	45.73	26.7	sp|P11717|MPRI_HUMAN	Cation-independent mannose-6-phosphate receptor OS=Homo sapiens GN=IGF2R PE=1 SV=3	HUMAN	31	2.8054
[truncated: 1,357 more rows]
